# Supplementary material for: Endonucleolytic RNA cleavage drives changes in gene expression during the innate immune response
Source: bioRxiv. 2023 Oct 1:2023.09.01.555507. Originally published 2023 Sep 2. Preprint. [Version 2] doi: 10.1101/2023.09.01.555507 (PMC10491309; doi:10.1101/2023.09.01.555507)
Supplement: Supplement 1 [file media-1.xlsx]

## Sheet: WT +2-5A vs -2-5A
ENSMBL ID	baseMean	log2FoldChange	lfcSE	stat	pvalue	padj	Gene_name
ENSG00000142871	1052.26	4.26874	0.455918	9.36295	7.7538e-21	4.74455e-17	CCN1
ENSG00000132510	2910.97	5.5052	0.586972	9.37898	6.66169e-21	4.74455e-17	KDM6B
ENSG00000081041	1055.4	3.89213	0.435031	8.94678	3.66012e-19	1.49309e-15	CXCL2
ENSG00000184545	314.041	3.77305	0.483174	7.80889	5.76931e-15	1.76512e-11	DUSP8
ENSG00000144802	1634.03	3.61147	0.48082	7.51105	5.86561e-14	1.43567e-10	NFKBIZ
ENSG00000170684	157.557	4.8062	0.644108	7.4618	8.53512e-14	1.74088e-10	ZNF296
ENSG00000167548	1848.45	3.20281	0.43596	7.34657	2.03354e-13	3.55521e-10	KMT2D
ENSG00000169429	768.206	3.54967	0.492172	7.21226	5.50308e-13	8.41833e-10	CXCL8
ENSG00000167978	3064.67	2.87402	0.409085	7.0255	2.13308e-12	2.90052e-09	SRRM2
ENSG00000150347	175.583	4.0362	0.576701	6.99877	2.58213e-12	3.16001e-09	ARID5B
ENSG00000148677	764.012	2.76222	0.403949	6.83803	8.02887e-12	8.93249e-09	ANKRD1
ENSG00000125740	292.356	5.71742	0.851101	6.71767	1.84649e-11	1.88311e-08	FOSB
ENSG00000117983	1913.31	4.02825	0.602561	6.68522	2.30575e-11	2.1706e-08	MUC5B
ENSG00000177606	1630.31	3.26153	0.504099	6.47003	9.79849e-11	8.56528e-08	JUN
ENSG00000163734	232.497	3.18722	0.495018	6.4386	1.20577e-10	9.83744e-08	CXCL3
ENSG00000163545	1281.21	2.6287	0.409857	6.41369	1.42043e-10	1.08645e-07	NUAK2
ENSG00000115009	37.8918	5.42093	0.862609	6.28434	3.29247e-10	2.37019e-07	CCL20
ENSG00000067082	483.787	3.31484	0.531113	6.24132	4.33907e-10	2.95009e-07	KLF6
ENSG00000163739	362.148	2.9688	0.477871	6.21255	5.21321e-10	3.35785e-07	CXCL1
ENSG00000244165	55.0799	4.3878	0.707549	6.20141	5.59585e-10	3.4241e-07	P2RY11
ENSG00000143322	443.291	2.6413	0.431913	6.11536	9.63367e-10	5.52183e-07	ABL2
ENSG00000272333	1433	2.72973	0.446722	6.11059	9.92649e-10	5.52183e-07	KMT2B
ENSG00000063169	115.257	3.30814	0.546102	6.05774	1.38047e-09	7.3453e-07	BICRA
ENSG00000120129	3924.34	2.32725	0.386001	6.02912	1.64853e-09	8.40614e-07	DUSP1
ENSG00000139718	580.133	2.79351	0.467452	5.97604	2.28626e-09	1.11917e-06	SETD1B
ENSG00000118523	204.289	3.19984	0.540305	5.9223	3.17475e-09	1.49433e-06	CCN2
ENSG00000162772	442.596	3.0322	0.514014	5.89906	3.65587e-09	1.57236e-06	ATF3
ENSG00000080603	1903.55	2.6477	0.448699	5.90085	3.6163e-09	1.57236e-06	SRCAP
ENSG00000099860	596.121	3.00996	0.510515	5.89592	3.72598e-09	1.57236e-06	GADD45B
ENSG00000065526	1267.02	2.46285	0.420282	5.86	4.62864e-09	1.88818e-06	SPEN
ENSG00000119508	266.496	3.06214	0.524844	5.83439	5.3988e-09	2.13131e-06	NR4A3
ENSG00000068976	39.7372	5.28336	0.912284	5.79136	6.98207e-09	2.67021e-06	PYGM
ENSG00000196428	473.324	2.77236	0.480671	5.76769	8.03671e-09	2.9804e-06	TSC22D2
ENSG00000087074	4763.18	2.89765	0.503605	5.75381	8.72564e-09	3.11182e-06	PPP1R15A
ENSG00000136244	226.198	4.87122	0.847099	5.75047	8.89964e-09	3.11182e-06	IL6
ENSG00000006062	735.696	2.60363	0.455248	5.71916	1.07054e-08	3.63923e-06	MAP3K14
ENSG00000150457	476.198	2.49923	0.437493	5.71262	1.11247e-08	3.67957e-06	LATS2
ENSG00000128342	390.999	2.43089	0.427197	5.69034	1.26784e-08	4.08313e-06	LIF
ENSG00000057657	358.453	3.02979	0.532947	5.68497	1.30837e-08	4.10559e-06	PRDM1
ENSG00000126562	103.232	2.68365	0.476925	5.62698	1.83395e-08	5.61097e-06	WNK4
ENSG00000185950	675.576	2.66452	0.475931	5.59856	2.16146e-08	6.45169e-06	IRS2
ENSG00000173575	927.143	2.30896	0.413208	5.58789	2.29846e-08	6.69727e-06	CHD2
ENSG00000099381	502.232	2.45813	0.444109	5.53497	3.11277e-08	8.59377e-06	SETD1A
ENSG00000167615	870.877	2.01481	0.364188	5.53233	3.15999e-08	8.59377e-06	LENG8
ENSG00000114933	196.682	2.57706	0.465658	5.53424	3.12586e-08	8.59377e-06	INO80D
ENSG00000213398	167.267	2.91555	0.531806	5.48235	4.19707e-08	1.1166e-05	LCAT
ENSG00000184557	759.362	2.66262	0.487529	5.46145	4.72258e-08	1.22968e-05	SOCS3
ENSG00000196498	1409.54	2.44593	0.448334	5.4556	4.88076e-08	1.23665e-05	NCOR2
ENSG00000183495	448.432	2.2809	0.41828	5.45304	4.95146e-08	1.23665e-05	EP400
ENSG00000085872	294.129	2.73924	0.502916	5.44672	5.13058e-08	1.25576e-05	CHERP
ENSG00000114019	1518.14	2.54778	0.469513	5.42643	5.74921e-08	1.37958e-05	AMOTL2
ENSG00000179148	39.7533	5.08059	0.944017	5.38189	7.37097e-08	1.73473e-05	ALOXE3
ENSG00000167173	665.576	2.35726	0.438294	5.37827	7.52034e-08	1.73649e-05	C15orf39
ENSG00000181222	1210.5	2.391	0.44654	5.3545	8.5793e-08	1.94432e-05	POLR2A
ENSG00000130702	2458.65	1.89599	0.354682	5.34561	9.0112e-08	2.00507e-05	LAMA5
ENSG00000179674	40.1457	3.28565	0.616578	5.32884	9.88422e-08	2.16005e-05	ARL14
ENSG00000075426	855.801	2.26753	0.426404	5.31778	1.05038e-07	2.25519e-05	FOSL2
ENSG00000148840	1500.73	2.19178	0.414399	5.28906	1.22944e-07	2.55016e-05	PPRC1
ENSG00000171940	900.04	2.31441	0.437488	5.29023	1.22165e-07	2.55016e-05	ZNF217
ENSG00000187775	111.542	2.60845	0.495513	5.26414	1.40846e-07	2.8257e-05	DNAH17
ENSG00000130749	531.368	2.64832	0.502982	5.26523	1.40013e-07	2.8257e-05	ZC3H4
ENSG00000156304	376.247	2.63429	0.50137	5.25418	1.48682e-07	2.9348e-05	SCAF4
ENSG00000120738	5401.25	7.38293	1.40827	5.24256	1.58362e-07	3.07624e-05	EGR1
ENSG00000127616	197.367	2.37502	0.453719	5.23456	1.65381e-07	3.11558e-05	SMARCA4
ENSG00000118503	605.391	2.97138	0.567659	5.23445	1.65479e-07	3.11558e-05	TNFAIP3
ENSG00000167395	425.074	2.33268	0.446997	5.21856	1.80319e-07	3.34355e-05	ZNF646
ENSG00000159216	208.024	3.04219	0.583526	5.21346	1.85346e-07	3.38548e-05	RUNX1
ENSG00000107815	215.745	2.10556	0.405237	5.19587	2.03763e-07	3.66713e-05	TWNK
ENSG00000148926	719.501	2.08362	0.401239	5.19296	2.0698e-07	3.67104e-05	ADM
ENSG00000167470	382.522	2.45871	0.473937	5.18783	2.12757e-07	3.7196e-05	MIDN
ENSG00000243716	155.403	2.28063	0.440572	5.17651	2.26069e-07	3.89667e-05	NPIPB5
ENSG00000247315	185.316	2.03904	0.394789	5.16489	2.40582e-07	4.08923e-05	ZCCHC3
ENSG00000133858	410.39	1.95343	0.378921	5.15523	2.53314e-07	4.24665e-05	ZFC3H1
ENSG00000169246	132.352	2.27103	0.441642	5.14224	2.71478e-07	4.48965e-05	NPIPB3
ENSG00000275993	1443.87	2.21804	0.431802	5.13669	2.79616e-07	4.56259e-05	LOC102724428
ENSG00000185022	160.343	3.03902	0.594599	5.11103	3.20406e-07	5.15938e-05	MAFF
ENSG00000164442	370.939	3.08205	0.607324	5.07481	3.87887e-07	6.16489e-05	CITED2
ENSG00000173334	668.783	2.41644	0.476438	5.07188	3.93897e-07	6.18014e-05	TRIB1
ENSG00000126368	126.023	2.89177	0.570801	5.06616	4.05918e-07	6.28813e-05	NR1D1
ENSG00000101191	739.111	1.99747	0.396695	5.03527	4.77169e-07	7.2995e-05	DIDO1
ENSG00000225614	260.243	2.02791	0.403686	5.02349	5.07404e-07	7.66618e-05	ZNF469
ENSG00000126464	583.944	2.28585	0.455636	5.01684	5.25293e-07	7.83968e-05	PRR12
ENSG00000107485	127.307	3.31207	0.661462	5.0072	5.52278e-07	8.1188e-05	GATA3
ENSG00000137331	2196.37	2.29045	0.457589	5.00547	5.57264e-07	8.1188e-05	IER3
ENSG00000055483	1095.16	2.25234	0.453983	4.96128	7.00298e-07	9.9654e-05	USP36
ENSG00000204569	1308.5	2.26585	0.456705	4.96129	7.00275e-07	9.9654e-05	PPP1R10
ENSG00000132680	790.412	2.00586	0.404678	4.95669	7.17044e-07	9.97181e-05	KHDC4
ENSG00000178209	3547.95	2.20427	0.444511	4.95886	7.09096e-07	9.97181e-05	PLEC
ENSG00000142178	1123.51	1.87175	0.379527	4.9318	8.14769e-07	0.000111872	SIK1
ENSG00000148143	534.549	2.4046	0.487759	4.9299	8.22721e-07	0.000111872	ZNF462
ENSG00000142798	867.615	1.72659	0.350785	4.92209	8.56231e-07	0.000112592	HSPG2
ENSG00000120616	529.711	2.08969	0.424611	4.92141	8.5924e-07	0.000112592	EPC1
ENSG00000170345	674.38	2.98564	0.60682	4.92014	8.64821e-07	0.000112592	FOS
ENSG00000196313	537.894	2.57376	0.52296	4.92153	8.58681e-07	0.000112592	POM121
ENSG00000130518	122.915	3.31617	0.675209	4.91133	9.04596e-07	0.000116531	IQCN
ENSG00000160888	514.377	2.26919	0.462504	4.90632	9.28033e-07	0.000118305	IER2
ENSG00000166860	256.968	1.96638	0.40284	4.8813	1.05388e-06	0.000132963	ZBTB39
ENSG00000180667	312.666	1.81247	0.371992	4.87233	1.10291e-06	0.000134974	YOD1
ENSG00000148773	2133.65	1.89803	0.389539	4.8725	1.10193e-06	0.000134974	MKI67
ENSG00000115568	476.466	1.99747	0.4099	4.87306	1.09881e-06	0.000134974	ZNF142
ENSG00000175592	1683.14	2.76745	0.568366	4.86913	1.12088e-06	0.000135815	FOSL1
ENSG00000185864	106.505	2.08908	0.430871	4.84851	1.24391e-06	0.000149245	NPIPB4
ENSG00000008300	345.424	2.35511	0.48621	4.84382	1.27368e-06	0.000151333	CELSR3
ENSG00000165494	1327.02	1.88897	0.390439	4.83808	1.31102e-06	0.000154272	PCF11
ENSG00000197102	2452.51	1.77309	0.367031	4.8309	1.35915e-06	0.000158413	DYNC1H1
ENSG00000137203	535.056	2.60829	0.540996	4.82128	1.42639e-06	0.000163142	TFAP2A
ENSG00000183337	707.001	1.89285	0.392547	4.82196	1.42156e-06	0.000163142	BCOR
ENSG00000272391	494.12	2.33518	0.484933	4.81546	1.46858e-06	0.000165704	POM121C
ENSG00000261150	38.7657	3.44073	0.714663	4.81448	1.47587e-06	0.000165704	EPPK1
ENSG00000198198	251.891	1.95105	0.405474	4.81178	1.49589e-06	0.000166425	SZT2
ENSG00000204256	3906.54	2.01492	0.419145	4.80722	1.53043e-06	0.000168733	BRD2
ENSG00000117036	203.104	2.42618	0.504995	4.80436	1.55249e-06	0.000169638	ETV3
ENSG00000105732	966.703	1.98204	0.413158	4.79729	1.60827e-06	0.000173372	ZNF574
ENSG00000113070	69.3981	2.83635	0.591344	4.79645	1.61501e-06	0.000173372	HBEGF
ENSG00000005339	1044.42	2.21693	0.463517	4.78284	1.72836e-06	0.000183928	CREBBP
ENSG00000163874	465.803	1.84635	0.387499	4.76479	1.89051e-06	0.000197744	ZC3H12A
ENSG00000070444	259.364	2.69787	0.566142	4.76535	1.88522e-06	0.000197744	MNT
ENSG00000169203	111.6	1.99045	0.417975	4.76213	1.91563e-06	0.000198673	NPIPB12
ENSG00000175505	486.331	1.85424	0.390352	4.75016	2.03256e-06	0.000209029	CLCF1
ENSG00000144655	441.664	2.21118	0.468534	4.71936	2.36582e-06	0.000241274	CSRNP1
ENSG00000198853	917.092	1.95989	0.416951	4.70054	2.59478e-06	0.000262437	RUSC2
ENSG00000179094	259.964	2.73571	0.58241	4.69722	2.63732e-06	0.000263268	PER1
ENSG00000224420	57.704	2.40792	0.512701	4.69654	2.64602e-06	0.000263268	ADM5
ENSG00000186174	1923.05	2.04549	0.436163	4.68974	2.7355e-06	0.000269976	BCL9L
ENSG00000116604	763.156	2.35398	0.502127	4.68801	2.75871e-06	0.000270089	MEF2D
ENSG00000131018	1073.51	1.93258	0.412516	4.68487	2.80141e-06	0.000270171	SYNE1
ENSG00000177125	100.042	2.08839	0.445789	4.6847	2.8037e-06	0.000270171	ZBTB34
ENSG00000117713	1266.11	2.1453	0.459669	4.66706	3.05545e-06	0.000291863	ARID1A
ENSG00000168813	477.015	1.6796	0.359994	4.66564	3.07651e-06	0.000291863	ZNF507
ENSG00000127528	187.635	2.85808	0.61446	4.65136	3.29749e-06	0.000310421	KLF2
ENSG00000103044	124.235	1.90736	0.410755	4.64354	3.42494e-06	0.000319958	HAS3
ENSG00000186834	626.066	2.10578	0.454737	4.63076	3.64323e-06	0.000337772	HEXIM1
ENSG00000099365	32.3287	2.84755	0.616763	4.61692	3.89473e-06	0.000358374	STX1B
ENSG00000091656	142.196	2.21471	0.480991	4.60447	4.13516e-06	0.000377657	ZFHX4
ENSG00000113916	420.68	2.61219	0.567716	4.60122	4.20016e-06	0.000380752	BCL6
ENSG00000129749	25.0838	3.09134	0.673023	4.59321	4.36476e-06	0.000387349	CHRNA10
ENSG00000132005	76.1731	2.26406	0.492762	4.59463	4.33511e-06	0.000387349	RFX1
ENSG00000175073	200.562	1.78171	0.387914	4.59306	4.36789e-06	0.000387349	VCPIP1
ENSG00000167625	396.797	1.8293	0.398466	4.59085	4.41438e-06	0.000388656	ZNF526
ENSG00000110876	18.8943	4.29672	0.937542	4.58296	4.58435e-06	0.000400737	SELPLG
ENSG00000136367	64.8896	3.56487	0.779317	4.57435	4.77708e-06	0.000414623	ZFHX2
ENSG00000111676	634.334	2.22486	0.487032	4.56821	4.919e-06	0.000418046	ATN1
ENSG00000220205	86.9853	2.16333	0.473414	4.56964	4.88563e-06	0.000418046	VAMP2
ENSG00000120709	663.209	2.1699	0.474975	4.56845	4.91348e-06	0.000418046	FAM53C
ENSG00000204149	163.021	1.73492	0.380593	4.55846	5.15305e-06	0.000434918	AGAP6
ENSG00000143614	100.185	2.2092	0.484886	4.55613	5.21044e-06	0.000436749	GATAD2B
ENSG00000189060	780.182	2.47921	0.544998	4.54903	5.38931e-06	0.000448669	H1-0
ENSG00000102908	849.218	1.92394	0.423466	4.54332	5.53743e-06	0.000457885	NFAT5
ENSG00000106346	404.545	1.85026	0.409402	4.51941	6.20126e-06	0.000509335	USP42
ENSG00000268043	219.854	1.76585	0.390935	4.517	6.27213e-06	0.000511722	NBPF12
ENSG00000138834	223.005	1.80902	0.401877	4.50144	6.74955e-06	0.000547027	MAPK8IP3
ENSG00000101665	266.938	1.8007	0.401494	4.48501	7.29113e-06	0.000587032	SMAD7
ENSG00000165684	279.672	2.04118	0.456811	4.46832	7.88373e-06	0.000630595	SNAPC4
ENSG00000227268	25.2533	3.43811	0.770155	4.46418	8.03755e-06	0.000638725	KLLN
ENSG00000117523	1945.25	1.88584	0.42474	4.43999	8.9965e-06	0.000710317	PRRC2C
ENSG00000136158	140.749	1.98758	0.447939	4.43716	9.11524e-06	0.000715079	SPRY2
ENSG00000187475	51.2567	3.15664	0.71256	4.43	9.42324e-06	0.000734533	H1-6
ENSG00000167874	194.211	6.38865	1.44431	4.42332	9.71951e-06	0.000752831	TMEM88
ENSG00000008516	29.1191	3.58953	0.81276	4.41646	1.0033e-05	0.000772222	MMP25
ENSG00000143878	759.846	1.83449	0.415771	4.41227	1.02295e-05	0.000773234	RHOB
ENSG00000084774	680.582	1.57417	0.356623	4.41411	1.01428e-05	0.000773234	CAD
ENSG00000197283	46.5724	2.49994	0.566606	4.41213	1.02357e-05	0.000773234	SYNGAP1
ENSG00000186567	65.1137	2.36409	0.53674	4.40454	1.0601e-05	0.000795923	CEACAM19
ENSG00000020577	212.474	1.94415	0.44219	4.39664	1.09938e-05	0.000805641	SAMD4A
ENSG00000122257	944.636	1.77293	0.403175	4.39742	1.09543e-05	0.000805641	RBBP6
ENSG00000215041	240.535	1.75243	0.398255	4.40027	1.08114e-05	0.000805641	NEURL4
ENSG00000104885	247.664	1.91662	0.435752	4.39841	1.09046e-05	0.000805641	DOT1L
ENSG00000124782	245.314	1.79043	0.407647	4.3921	1.1226e-05	0.000817763	RREB1
ENSG00000169710	1626.46	1.71207	0.390578	4.38342	1.16831e-05	0.000846025	FASN
ENSG00000170100	97.3987	1.86142	0.425696	4.37264	1.22752e-05	0.000883666	ZNF778
ENSG00000174231	2333.23	1.66703	0.381439	4.37038	1.24032e-05	0.000887664	PRPF8
ENSG00000147789	410.373	1.49703	0.342891	4.36593	1.26585e-05	0.00090067	ZNF7
ENSG00000198026	403.24	1.75795	0.402827	4.36403	1.27687e-05	0.000903253	ZNF335
ENSG00000090020	101.229	2.12315	0.48703	4.35937	1.30435e-05	0.000917391	SLC9A1
ENSG00000176809	153.566	1.80254	0.413828	4.35577	1.32601e-05	0.000926638	LRRC37A3
ENSG00000196588	547.485	1.94428	0.446482	4.35468	1.33264e-05	0.000926638	MRTFA
ENSG00000162771	29.3755	6.79743	1.5627	4.34981	1.36258e-05	0.000936809	GARIN4
ENSG00000118058	762.137	1.69558	0.389733	4.35063	1.35748e-05	0.000936809	KMT2A
ENSG00000275342	555.167	1.89206	0.435498	4.3446	1.39531e-05	0.000953955	PRAG1
ENSG00000115548	387.205	1.5938	0.368093	4.32988	1.49192e-05	0.00101434	KDM3A
ENSG00000176749	67.1793	2.56826	0.593953	4.324	1.53224e-05	0.001036	CDK5R1
ENSG00000183864	335.549	2.21732	0.513173	4.3208	1.55466e-05	0.00104538	TOB2
ENSG00000165655	175.794	2.30235	0.534094	4.31076	1.62697e-05	0.00107732	ZNF503
ENSG00000123358	913.61	2.27721	0.528289	4.31054	1.62856e-05	0.00107732	NR4A1
ENSG00000136997	3064.4	1.779	0.412614	4.31154	1.6212e-05	0.00107732	MYC
ENSG00000163660	836.8	1.56746	0.363802	4.30856	1.64319e-05	0.00108115	CCNL1
ENSG00000173846	109.69	1.82935	0.425216	4.30216	1.69144e-05	0.00110105	PLK3
ENSG00000196367	516.288	1.58148	0.367518	4.30315	1.68388e-05	0.00110105	TRRAP
ENSG00000159388	132.366	2.28046	0.530381	4.29966	1.7106e-05	0.00110764	BTG2
ENSG00000131480	46.9487	2.27586	0.530107	4.2932	1.76115e-05	0.00112871	AOC2
ENSG00000169635	83.5555	2.28961	0.533318	4.29315	1.76159e-05	0.00112871	HIC2
ENSG00000178971	120.594	1.95037	0.454628	4.29004	1.78645e-05	0.00113867	CTC1
ENSG00000178951	212.219	2.06638	0.483551	4.27335	1.92555e-05	0.00121729	ZBTB7A
ENSG00000054598	155.728	2.01688	0.47202	4.27288	1.92968e-05	0.00121729	FOXC1
ENSG00000140332	179.515	2.1934	0.513998	4.26732	1.97831e-05	0.00124157	TLE3
ENSG00000085185	106.335	2.15226	0.506106	4.25258	2.11319e-05	0.00131945	BCORL1
ENSG00000179954	30	3.2591	0.767612	4.24577	2.17843e-05	0.00135328	SSC5D
ENSG00000158321	74.3018	2.39432	0.564907	4.23844	2.25079e-05	0.00139117	AUTS2
ENSG00000116698	541.015	1.70249	0.402316	4.23174	2.31893e-05	0.00142608	SMG7
ENSG00000156983	385.485	1.87111	0.444148	4.21281	2.52208e-05	0.00154326	BRPF1
ENSG00000079432	1757.86	2.04241	0.485171	4.20967	2.55742e-05	0.0015571	CIC
ENSG00000153234	97.2724	2.60613	0.619733	4.20525	2.60798e-05	0.00158002	NR4A2
ENSG00000083168	658.148	1.87393	0.446025	4.2014	2.65274e-05	0.00159922	KAT6A
ENSG00000221944	254.881	1.61607	0.38515	4.19594	2.71741e-05	0.00163018	TIGD1
ENSG00000215182	4046.07	4.43028	1.05813	4.18691	2.82775e-05	0.00165579	MUC5AC
ENSG00000089692	22.4191	2.84246	0.678871	4.18704	2.82615e-05	0.00165579	LAG3
ENSG00000254206	62.3533	2.14747	0.512368	4.19126	2.77406e-05	0.00165579	NPIPB11
ENSG00000186185	521.309	1.82653	0.436007	4.18923	2.79904e-05	0.00165579	KIF18B
ENSG00000076201	237.295	1.9009	0.453869	4.1882	2.81174e-05	0.00165579	PTPN23
ENSG00000198064	72.2475	1.98366	0.474294	4.18234	2.88522e-05	0.00167709	NPIPB13
ENSG00000100393	1432.43	2.00374	0.479153	4.18184	2.89153e-05	0.00167709	EP300
ENSG00000243207	198.74	1.95162	0.468093	4.16931	3.05528e-05	0.00176371	PPAN-P2RY11
ENSG00000182324	19.8416	3.05974	0.734624	4.16504	3.11299e-05	0.00178858	KCNJ14
ENSG00000109111	898.78	1.796	0.43253	4.15231	3.29141e-05	0.00188225	SUPT6H
ENSG00000130479	151.417	2.07004	0.498907	4.14915	3.33708e-05	0.0018995	MAP1S
ENSG00000152518	534.111	2.05149	0.498668	4.11393	3.88972e-05	0.00220111	ZFP36L2
ENSG00000185920	136.706	2.33523	0.567746	4.11315	3.90293e-05	0.00220111	PTCH1
ENSG00000104899	144.042	1.78589	0.434557	4.10968	3.96208e-05	0.00222422	AMH
ENSG00000158480	243.192	2.05074	0.500212	4.09974	4.13607e-05	0.00231129	SPATA2
ENSG00000111012	50.1196	2.15766	0.52677	4.09603	4.20294e-05	0.00233798	CYP27B1
ENSG00000173559	225.33	1.77184	0.43315	4.09058	4.30287e-05	0.00238274	NABP1
ENSG00000095951	618.84	1.6443	0.402969	4.08046	4.49473e-05	0.00247777	HIVEP1
ENSG00000087510	244.71	1.67089	0.409715	4.07818	4.53899e-05	0.00249095	TFAP2C
ENSG00000095752	737.973	1.5698	0.385123	4.0761	4.57964e-05	0.00250204	IL11
ENSG00000133422	184.917	1.88398	0.464158	4.05891	4.93015e-05	0.00268156	MORC2
ENSG00000114270	1248.79	1.73967	0.428777	4.05729	4.96457e-05	0.00268833	COL7A1
ENSG00000168564	180.073	1.54886	0.382469	4.04963	5.12996e-05	0.00275353	CDKN2AIP
ENSG00000176907	1727.76	1.42799	0.35255	4.05045	5.11198e-05	0.00275353	TCIM
ENSG00000109063	38.3744	2.23611	0.553055	4.0432	5.27267e-05	0.00281777	MYH3
ENSG00000214655	261.578	1.76675	0.437254	4.04056	5.33244e-05	0.00283732	ZSWIM8
ENSG00000211448	253.964	1.75362	0.434317	4.03766	5.3988e-05	0.00286019	DIO2
ENSG00000197024	229.517	1.70663	0.422883	4.03571	5.44372e-05	0.00287156	ZNF398
ENSG00000082258	429.08	1.70587	0.422824	4.03446	5.47269e-05	0.00287445	CCNT2
ENSG00000155846	44.9937	2.31216	0.573346	4.03275	5.51279e-05	0.00288314	PPARGC1B
ENSG00000130589	558.501	1.82959	0.453812	4.03161	5.53966e-05	0.00288487	HELZ2
ENSG00000135111	441.552	1.82266	0.45259	4.02717	5.64518e-05	0.00290276	TBX3
ENSG00000167182	219.363	2.3356	0.579898	4.02761	5.63464e-05	0.00290276	SP2
ENSG00000179833	208.117	1.9241	0.477596	4.02872	5.60813e-05	0.00290276	SERTAD2
ENSG00000089280	217.024	1.573	0.391305	4.01989	5.82256e-05	0.00295605	FUS
ENSG00000144028	916.107	1.45916	0.362988	4.01986	5.82336e-05	0.00295605	SNRNP200
ENSG00000115963	588.407	1.72785	0.429923	4.01896	5.84544e-05	0.00295605	RND3
ENSG00000137218	71.3689	2.3858	0.593436	4.02032	5.81201e-05	0.00295605	FRS3
ENSG00000196338	41.528	2.39445	0.59617	4.01639	5.90975e-05	0.00297628	NLGN3
ENSG00000131746	939.267	1.64817	0.410495	4.01508	5.94266e-05	0.00298058	TNS4
ENSG00000273983	19.8246	3.03754	0.759443	3.99969	6.34245e-05	0.00316812	H3C8
ENSG00000145390	530.703	1.4182	0.354743	3.99781	6.39309e-05	0.00318043	USP53
ENSG00000105204	313.222	1.95418	0.489171	3.99489	6.47234e-05	0.00320682	DYRK1B
ENSG00000164236	131.402	1.72173	0.431168	3.99319	6.51915e-05	0.00321699	ANKRD33B
ENSG00000140836	621.244	1.66767	0.418059	3.98908	6.63306e-05	0.00324534	ZFHX3
ENSG00000108557	294.92	1.64589	0.412684	3.98825	6.65616e-05	0.00324534	RAI1
ENSG00000088038	545.999	2.0114	0.5042	3.98928	6.62738e-05	0.00324534	CNOT3
ENSG00000127666	100.927	2.12596	0.533357	3.98601	6.71948e-05	0.00326321	TICAM1
ENSG00000136630	31.8028	2.32045	0.582998	3.9802	6.88563e-05	0.00333068	HLX
ENSG00000141448	86.7038	2.33402	0.58775	3.9711	7.15403e-05	0.00344689	GATA6
ENSG00000187605	342.069	1.61357	0.40666	3.96788	7.25161e-05	0.0034802	TET3
ENSG00000166987	302.091	2.01306	0.507474	3.96683	7.28353e-05	0.00348187	MBD6
ENSG00000168795	260.519	1.46671	0.370023	3.96383	7.37562e-05	0.00351217	ZBTB5
ENSG00000181827	790.955	1.71284	0.432286	3.96228	7.42385e-05	0.00352144	RFX7
ENSG00000111859	1754.11	1.80486	0.455869	3.95916	7.52132e-05	0.0035539	NEDD9
ENSG00000140534	337.212	1.43455	0.362788	3.95423	7.67809e-05	0.00360017	TICRR
ENSG00000198435	61.0409	2.1432	0.541906	3.95492	7.65595e-05	0.00360017	NRARP
ENSG00000101126	661.073	1.31675	0.333242	3.95134	7.77157e-05	0.0036301	ADNP
ENSG00000168488	1359.52	1.72604	0.437056	3.94924	7.83993e-05	0.0036481	ATXN2L
ENSG00000132361	894.309	1.61606	0.409697	3.94452	7.99597e-05	0.00370661	CLUH
ENSG00000119596	714.557	1.78381	0.453808	3.93076	8.46775e-05	0.00390189	YLPM1
ENSG00000198646	620.828	2.01227	0.511979	3.93039	8.48099e-05	0.00390189	NCOA6
ENSG00000204839	84.1075	1.85391	0.472037	3.92747	8.58456e-05	0.00393475	MROH6
ENSG00000185650	2380.01	1.65209	0.421547	3.91912	8.88729e-05	0.00404322	ZFP36L1
ENSG00000172534	1461.87	1.79669	0.458353	3.91988	8.85936e-05	0.00404322	HCFC1
ENSG00000133121	83.9799	1.85656	0.474439	3.91316	9.10951e-05	0.00409861	STARD13
ENSG00000156030	513.385	1.98623	0.507572	3.91319	9.10846e-05	0.00409861	MIDEAS
ENSG00000115507	46.5126	2.42267	0.618979	3.91398	9.07865e-05	0.00409861	OTX1
ENSG00000197483	98.777	2.00483	0.512871	3.90903	9.26665e-05	0.00415404	ZNF628
ENSG00000273079	75.7931	2.00098	0.512102	3.90738	9.33018e-05	0.00416725	GRIN2B
ENSG00000112159	645.297	1.44014	0.369963	3.89266	9.91528e-05	0.00441248	MDN1
ENSG00000010818	320.509	1.70991	0.439416	3.89133	9.96979e-05	0.00442066	HIVEP2
ENSG00000077150	1184.25	1.87383	0.481934	3.88814	0.000101014	0.00444681	NFKB2
ENSG00000184110	428.221	1.51419	0.389385	3.88866	0.000100798	0.00444681	EIF3C
ENSG00000176444	206.853	1.55368	0.399951	3.88467	0.000102469	0.0044627	CLK2
ENSG00000205277	114.418	2.50152	0.643823	3.88542	0.000102155	0.0044627	MUC12
ENSG00000184634	268.684	1.72291	0.443345	3.88615	0.000101846	0.0044627	MED12
ENSG00000131503	311.497	1.44467	0.372327	3.88011	0.000104409	0.00453104	ANKHD1
ENSG00000254996	311.823	1.45892	0.376956	3.87027	0.000108714	0.0047012	ANKHD1-EIF4EBP3
ENSG00000105085	61.3706	1.93685	0.500847	3.86714	0.000110119	0.00474522	MED26
ENSG00000104859	381.269	1.53605	0.397815	3.86123	0.000112819	0.0048445	CLASRP
ENSG00000064115	338.184	-1.83901	0.476436	-3.85994	0.000113416	0.00485309	TM7SF3
ENSG00000164949	123.445	1.71018	0.443517	3.85594	0.000115284	0.00491585	GEM
ENSG00000134107	1500.88	1.7894	0.464418	3.85301	0.000116677	0.00495794	BHLHE40
ENSG00000087494	119.632	1.78076	0.462637	3.84916	0.000118523	0.005019	PTHLH
ENSG00000125398	319.672	2.47221	0.643884	3.83953	0.000123268	0.00518409	SOX9
ENSG00000137337	322.524	1.87918	0.489431	3.83953	0.000123269	0.00518409	MDC1
ENSG00000102890	36.3706	2.12801	0.554467	3.83793	0.000124077	0.0052002	ELMO3
ENSG00000132326	313.53	1.47935	0.385881	3.83369	0.000126237	0.00527264	PER2
ENSG00000196159	90.0161	1.72683	0.450546	3.83276	0.000126716	0.00527464	FAT4
ENSG00000176697	279.236	1.36864	0.357269	3.83083	0.000127713	0.00528629	BDNF
ENSG00000152443	144.288	1.62606	0.424497	3.83055	0.000127859	0.00528629	ZNF776
ENSG00000170921	334.028	1.53245	0.400478	3.82657	0.000129943	0.00535436	TANC2
ENSG00000247626	135.413	1.7898	0.468284	3.82203	0.000132357	0.00543551	MARS2
ENSG00000187678	92.152	1.83608	0.481732	3.81141	0.000138177	0.00565557	SPRY4
ENSG00000127603	1136.96	1.28068	0.336131	3.81006	0.000138935	0.00566761	MACF1
ENSG00000023697	173.467	-1.85636	0.48745	-3.80832	0.000139917	0.00566987	DERA
ENSG00000164164	267.348	1.55652	0.408671	3.80874	0.000139677	0.00566987	OTUD4
ENSG00000108175	429.359	1.61635	0.425634	3.79752	0.000146149	0.005845	ZMIZ1
ENSG00000161981	133.708	-2.14017	0.56349	-3.79807	0.000145827	0.005845	SNRNP25
ENSG00000278129	130.836	1.56714	0.412543	3.79874	0.000145433	0.005845	ZNF8
ENSG00000183779	141.898	1.77947	0.468576	3.79761	0.000146099	0.005845	ZNF703
ENSG00000130723	861.57	1.47355	0.388308	3.79479	0.000147768	0.0058905	ENSG00000130723
ENSG00000130513	602.442	1.36142	0.358928	3.79301	0.000148834	0.00591374	GDF15
ENSG00000197037	94.3295	1.80722	0.476697	3.79112	0.000149968	0.00592034	ZSCAN25
ENSG00000147133	387.477	1.35528	0.357472	3.79129	0.000149865	0.00592034	TAF1
ENSG00000119737	44.6214	1.925	0.508963	3.7822	0.000155451	0.00611709	GPR75
ENSG00000055609	1070.4	1.42048	0.375758	3.78029	0.000156645	0.00614429	KMT2C
ENSG00000151651	43.4771	1.91318	0.506457	3.77758	0.000158363	0.0061856	ADAM8
ENSG00000275066	168.623	1.44404	0.382323	3.77703	0.000158709	0.0061856	SYNRG
ENSG00000131149	316.102	1.65508	0.438471	3.77466	0.000160224	0.00622482	GSE1
ENSG00000118263	234.72	1.77333	0.471136	3.76393	0.000167261	0.00647765	KLF7
ENSG00000146094	18.675	2.53393	0.673399	3.76289	0.000167962	0.00648429	DOK3
ENSG00000205246	531.318	-1.94219	0.516672	-3.75903	0.000170572	0.00656435	ENSG00000205246
ENSG00000161021	295.205	1.56569	0.416969	3.75494	0.000173381	0.00665152	MAML1
ENSG00000095574	102.922	2.16417	0.576571	3.75352	0.00017437	0.00666856	IKZF5
ENSG00000185338	60.4299	3.26577	0.871357	3.74791	0.000178315	0.00677709	SOCS1
ENSG00000168906	995.732	1.32728	0.354079	3.74855	0.000177861	0.00677709	MAT2A
ENSG00000124942	4332.94	1.53526	0.410172	3.74298	0.000181854	0.00689019	AHNAK
ENSG00000143367	253.045	1.62838	0.435399	3.73997	0.00018404	0.00695149	TUFT1
ENSG00000143970	363.936	1.48451	0.397305	3.73644	0.000186645	0.00702818	ASXL2
ENSG00000105576	372.284	1.4668	0.39292	3.73308	0.000189153	0.00710079	TNPO2
ENSG00000129315	560.746	1.43717	0.385295	3.73004	0.000191448	0.00716494	CCNT1
ENSG00000108551	31.0402	3.21967	0.86362	3.72811	0.000192918	0.00719796	RASD1
ENSG00000138623	17.2199	2.81492	0.755885	3.72401	0.000196086	0.00729391	SEMA7A
ENSG00000138347	92.8378	1.9642	0.527759	3.72178	0.000197825	0.00732454	MYPN
ENSG00000177051	216.194	1.52807	0.410614	3.72142	0.000198106	0.00732454	FBXO46
ENSG00000197694	963.806	1.54933	0.416431	3.72049	0.000198835	0.00732934	SPTAN1
ENSG00000175931	286.39	1.58863	0.427102	3.71955	0.000199575	0.00733455	UBE2O
ENSG00000128016	2870.13	1.8391	0.494668	3.71784	0.000200932	0.0073623	ZFP36
ENSG00000198156	27.3472	2.26509	0.609612	3.71563	0.000202696	0.00738271	NPIPB6
ENSG00000277075	22.8316	2.78706	0.750089	3.71565	0.000202684	0.00738271	H2AC8
ENSG00000185684	22.4908	2.47879	0.668248	3.70939	0.000207759	0.00750017	EP400P1
ENSG00000262484	9.59544	3.86277	1.04115	3.71009	0.000207183	0.00750017	CCER2
ENSG00000115306	2097.5	1.48273	0.399679	3.70979	0.000207429	0.00750017	SPTBN1
ENSG00000125386	332.669	1.65433	0.446485	3.70523	0.000211203	0.00760207	FAM193A
ENSG00000148396	665.03	1.43329	0.38696	3.70398	0.000212245	0.00761718	SEC16A
ENSG00000168386	38.0496	2.65822	0.71811	3.70169	0.00021417	0.00766378	FILIP1L
ENSG00000009724	36.8012	3.15827	0.854415	3.69642	0.000218664	0.00775653	MASP2
ENSG00000159140	1073.99	1.36727	0.369883	3.69648	0.000218606	0.00775653	SON
ENSG00000221869	419.285	1.60222	0.433358	3.69723	0.000217965	0.00775653	CEBPD
ENSG00000186566	557.882	1.50715	0.407962	3.69434	0.000220456	0.00779753	GPATCH8
ENSG00000179431	420.281	1.44919	0.392832	3.68909	0.000225058	0.00793736	FJX1
ENSG00000166833	87.3402	1.64739	0.446946	3.68587	0.000227923	0.00801529	NAV2
ENSG00000142675	12.2499	3.45446	0.937783	3.68365	0.000229921	0.00806239	CNKSR1
ENSG00000215695	203.805	1.573	0.427792	3.67701	0.000235983	0.00819286	RSC1A1
ENSG00000153487	150.771	2.18255	0.593626	3.67665	0.00023632	0.00819286	ING1
ENSG00000007545	142.593	1.76211	0.4791	3.67797	0.000235101	0.00819286	CRAMP1
ENSG00000158805	89.6422	1.6164	0.439458	3.67816	0.000234919	0.00819286	ZNF276
ENSG00000185946	115.667	1.51921	0.413302	3.6758	0.000237106	0.0081969	RNPC3
ENSG00000132382	758.423	1.39631	0.380873	3.66608	0.000246301	0.00849078	MYBBP1A
ENSG00000126705	92.801	1.74979	0.477501	3.66447	0.00024785	0.00849632	AHDC1
ENSG00000198517	353.156	1.55279	0.423693	3.66489	0.000247443	0.00849632	MAFK
ENSG00000139800	147.688	1.55782	0.425425	3.6618	0.000250448	0.0085614	ZIC5
ENSG00000146067	221.199	1.66308	0.454272	3.66097	0.000251264	0.00856536	FAM193B
ENSG00000198837	306.399	1.38373	0.378058	3.66009	0.000252125	0.00857085	DENND4B
ENSG00000166188	110.015	1.58692	0.433918	3.6572	0.000254988	0.00864416	ZNF319
ENSG00000196689	51.574	1.75243	0.479527	3.6545	0.000257682	0.00871137	TRPV1
ENSG00000142627	1004.22	1.44764	0.396448	3.65153	0.00026068	0.00878843	EPHA2
ENSG00000148841	55.1345	1.87809	0.514858	3.64779	0.000264509	0.00889304	ITPRIP
ENSG00000139318	128.472	2.00321	0.549686	3.64429	0.000268135	0.00899023	DUSP6
ENSG00000188493	112.933	2.06066	0.565579	3.64346	0.000269001	0.00899463	C19orf54
ENSG00000104881	92.5737	1.79035	0.492219	3.63731	0.000275497	0.00916682	PPP1R13L
ENSG00000173276	406.3	1.59	0.437154	3.63717	0.000275649	0.00916682	ZBTB21
ENSG00000134779	281.292	-1.58048	0.435141	-3.63211	0.000281117	0.00932333	TPGS2
ENSG00000159433	80.0754	1.63405	0.450682	3.62574	0.00028814	0.0094926	STARD9
ENSG00000118515	526.057	1.52996	0.422015	3.62537	0.000288548	0.0094926	SGK1
ENSG00000171316	535.908	1.386	0.38217	3.62666	0.000287115	0.0094926	CHD7
ENSG00000109920	752.159	1.49806	0.41343	3.62348	0.000290663	0.00953654	FNBP4
ENSG00000177374	12.0784	3.33794	0.922618	3.6179	0.000297008	0.00971866	HIC1
ENSG00000149289	249.06	1.32904	0.367592	3.61554	0.000299725	0.0097554	ZC3H12C
ENSG00000120217	39.835	2.31004	0.63891	3.61559	0.000299665	0.0097554	CD274
ENSG00000116717	243.859	1.46102	0.404601	3.61102	0.000304991	0.00987999	GADD45A
ENSG00000141867	377.497	1.78939	0.495557	3.61087	0.000305167	0.00987999	BRD4
ENSG00000148248	438.079	-1.42362	0.394602	-3.60775	0.000308862	0.00997324	SURF4
ENSG00000138166	586.129	1.24652	0.346212	3.60046	0.000317652	0.0102253	DUSP5
ENSG00000182759	22.7486	3.67884	1.02193	3.5999	0.000318341	0.0102253	MAFA
ENSG00000184708	208.418	1.6936	0.470703	3.59803	0.000320633	0.010272	EIF4ENIF1
ENSG00000152104	205.702	1.63157	0.45415	3.59258	0.000327415	0.0104619	PTPN14
ENSG00000169951	74.5794	1.59931	0.445266	3.59181	0.000328394	0.0104658	ZNF764
ENSG00000176692	18.7541	3.67419	1.02396	3.58822	0.000332949	0.0105287	FOXC2
ENSG00000125798	573.406	1.86701	0.520211	3.58894	0.000332028	0.0105287	FOXA2
ENSG00000133872	443.861	-1.42217	0.396322	-3.58843	0.000332671	0.0105287	SARAF
ENSG00000169155	93.0672	1.56921	0.43755	3.58636	0.000335324	0.0105765	ZBTB43
ENSG00000153721	92.9502	1.54631	0.431349	3.58482	0.000337311	0.0106119	CNKSR3
ENSG00000205609	372.885	1.29368	0.361171	3.58191	0.000341096	0.0107034	EIF3CL
ENSG00000148400	340.2	1.39228	0.389016	3.57898	0.000344941	0.0107964	NOTCH1
ENSG00000164120	209.608	-1.51238	0.422692	-3.57796	0.00034628	0.0108107	HPGD
ENSG00000271425	79.4181	1.5537	0.434457	3.57618	0.00034865	0.0108569	NBPF10
ENSG00000161996	166.123	1.60328	0.448692	3.57322	0.000352617	0.0109262	WDR90
ENSG00000184786	25.3333	2.31303	0.64733	3.57319	0.000352659	0.0109262	DYNLT2
ENSG00000136305	47.9406	2.954	0.82717	3.57121	0.00035534	0.0109814	CIDEB
ENSG00000163795	156.215	1.62439	0.455494	3.56623	0.000362153	0.0111638	ZNF513
ENSG00000186364	54.1066	1.93336	0.542616	3.56304	0.000366578	0.0112565	NUDT17
ENSG00000110104	126.01	1.55225	0.435851	3.56143	0.000368839	0.0112565	CCDC86
ENSG00000100906	3497.78	1.67961	0.471538	3.56198	0.00036807	0.0112565	NFKBIA
ENSG00000171223	2370.95	1.60821	0.451497	3.56196	0.000368095	0.0112565	JUNB
ENSG00000162825	46.3881	1.77949	0.499792	3.56045	0.000370216	0.0112704	NBPF20
ENSG00000176994	373.697	1.5455	0.434385	3.5579	0.000373833	0.0113523	SMCR8
ENSG00000136141	81.5021	1.61512	0.454236	3.5557	0.00037698	0.0114195	LRCH1
ENSG00000181220	221.895	1.48708	0.418507	3.5533	0.000380431	0.0114956	ZNF746
ENSG00000078401	762.022	1.33482	0.376931	3.54127	0.000398202	0.0119735	EDN1
ENSG00000136826	481.327	1.79389	0.506542	3.54144	0.000397952	0.0119735	KLF4
ENSG00000005100	208.196	1.42769	0.403459	3.53863	0.000402203	0.0120641	DHX33
ENSG00000120071	540.957	1.24932	0.35361	3.53305	0.00041079	0.0122916	KANSL1
ENSG00000103168	209.84	1.52902	0.433121	3.53023	0.000415192	0.0123661	TAF1C
ENSG00000105339	185.05	1.39171	0.394235	3.53016	0.000415302	0.0123661	DENND3
ENSG00000154914	98.5026	1.49174	0.422717	3.52895	0.000417219	0.012393	USP43
ENSG00000149115	291.642	1.70708	0.484019	3.52689	0.000420478	0.0124232	TNKS1BP1
ENSG00000270647	189.481	1.40059	0.397176	3.52638	0.000421279	0.0124232	TAF15
ENSG00000132003	73.1179	1.94267	0.550736	3.5274	0.000419657	0.0124232	ZSWIM4
ENSG00000171988	861.183	1.19507	0.339385	3.52127	0.000429492	0.0126349	JMJD1C
ENSG00000130810	161.384	1.53956	0.437321	3.52044	0.000430834	0.012644	PPAN
ENSG00000069020	62.8904	1.79288	0.509387	3.51968	0.000432072	0.01265	MAST4
ENSG00000139182	80.6923	1.53411	0.436114	3.51767	0.000435347	0.0127155	CLSTN3
ENSG00000130054	41.6104	2.0511	0.583373	3.51594	0.0004382	0.0127683	NALF2
ENSG00000005059	95.8682	-1.69847	0.483671	-3.51162	0.000445387	0.0129469	MCUB
ENSG00000124216	157.727	1.97481	0.562611	3.51007	0.000447982	0.0129915	SNAI1
ENSG00000006432	228.022	1.53632	0.43812	3.50662	0.000453838	0.0131302	MAP3K9
ENSG00000126003	219.46	1.43412	0.409148	3.50514	0.000456366	0.0131722	PLAGL2
ENSG00000111266	575.693	1.31029	0.374164	3.50191	0.000461941	0.0133017	DUSP16
ENSG00000169242	234.042	1.36883	0.390951	3.50128	0.000463034	0.0133019	EFNA1
ENSG00000196152	117.77	1.46608	0.419312	3.4964	0.000471572	0.0135155	ZNF79
ENSG00000110237	119.244	1.54928	0.443507	3.49324	0.000477203	0.0136449	ARHGEF17
ENSG00000090061	311.212	1.71745	0.492054	3.49037	0.000482351	0.0137599	CCNK
ENSG00000167967	216.276	1.37016	0.392673	3.48932	0.000484242	0.0137818	E4F1
ENSG00000171456	456.823	1.23986	0.355896	3.48378	0.000494391	0.0140379	ASXL1
ENSG00000171522	58.3944	2.05935	0.591494	3.4816	0.000498426	0.0141198	PTGER4
ENSG00000228570	28.2406	2.39138	0.687167	3.48006	0.000501305	0.0141685	NUTM2E
ENSG00000126603	149.399	1.84862	0.531394	3.47881	0.000503649	0.014202	GLIS2
ENSG00000214562	29.0973	2.22501	0.640689	3.47284	0.000514975	0.014488	NUTM2D
ENSG00000179151	59.0917	1.84108	0.531055	3.46684	0.00052662	0.0147478	EDC3
ENSG00000164190	418.655	1.2982	0.374419	3.46723	0.000525858	0.0147478	NIPBL
ENSG00000157456	315.355	-1.43672	0.414512	-3.46604	0.000528186	0.0147579	CCNB2
ENSG00000176092	16.368	2.40904	0.69523	3.4651	0.00053003	0.0147756	CRYBG2
ENSG00000213859	54.4223	1.882	0.543616	3.46199	0.000536192	0.0149134	KCTD11
ENSG00000119655	191.638	-1.40086	0.404894	-3.45981	0.000540551	0.01492	NPC2
ENSG00000133250	64.5065	1.9477	0.563009	3.45945	0.000541273	0.01492	ZNF414
ENSG00000218891	232.015	1.47401	0.426018	3.45997	0.000540228	0.01492	ZNF579
ENSG00000173013	9.88542	4.90138	1.41681	3.45944	0.000541304	0.01492	CCDC96
ENSG00000163932	20.737	2.40299	0.694945	3.45781	0.000544589	0.0149768	PRKCD
ENSG00000178607	107.892	1.64219	0.475109	3.45645	0.00054734	0.0150187	ERN1
ENSG00000167604	42.4664	1.78062	0.516991	3.4442	0.000572761	0.0156811	NFKBID
ENSG00000196935	206.656	1.54934	0.44996	3.44328	0.000574704	0.0156992	SRGAP1
ENSG00000169925	79.5447	1.73695	0.504929	3.43999	0.000581741	0.015856	BRD3
ENSG00000166436	46.9572	1.81572	0.528309	3.43685	0.000588527	0.0159761	TRIM66
ENSG00000266074	160.554	1.83057	0.532664	3.43662	0.000589011	0.0159761	BAHCC1
ENSG00000170275	424.325	-1.62221	0.472183	-3.43554	0.00059137	0.0159761	CRTAP
ENSG00000106829	205.41	1.36337	0.396842	3.43555	0.000591354	0.0159761	TLE4
ENSG00000145632	2552.42	1.2389	0.360784	3.4339	0.000594974	0.0160028	PLK2
ENSG00000124767	241.089	-1.69195	0.49264	-3.43446	0.00059373	0.0160028	GLO1
ENSG00000121297	57.4966	1.84508	0.537667	3.43164	0.000599944	0.0160659	TSHZ3
ENSG00000148339	120.443	1.56673	0.456494	3.4321	0.000598937	0.0160659	SLC25A25
ENSG00000142207	410.891	1.27962	0.373009	3.43055	0.000602366	0.0160836	URB1
ENSG00000106049	147.972	-1.47538	0.430121	-3.43016	0.000603234	0.0160836	HIBADH
ENSG00000166012	523.267	1.23052	0.358839	3.42919	0.000605394	0.0161061	TAF1D
ENSG00000136156	245.168	-1.51339	0.44158	-3.42721	0.000609827	0.0161889	ITM2B
ENSG00000148843	607.497	1.37746	0.402127	3.42543	0.000613818	0.0162595	PDCD11
ENSG00000179886	141.83	1.46791	0.428626	3.42469	0.000615499	0.0162688	TIGD5
ENSG00000131759	570.175	1.56433	0.456909	3.42373	0.000617682	0.0162914	RARA
ENSG00000140519	80.2216	1.66441	0.486489	3.42126	0.000623312	0.0162994	RHCG
ENSG00000157106	1118.39	1.15584	0.337798	3.4217	0.000622299	0.0162994	SMG1
ENSG00000188522	294.469	1.49495	0.436909	3.42164	0.000622455	0.0162994	FAM83G
ENSG00000256453	41.7063	2.05415	0.600123	3.42288	0.000619622	0.0162994	DND1
ENSG00000174579	195.577	1.45297	0.425121	3.41779	0.000631323	0.0164736	MSL2
ENSG00000137563	217.27	-1.69881	0.49743	-3.41518	0.000637408	0.016597	GGH
ENSG00000143442	629.043	1.47572	0.43297	3.40837	0.000653511	0.0169802	POGZ
ENSG00000173064	308.129	1.21943	0.357929	3.4069	0.000657044	0.0169998	HECTD4
ENSG00000169184	51.8453	1.74828	0.513145	3.40699	0.000656836	0.0169998	MN1
ENSG00000205560	106.688	1.50234	0.44113	3.40566	0.000660041	0.0170413	CPT1B
ENSG00000162924	174.058	1.29517	0.380402	3.40473	0.000662289	0.0170633	REL
ENSG00000132467	171.739	1.31061	0.385143	3.40292	0.000666696	0.0171296	UTP3
ENSG00000136807	177.287	1.50979	0.443727	3.40253	0.000667658	0.0171296	CDK9
ENSG00000177084	512.688	1.21142	0.3568	3.39524	0.000685695	0.0175555	POLE
ENSG00000168811	15.5549	2.53653	0.747457	3.39355	0.000689941	0.0176273	IL12A
ENSG00000143507	75.2652	1.68009	0.495317	3.39196	0.000693956	0.0176681	DUSP10
ENSG00000143669	119.744	1.36746	0.403171	3.39176	0.000694448	0.0176681	LYST
ENSG00000102057	11.2538	3.09185	0.911726	3.3912	0.000695867	0.0176681	KCND1
ENSG00000179335	145.909	1.64581	0.485612	3.38914	0.00070112	0.0177646	CLK3
ENSG00000188234	113.889	1.53026	0.451755	3.38737	0.000705671	0.017843	AGAP4
ENSG00000243137	12.9253	2.97949	0.879772	3.38667	0.000707469	0.0178516	PSG4
ENSG00000005483	1312.57	1.47029	0.434301	3.38541	0.000710721	0.0178967	KMT2E
ENSG00000164877	149.332	1.29936	0.384169	3.38226	0.000718924	0.0180291	MICALL2
ENSG00000147174	31.93	2.07442	0.613259	3.38262	0.00071798	0.0180291	GCNA
ENSG00000212123	27.5733	1.97634	0.584457	3.38151	0.000720897	0.0180416	PRR22
ENSG00000111641	791.314	1.32052	0.391003	3.37726	0.000732118	0.0182107	NOP2
ENSG00000175265	171.359	1.46661	0.434163	3.37802	0.000730087	0.0182107	GOLGA8A
ENSG00000108821	84.7152	1.65135	0.488899	3.3777	0.000730957	0.0182107	COL1A1
ENSG00000172602	275.902	1.44178	0.427413	3.37327	0.000742805	0.0184076	RND1
ENSG00000204469	1489.1	1.47881	0.438401	3.37318	0.000743044	0.0184076	PRRC2A
ENSG00000100129	857.309	-1.26729	0.37578	-3.37242	0.000745107	0.0184214	EIF3L
ENSG00000152804	352.18	1.48768	0.44161	3.36877	0.000755041	0.0186294	HHEX
ENSG00000165572	103.562	1.47771	0.438831	3.36738	0.000758873	0.0186609	KBTBD6
ENSG00000179943	93.0014	1.48588	0.441282	3.3672	0.000759369	0.0186609	FIZ1
ENSG00000127481	1041.17	1.17606	0.349612	3.36389	0.000768528	0.0188105	UBR4
ENSG00000168502	875.807	1.17556	0.349408	3.36442	0.000767059	0.0188105	MTCL1
ENSG00000175564	14.64	2.40153	0.714487	3.36119	0.000776076	0.0189573	UCP3
ENSG00000146830	131.255	1.36031	0.404809	3.36036	0.000778402	0.0189763	GIGYF1
ENSG00000029153	218.905	-1.34109	0.399159	-3.35978	0.000780058	0.0189788	BMAL2
ENSG00000163479	409.919	-1.37907	0.410544	-3.35914	0.000781868	0.0189851	SSR2
ENSG00000172650	62.035	1.6307	0.485768	3.35695	0.000788065	0.0190224	AGAP5
ENSG00000166260	214.847	-1.51214	0.450403	-3.3573	0.00078708	0.0190224	COX11
ENSG00000160161	9.80448	3.47255	1.03439	3.35709	0.000787675	0.0190224	CILP2
ENSG00000148606	189.841	1.30187	0.38797	3.35558	0.000791982	0.0190793	POLR3A
ENSG00000130449	216.931	1.35078	0.402871	3.35289	0.000799723	0.0192279	ZSWIM6
ENSG00000175727	232.072	1.39449	0.416443	3.34858	0.000812275	0.0194423	MLXIP
ENSG00000105726	310.67	1.40533	0.419727	3.34819	0.000813404	0.0194423	ATP13A1
ENSG00000169876	17.2992	5.49538	1.64089	3.34903	0.000810953	0.0194423	MUC17
ENSG00000172201	80.4312	2.08397	0.622782	3.34624	0.000819166	0.0195418	ID4
ENSG00000163637	120.26	1.35156	0.404198	3.34382	0.000826343	0.0196747	PRICKLE2
ENSG00000261221	156.82	1.41635	0.423728	3.34259	0.00083001	0.0197236	ZNF865
ENSG00000271698	34.2076	1.92006	0.575077	3.33879	0.000841443	0.0199566	ENSG00000271698
ENSG00000145506	72.5043	1.92689	0.577681	3.33555	0.000851296	0.0201512	NKD2
ENSG00000129347	64.544	1.67814	0.503233	3.33472	0.000853863	0.0201729	KRI1
ENSG00000143079	117.837	1.6857	0.505978	3.33156	0.0008636	0.0202979	CTTNBP2NL
ENSG00000173120	444.634	1.43546	0.430843	3.33174	0.000863062	0.0202979	KDM2A
ENSG00000075702	504.581	1.27689	0.38329	3.33139	0.000864128	0.0202979	WDR62
ENSG00000138600	309.522	-1.52423	0.457627	-3.33074	0.000866168	0.0202998	SPPL2A
ENSG00000126883	627.094	1.32698	0.398457	3.3303	0.000867525	0.0202998	NUP214
ENSG00000104897	388.092	1.37946	0.41444	3.32848	0.000873214	0.0203846	SF3A2
ENSG00000164532	40.5947	1.83542	0.551497	3.32808	0.000874483	0.0203846	TBX20
ENSG00000160584	192.214	1.44651	0.43512	3.32439	0.000886125	0.0206167	SIK3
ENSG00000070047	409.896	1.44322	0.434406	3.32228	0.000892857	0.0206503	PHRF1
ENSG00000064932	572.372	1.34669	0.405292	3.32275	0.00089135	0.0206503	SBNO2
ENSG00000168137	1359.48	1.20666	0.363253	3.32182	0.000894316	0.0206503	SETD5
ENSG00000175764	30.9189	1.8425	0.554494	3.32285	0.000891015	0.0206503	TTLL11
ENSG00000197976	282.318	1.44836	0.436167	3.32064	0.000898105	0.0206987	AKAP17A
ENSG00000125447	342.429	1.40992	0.424896	3.31827	0.000905764	0.020836	GGA3
ENSG00000116171	136.123	-1.67831	0.506083	-3.31627	0.000912269	0.0208488	SCP2
ENSG00000162650	57.9005	1.73733	0.523729	3.31722	0.000909164	0.0208488	ATXN7L2
ENSG00000107554	286.278	1.38276	0.416906	3.31672	0.000910811	0.0208488	DNMBP
ENSG00000163635	295.536	1.48512	0.447864	3.31601	0.000913136	0.0208488	ATXN7
ENSG00000099625	32.6895	2.08085	0.628752	3.30949	0.000934668	0.0212355	CBARP
ENSG00000196776	106.048	-1.76848	0.534357	-3.30954	0.000934501	0.0212355	CD47
ENSG00000086758	2411.05	1.23119	0.372038	3.3093	0.00093528	0.0212355	HUWE1
ENSG00000164294	129.946	-1.55407	0.470664	-3.30187	0.000960437	0.0217663	GPX8
ENSG00000127129	38.9136	1.74419	0.528422	3.30075	0.000964255	0.0218005	EDN2
ENSG00000149639	137.589	1.51521	0.459101	3.30039	0.000965507	0.0218005	SOGA1
ENSG00000130201	10.5251	3.11209	0.943208	3.29948	0.000968655	0.0218313	ENSG00000130201
ENSG00000114315	594.083	1.45828	0.442262	3.29731	0.00097614	0.0219509	HES1
ENSG00000128564	63.617	1.95379	0.592704	3.2964	0.000979342	0.0219509	VGF
ENSG00000169895	348.594	-1.24365	0.377221	-3.29686	0.000977725	0.0219509	SYAP1
ENSG00000182752	954.038	1.11183	0.337348	3.29581	0.000981377	0.0219563	PAPPA
ENSG00000178726	106.668	1.32735	0.402952	3.29407	0.000987494	0.0220447	THBD
ENSG00000197362	67.5786	1.54613	0.469428	3.29366	0.000988931	0.0220447	ZNF786
ENSG00000010295	16.1767	2.56285	0.779153	3.28928	0.00100445	0.0221372	IFFO1
ENSG00000179598	39.707	1.71908	0.522535	3.28989	0.00100227	0.0221372	PLD6
ENSG00000166484	244.005	1.45542	0.442205	3.29129	0.000997297	0.0221372	MAPK7
ENSG00000161914	38.3588	1.86135	0.565729	3.29018	0.00100123	0.0221372	ZNF653
ENSG00000144233	164.615	1.33877	0.406693	3.29183	0.000995361	0.0221372	AMMECR1L
ENSG00000114268	82.5197	1.71486	0.52109	3.29091	0.000998655	0.0221372	PFKFB4
ENSG00000170835	13.6731	2.5733	0.782416	3.28892	0.00100574	0.0221372	CEL
ENSG00000169564	617.728	1.25604	0.382001	3.28805	0.00100885	0.0221657	PCBP1
ENSG00000143401	119.357	-1.31794	0.400968	-3.28689	0.00101299	0.0221834	ANP32E
ENSG00000184675	77.1876	1.47452	0.448616	3.28681	0.00101328	0.0221834	AMER1
ENSG00000117616	282.718	1.31055	0.398979	3.28474	0.00102075	0.0222276	RSRP1
ENSG00000134369	107.844	1.44282	0.439127	3.28565	0.00101748	0.0222276	NAV1
ENSG00000180035	203.044	1.46991	0.447463	3.28498	0.0010199	0.0222276	ZNF48
ENSG00000110514	193.548	1.36995	0.417456	3.28167	0.00103193	0.0224312	MADD
ENSG00000154447	274.464	1.51673	0.462349	3.28049	0.00103627	0.0224855	SH3RF1
ENSG00000178741	366.757	-1.34618	0.410522	-3.27918	0.00104109	0.0225501	COX5A
ENSG00000003756	405.251	1.24502	0.379844	3.27771	0.00104654	0.0226282	RBM5
ENSG00000140948	104.404	1.56028	0.476163	3.27677	0.00105003	0.0226636	ZCCHC14
ENSG00000112378	276.917	-1.41756	0.432777	-3.27551	0.00105472	0.0227248	PERP
ENSG00000118689	91.4417	1.45712	0.445018	3.27429	0.00105928	0.0227829	FOXO3
ENSG00000089685	455.166	-1.36579	0.417342	-3.2726	0.00106563	0.0228393	BIRC5
ENSG00000138777	174.589	-1.62921	0.497811	-3.27275	0.00106508	0.0228393	PPA2
ENSG00000141956	63.1666	1.61601	0.493974	3.27144	0.00107002	0.0228933	PRDM15
ENSG00000126822	335.121	1.25252	0.382928	3.2709	0.00107205	0.0228966	PLEKHG3
ENSG00000167962	363.108	1.47784	0.452129	3.26863	0.00108068	0.023031	ZNF598
ENSG00000229292	14.4379	5.38461	1.64755	3.26826	0.00108211	0.023031	RFPL4AL1
ENSG00000133027	165.646	-1.57241	0.481405	-3.26629	0.00108966	0.0231514	PEMT
ENSG00000142599	230.796	1.52027	0.465747	3.26415	0.00109793	0.0232869	RERE
ENSG00000135069	378.208	-1.70452	0.522496	-3.26226	0.00110529	0.0234022	PSAT1
ENSG00000116161	499.15	-1.28684	0.394563	-3.26144	0.00110849	0.0234167	CACYBP
ENSG00000167595	112.982	1.53227	0.469862	3.2611	0.0011098	0.0234167	PROSER3
ENSG00000279765	200.647	1.42253	0.436287	3.26054	0.00111201	0.0234231	ENSG00000279765
ENSG00000238083	175.489	1.36871	0.4201	3.25805	0.0011218	0.0235863	LRRC37A2
ENSG00000170561	28.4242	1.98572	0.609565	3.25759	0.00112361	0.0235863	IRX2
ENSG00000143190	247.329	1.55846	0.478603	3.25627	0.00112885	0.0236151	POU2F1
ENSG00000127415	35.0716	1.78962	0.549585	3.25631	0.0011287	0.0236151	IDUA
ENSG00000223638	34.2592	3.39451	1.04296	3.25469	0.00113516	0.0237067	RFPL4A
ENSG00000104723	183.082	-1.47558	0.453696	-3.25236	0.00114449	0.0238608	TUSC3
ENSG00000067560	568.019	-1.30731	0.402099	-3.25121	0.00114914	0.0239169	RHOA
ENSG00000138175	113.818	-1.60663	0.494507	-3.24895	0.00115832	0.0240212	ARL3
ENSG00000166716	682.19	1.27918	0.393772	3.24853	0.00116004	0.0240212	ZNF592
ENSG00000176105	232.882	-1.34835	0.414988	-3.24913	0.00115758	0.0240212	YES1
ENSG00000168140	93.558	1.71327	0.528088	3.24429	0.00117743	0.0243401	VASN
ENSG00000181577	14.0109	3.44562	1.06267	3.24241	0.00118522	0.0244599	LINC03040
ENSG00000248333	126.743	1.33384	0.411793	3.23911	0.00119904	0.0246332	CDK11B
ENSG00000166261	113.038	1.31001	0.404533	3.23833	0.00120231	0.0246332	ZNF202
ENSG00000099917	203.118	1.60596	0.495903	3.23846	0.00120179	0.0246332	MED15
ENSG00000173706	85.2135	1.57904	0.487657	3.23801	0.00120368	0.0246332	HEG1
ENSG00000196743	51.1578	-1.8693	0.577259	-3.23825	0.00120267	0.0246332	GM2A
ENSG00000083814	18.5163	2.37469	0.733512	3.23743	0.00120613	0.0246421	ZNF671
ENSG00000124201	1504.87	1.39567	0.431394	3.23526	0.00121531	0.0247883	ZNFX1
ENSG00000204946	67.8574	1.5766	0.487455	3.23434	0.00121923	0.0248268	ZNF783
ENSG00000185507	221.254	1.63291	0.505456	3.23056	0.00123548	0.0251159	IRF7
ENSG00000132485	127.952	1.50693	0.466689	3.22899	0.00124229	0.0252125	ZRANB2
ENSG00000111696	81.8668	1.42493	0.441657	3.22633	0.0012539	0.0253639	NT5DC3
ENSG00000168916	43.1121	1.89488	0.587288	3.22649	0.00125319	0.0253639	ZNF608
ENSG00000110046	158.81	1.36625	0.423933	3.22281	0.0012694	0.0256352	ATG2A
ENSG00000168758	138.635	1.31588	0.408733	3.21941	0.00128454	0.0258982	SEMA4C
ENSG00000011021	59.418	1.69382	0.526439	3.21751	0.00129307	0.0259066	CLCN6
ENSG00000163541	221.702	-1.29201	0.401617	-3.21702	0.00129532	0.0259066	SUCLG1
ENSG00000115844	42.0497	5.32231	1.65445	3.21697	0.00129554	0.0259066	DLX2
ENSG00000163762	142.754	-1.40027	0.435254	-3.21713	0.00129479	0.0259066	TM4SF18
ENSG00000029993	270.923	-1.15597	0.359283	-3.21743	0.00129346	0.0259066	HMGB3
ENSG00000188786	131.481	1.56771	0.487644	3.21487	0.00130504	0.0259782	MTF1
ENSG00000270629	149.585	1.26787	0.39439	3.21477	0.00130549	0.0259782	NBPF14
ENSG00000115289	381.347	1.24369	0.386819	3.21518	0.00130362	0.0259782	PCGF1
ENSG00000189079	717.626	1.22328	0.380694	3.21329	0.00131223	0.026024	ARID2
ENSG00000156232	221.06	1.49154	0.464255	3.21275	0.0013147	0.026024	WHAMM
ENSG00000162004	33.544	1.7447	0.543097	3.2125	0.00131585	0.026024	CCDC78
ENSG00000184220	172.577	-1.37137	0.426897	-3.2124	0.0013163	0.026024	CMSS1
ENSG00000155755	141.729	-1.35022	0.420394	-3.2118	0.00131908	0.0260369	TMEM237
ENSG00000265972	20.6657	2.68868	0.837433	3.21062	0.0013245	0.0260678	TXNIP
ENSG00000135999	304.993	1.16517	0.362923	3.21053	0.0013249	0.0260678	EPC2
ENSG00000157450	599.255	1.47401	0.459606	3.20711	0.00134076	0.0262532	RNF111
ENSG00000179588	132.299	1.72216	0.536918	3.20749	0.00133898	0.0262532	ZFPM1
ENSG00000167642	463.762	-1.29766	0.404515	-3.20793	0.00133693	0.0262532	SPINT2
ENSG00000109881	120.328	-1.57142	0.490349	-3.20469	0.00135209	0.0264326	CCDC34
ENSG00000117592	456.286	-1.26878	0.396342	-3.20122	0.00136846	0.0266683	PRDX6
ENSG00000043591	28.0453	1.9704	0.615694	3.2003	0.00137286	0.0266683	ADRB1
ENSG00000174136	131.572	1.29217	0.40372	3.20066	0.00137113	0.0266683	RGMB
ENSG00000104219	172.283	-1.37914	0.430854	-3.20095	0.00136973	0.0266683	ZDHHC2
ENSG00000145780	140.668	1.3084	0.409361	3.19619	0.00139255	0.027008	FEM1C
ENSG00000166033	66.9692	-1.79126	0.56063	-3.19509	0.00139788	0.0270685	HTRA1
ENSG00000105656	83.5233	1.74638	0.546998	3.19266	0.00140967	0.0272106	ELL
ENSG00000071894	287.69	1.21546	0.380689	3.1928	0.00140899	0.0272106	CPSF1
ENSG00000106603	218.04	-1.49217	0.467574	-3.1913	0.00141633	0.0272961	COA1
ENSG00000196453	294.996	1.48947	0.466862	3.19038	0.00142088	0.0273408	ZNF777
ENSG00000234719	12.3353	2.55266	0.800714	3.18798	0.00143269	0.0275247	NPIPB2
ENSG00000000003	112.42	-1.62864	0.510971	-3.18734	0.00143589	0.0275429	TSPAN6
ENSG00000121716	74.4043	1.46678	0.460366	3.18612	0.00144195	0.0276159	PILRB
ENSG00000198900	244.078	1.16475	0.365674	3.18521	0.00144647	0.0276592	TOP1
ENSG00000140612	611.141	-1.31093	0.412065	-3.18136	0.00146583	0.0279422	SEC11A
ENSG00000156858	282.131	1.50548	0.473188	3.18156	0.00146483	0.0279422	PRR14
ENSG00000102172	530.922	-1.16477	0.366266	-3.18014	0.00147206	0.0280171	SMS
ENSG00000141052	74.6858	1.39866	0.439958	3.17908	0.00147745	0.028026	MYOCD
ENSG00000176681	118.104	1.37186	0.431498	3.17929	0.00147636	0.028026	LRRC37A
ENSG00000091317	126.493	-1.64351	0.517038	-3.1787	0.00147939	0.028026	CMTM6
ENSG00000128595	443.476	-1.19875	0.377221	-3.17785	0.00148373	0.0280453	CALU
ENSG00000160949	266.568	1.13933	0.358549	3.1776	0.00148499	0.0280453	TONSL
ENSG00000130544	76.7972	1.42739	0.449352	3.17656	0.00149034	0.0281029	ZNF557
ENSG00000166016	135.82	1.39546	0.439387	3.17592	0.0014936	0.028121	ABTB2
ENSG00000130827	49.5981	1.70543	0.537422	3.17335	0.00150689	0.0283276	PLXNA3
ENSG00000010322	162.547	1.26546	0.399046	3.17121	0.00151806	0.0284519	NISCH
ENSG00000151725	155.179	-1.31669	0.415202	-3.17119	0.00151815	0.0284519	CENPU
ENSG00000100300	146.18	-1.92905	0.608698	-3.16914	0.00152888	0.0285748	TSPO
ENSG00000049618	330.672	1.3318	0.420253	3.16905	0.00152937	0.0285748	ARID1B
ENSG00000204842	494.082	1.38764	0.437965	3.16837	0.00153296	0.0285982	ATXN2
ENSG00000169047	799.071	1.27928	0.404104	3.16571	0.00154704	0.0288169	IRS1
ENSG00000169252	21.8243	2.67835	0.846414	3.16436	0.00155426	0.0289074	ADRB2
ENSG00000167968	16.0327	2.22101	0.702011	3.16378	0.00155732	0.0289203	DNASE1L2
ENSG00000129933	95.4021	1.49283	0.471999	3.16278	0.00156268	0.0289496	MAU2
ENSG00000082516	376.768	1.34677	0.425841	3.16261	0.00156363	0.0289496	GEMIN5
ENSG00000162783	388.173	1.49431	0.472854	3.1602	0.00157662	0.0291453	IER5
ENSG00000128463	326.762	-1.28595	0.406975	-3.15977	0.00157896	0.0291453	EMC4
ENSG00000164920	55.6522	1.61324	0.510877	3.15779	0.0015897	0.0292994	OSR2
ENSG00000042753	321.288	-1.53753	0.487081	-3.15663	0.00159606	0.0293722	AP2S1
ENSG00000096746	184.33	1.59035	0.503927	3.15591	0.00159999	0.0294005	HNRNPH3
ENSG00000160469	49.4992	1.62293	0.514369	3.15518	0.00160401	0.0294302	BRSK1
ENSG00000083817	70.9927	1.48615	0.471213	3.15389	0.00161109	0.0295139	ZNF416
ENSG00000104408	1406.25	-1.19162	0.377877	-3.15347	0.0016134	0.0295139	EIF3E
ENSG00000070081	84.9051	-1.49196	0.473408	-3.15153	0.0016242	0.029662	NUCB2
ENSG00000228716	137.238	-1.59117	0.504949	-3.15114	0.00162634	0.029662	DHFR
ENSG00000083812	68.7814	1.42188	0.451327	3.15045	0.00163021	0.0296883	ZNF324
ENSG00000112365	209.077	1.18493	0.376264	3.14919	0.00163726	0.0297723	ZBTB24
ENSG00000175390	734.453	-1.18834	0.377424	-3.14855	0.00164085	0.0297933	EIF3F
ENSG00000213638	33.0592	1.66583	0.530019	3.14297	0.00167244	0.0303219	ADAT3
ENSG00000188199	24.6255	2.1292	0.677789	3.1414	0.00168145	0.0303411	NUTM2B
ENSG00000141076	321.029	1.11253	0.354332	3.13979	0.00169072	0.0303411	UTP4
ENSG00000189042	370.007	1.12807	0.359075	3.14161	0.00168024	0.0303411	ZNF567
ENSG00000188818	79.2277	1.49206	0.475216	3.13976	0.00169085	0.0303411	ZDHHC11
ENSG00000137273	112.728	1.3846	0.440954	3.14001	0.00168939	0.0303411	FOXF2
ENSG00000241685	638.26	-1.30189	0.414492	-3.14093	0.00168413	0.0303411	ARPC1A
ENSG00000078668	365.407	-1.48157	0.471619	-3.14145	0.00168113	0.0303411	VDAC3
ENSG00000272772	203.142	-1.48175	0.471996	-3.13933	0.00169336	0.0303416	ENSG00000272772
ENSG00000106537	64.1954	-1.74961	0.557612	-3.13768	0.00170289	0.0304363	TSPAN13
ENSG00000185825	310.499	-1.14179	0.363911	-3.13756	0.00170361	0.0304363	BCAP31
ENSG00000178229	99.6708	1.40667	0.448586	3.13579	0.00171392	0.0305758	ZNF543
ENSG00000180776	121.067	-1.41228	0.450741	-3.13325	0.00172885	0.0307671	ZDHHC20
ENSG00000197894	196.23	-1.57228	0.501829	-3.13311	0.00172967	0.0307671	ADH5
ENSG00000251369	69.8752	1.41795	0.452719	3.13207	0.00173577	0.0308126	ZNF550
ENSG00000100345	1396.99	1.38582	0.442496	3.13182	0.00173727	0.0308126	MYH9
ENSG00000183421	70.4164	1.4332	0.457786	3.13072	0.00174381	0.0308838	RIPK4
ENSG00000165672	487.142	-1.64721	0.526455	-3.12888	0.00175473	0.0309884	PRDX3
ENSG00000154734	11.8231	2.842	0.908315	3.12887	0.00175478	0.0309884	ADAMTS1
ENSG00000099995	565.238	1.5683	0.501435	3.12762	0.00176228	0.031076	SF3A1
ENSG00000164880	625.187	1.22183	0.390728	3.12705	0.00176571	0.0310917	INTS1
ENSG00000170860	370.259	-1.37938	0.441239	-3.12616	0.00177106	0.0311412	LSM3
ENSG00000154803	146.025	1.3212	0.423048	3.12305	0.00178985	0.0314264	FLCN
ENSG00000050820	595.782	1.2926	0.414039	3.12192	0.00179676	0.0315025	BCAR1
ENSG00000135164	316.046	1.10176	0.353161	3.11972	0.0018102	0.0316928	DMTF1
ENSG00000173517	146.792	1.38928	0.44591	3.11561	0.00183566	0.0320926	PEAK1
ENSG00000197977	42.1147	-1.94701	0.625264	-3.11389	0.00184637	0.0321984	ELOVL2
ENSG00000273802	18.5449	2.55535	0.820655	3.1138	0.00184698	0.0321984	H2BC8
ENSG00000141429	699.872	-1.20543	0.387383	-3.11171	0.00186004	0.0323739	GALNT1
ENSG00000091073	303.086	1.48398	0.476957	3.11135	0.00186233	0.0323739	DTX2
ENSG00000089154	927.352	1.18208	0.380091	3.10999	0.00187093	0.0324772	GCN1
ENSG00000170322	219.036	1.33774	0.430347	3.10851	0.00188032	0.032594	NFRKB
ENSG00000105997	140.677	1.77578	0.571418	3.10768	0.00188562	0.0326396	HOXA3
ENSG00000107968	299.7	1.13443	0.365188	3.10644	0.00189357	0.0327309	MAP3K8
ENSG00000116288	378.568	-1.36981	0.44138	-3.10348	0.00191262	0.0330136	PARK7
ENSG00000039523	165.405	1.31688	0.42447	3.10241	0.00191955	0.0330865	RIPOR1
ENSG00000249209	102.869	-1.68701	0.544086	-3.10063	0.00193109	0.0332386	ENSG00000249209
ENSG00000167565	421.55	1.36029	0.438826	3.09985	0.00193619	0.0332797	SERTAD3
ENSG00000156853	149.155	1.60894	0.519181	3.099	0.00194177	0.0333287	ZNF689
ENSG00000077147	477.381	-1.18221	0.38155	-3.09845	0.00194539	0.033344	TM9SF3
ENSG00000176842	31.82	1.8577	0.599691	3.09776	0.0019499	0.0333747	IRX5
ENSG00000117419	137.77	-1.49006	0.481511	-3.09455	0.00197114	0.0335994	ERI3
ENSG00000127511	124.683	1.30642	0.422145	3.09473	0.00196993	0.0335994	SIN3B
ENSG00000204348	158.979	1.42486	0.460446	3.09453	0.00197127	0.0335994	DXO
ENSG00000135457	103.542	1.30872	0.423098	3.09318	0.00198026	0.0336239	TFCP2
ENSG00000185551	174.344	1.55844	0.503906	3.09272	0.00198329	0.0336239	NR2F2
ENSG00000279018	50.067	2.22237	0.718596	3.09266	0.0019837	0.0336239	ENSG00000279018
ENSG00000167460	1228.19	-1.1018	0.356248	-3.09279	0.00198283	0.0336239	TPM4
ENSG00000131023	374.084	1.19058	0.385076	3.09181	0.00198941	0.0336742	LATS1
ENSG00000099308	52.5605	1.7061	0.552039	3.09055	0.00199785	0.0337703	MAST3
ENSG00000141551	282.444	1.28832	0.417129	3.08854	0.00201141	0.0339527	CSNK1D
ENSG00000166450	216.268	1.16459	0.377235	3.08718	0.00202063	0.0340613	PRTG
ENSG00000198824	305.454	1.34151	0.434857	3.08495	0.00203589	0.0342242	CHAMP1
ENSG00000115685	109.399	-1.42124	0.460689	-3.08504	0.00203525	0.0342242	PPP1R7
ENSG00000166225	320.729	1.12189	0.363745	3.08428	0.00204042	0.0342533	FRS2
ENSG00000154358	140.41	1.20058	0.389445	3.0828	0.00205065	0.0343779	OBSCN
ENSG00000232434	22.105	2.18881	0.710291	3.08156	0.00205917	0.0344735	AJM1
ENSG00000181523	56.3363	1.54183	0.500478	3.08072	0.002065	0.0345068	SGSH
ENSG00000119326	321.42	-1.2316	0.399809	-3.08046	0.0020668	0.0345068	CTNNAL1
ENSG00000070087	475.193	-1.491	0.484165	-3.07953	0.00207329	0.034568	PFN2
ENSG00000125686	829.081	1.29291	0.419951	3.07871	0.00207896	0.0345683	MED1
ENSG00000119042	76.5537	1.41169	0.458481	3.07906	0.00207655	0.0345683	SATB2
ENSG00000078687	80.9157	1.64102	0.533095	3.07829	0.00208191	0.0345704	TNRC6C
ENSG00000116209	156.514	-1.42561	0.463359	-3.07669	0.00209312	0.0346505	TMEM59
ENSG00000122862	203.978	-1.43988	0.468041	-3.07639	0.00209522	0.0346505	SRGN
ENSG00000105771	260.783	1.37387	0.446549	3.07665	0.00209342	0.0346505	SMG9
ENSG00000170122	9.73088	3.26717	1.06261	3.07467	0.00210736	0.0347572	FOXD4
ENSG00000196597	87.3698	1.3641	0.443627	3.07489	0.00210581	0.0347572	ZNF782
ENSG00000146826	126.981	1.28243	0.417173	3.07411	0.00211133	0.0347759	TRAPPC14
ENSG00000171793	399.881	1.2047	0.391975	3.07341	0.00211624	0.0348099	CTPS1
ENSG00000182551	125.203	-1.29122	0.420354	-3.07174	0.00212814	0.0349586	ADI1
ENSG00000167566	113.312	1.37378	0.44734	3.07099	0.00213351	0.0349999	NCKAP5L
ENSG00000135677	202.138	-1.32434	0.431372	-3.07007	0.00214011	0.0350611	GNS
ENSG00000120437	117.825	-1.34341	0.437996	-3.06716	0.00216101	0.0353561	ACAT2
ENSG00000113719	908.048	-1.19956	0.391204	-3.06634	0.002167	0.0354068	ERGIC1
ENSG00000140374	585.404	-1.26692	0.413333	-3.06513	0.00217576	0.0355027	ETFA
ENSG00000100888	988.066	1.24019	0.404675	3.06465	0.00217925	0.0355121	CHD8
ENSG00000129566	176.649	1.28325	0.418854	3.06373	0.00218599	0.0355638	TEP1
ENSG00000100473	71.2503	-1.39108	0.454141	-3.06309	0.00219062	0.0355638	COCH
ENSG00000263620	40.1944	1.62887	0.531789	3.063	0.00219129	0.0355638	ENSG00000263620
ENSG00000184205	263.105	1.48231	0.484	3.06263	0.00219404	0.0355638	TSPYL2
ENSG00000141232	972.317	1.38453	0.452158	3.06206	0.00219819	0.035584	TOB1
ENSG00000186130	217.923	1.14705	0.374776	3.06063	0.00220874	0.0357074	ZBTB6
ENSG00000089063	451.237	-1.29592	0.423489	-3.0601	0.00221264	0.0357234	TMEM230
ENSG00000091490	248.644	-1.18206	0.386334	-3.0597	0.00221561	0.0357242	SEL1L3
ENSG00000113558	393.272	-1.50646	0.492494	-3.05883	0.00222201	0.0357802	SKP1
ENSG00000148384	123.02	1.36018	0.444794	3.05799	0.00222825	0.0358335	INPP5E
ENSG00000078403	566.119	1.16799	0.382576	3.05298	0.00226584	0.0363902	MLLT10
ENSG00000130402	3071.17	1.2138	0.397659	3.05237	0.0022704	0.0364156	ACTN4
ENSG00000143384	779.318	1.2569	0.412103	3.04995	0.00228876	0.0366141	MCL1
ENSG00000084112	435.803	1.39818	0.45842	3.05	0.00228839	0.0366141	SSH1
ENSG00000067992	39.1012	-1.92507	0.632351	-3.04431	0.00233212	0.0372592	PDK3
ENSG00000164093	10.7396	2.611	0.857822	3.04375	0.00233646	0.0372798	PITX2
ENSG00000188766	17.7313	3.07537	1.01082	3.04244	0.00234672	0.0373948	SPRED3
ENSG00000153094	39.039	1.55127	0.510027	3.04153	0.00235377	0.0374583	BCL2L11
ENSG00000083642	174.611	1.19528	0.393252	3.03947	0.00236992	0.0376174	PDS5B
ENSG00000090487	396.446	-1.41139	0.464326	-3.03966	0.00236844	0.0376174	SPG21
ENSG00000008710	569.376	1.14876	0.378078	3.03841	0.00237828	0.0377013	PKD1
ENSG00000101216	93.6483	1.43873	0.473744	3.03693	0.00239	0.0378381	GMEB2
ENSG00000138363	171.347	1.13633	0.374257	3.03623	0.00239558	0.0378774	ATIC
ENSG00000162627	125.259	-1.1861	0.390939	-3.03397	0.0024136	0.0379057	SNX7
ENSG00000135870	422.717	1.17924	0.388873	3.03245	0.00242575	0.0379057	RC3H1
ENSG00000134291	407.81	-1.43865	0.474096	-3.03452	0.00240919	0.0379057	TMEM106C
ENSG00000135482	85.5014	1.48338	0.488991	3.03355	0.00241697	0.0379057	ZC3H10
ENSG00000188243	344.96	-1.4832	0.489092	-3.03255	0.00242498	0.0379057	COMMD6
ENSG00000137802	79.4734	1.43143	0.472036	3.03246	0.00242571	0.0379057	MAPKBP1
ENSG00000077312	1046.69	1.1243	0.370762	3.03242	0.00242604	0.0379057	SNRPA
ENSG00000138663	111.113	-1.43625	0.473356	-3.03419	0.00241181	0.0379057	COPS4
ENSG00000113732	472.504	-1.29716	0.427805	-3.03213	0.00242834	0.0379057	ATP6V0E1
ENSG00000096092	95.5992	-1.62916	0.537001	-3.03382	0.0024148	0.0379057	TMEM14A
ENSG00000166295	260.141	-1.46817	0.484436	-3.03068	0.00244005	0.0379952	ANAPC16
ENSG00000065970	117.237	1.65948	0.547627	3.03032	0.00244298	0.0379952	FOXJ2
ENSG00000076108	495.473	1.20936	0.399093	3.03026	0.00244339	0.0379952	BAZ2A
ENSG00000162702	756.853	1.0441	0.344609	3.02981	0.00244707	0.0380041	ZNF281
ENSG00000155090	1597.11	1.35468	0.447176	3.02941	0.00245032	0.0380063	KLF10
ENSG00000198315	99.8953	1.23429	0.407559	3.0285	0.00245773	0.0380731	ZKSCAN8
ENSG00000111229	699.746	-1.26228	0.41742	-3.02401	0.00249451	0.0384966	ARPC3
ENSG00000132017	116.594	1.30348	0.430958	3.02461	0.00248957	0.0384966	DCAF15
ENSG00000077713	172.632	-1.38255	0.457135	-3.02438	0.00249142	0.0384966	SLC25A43
ENSG00000138760	164.302	-1.41252	0.467203	-3.02335	0.00249994	0.0385318	SCARB2
ENSG00000164011	63.3446	1.44499	0.478346	3.02081	0.00252103	0.038808	ZNF691
ENSG00000185480	149.588	-1.35688	0.449571	-3.01816	0.00254315	0.0390937	PARPBP
ENSG00000153714	91.0367	1.29125	0.427874	3.01782	0.00254598	0.0390937	LURAP1L
ENSG00000145040	21.2363	2.77867	0.921222	3.01629	0.00255887	0.0392118	UCN2
ENSG00000171557	218.151	-1.25492	0.416067	-3.01615	0.00256008	0.0392118	FGG
ENSG00000135404	624.301	-1.30463	0.432904	-3.01368	0.002581	0.0394335	CD63
ENSG00000120438	1224.35	-1.08019	0.358388	-3.01401	0.0025782	0.0394335	TCP1
ENSG00000072121	186.617	1.23455	0.409726	3.0131	0.0025859	0.0394524	ZFYVE26
ENSG00000188677	75.4742	-1.35894	0.451058	-3.01278	0.00258868	0.0394524	PARVB
ENSG00000148737	274.91	1.71874	0.571175	3.00914	0.00261992	0.0398789	TCF7L2
ENSG00000106605	91.8162	-1.374	0.456837	-3.00764	0.00263283	0.0400255	BLVRA
ENSG00000196993	22.6944	1.82192	0.60596	3.00668	0.00264121	0.0401032	NPIPB9
ENSG00000105497	83.6392	1.289	0.428915	3.00525	0.0026536	0.0402413	ZNF175
ENSG00000069399	884.052	1.45049	0.482973	3.00326	0.00267105	0.0404558	BCL3
ENSG00000043355	93.1639	1.79175	0.596682	3.00286	0.00267456	0.0404589	ZIC2
ENSG00000145850	86.4722	1.77605	0.591686	3.00167	0.002685	0.0405603	TIMD4
ENSG00000165209	148.136	-1.22636	0.408603	-3.00135	0.00268789	0.0405603	STRBP
ENSG00000100442	210.852	-1.33829	0.446401	-2.99796	0.00271792	0.0409205	FKBP3
ENSG00000119185	271.797	-1.43762	0.479623	-2.9974	0.00272296	0.0409205	ITGB1BP1
ENSG00000074047	350.507	1.25177	0.41756	2.99781	0.00271925	0.0409205	GLI2
ENSG00000165030	160.308	1.1337	0.37826	2.99715	0.00272514	0.0409205	NFIL3
ENSG00000159263	292.314	1.35699	0.453269	2.9938	0.00275531	0.0413229	SIM2
ENSG00000123200	253.482	1.29219	0.431788	2.99264	0.00276571	0.0414282	ZC3H13
ENSG00000164172	150.655	-1.43313	0.479003	-2.9919	0.00277244	0.0414781	MOCS2
ENSG00000158615	847.171	0.998151	0.333723	2.99095	0.00278107	0.0415058	PPP1R15B
ENSG00000158545	263.06	1.49911	0.501182	2.99115	0.00277933	0.0415058	ZC3H18
ENSG00000168826	56.2305	1.34907	0.451419	2.98852	0.00280334	0.0417872	ZBTB49
ENSG00000148700	81.2821	-1.33058	0.445497	-2.98672	0.0028199	0.0419828	ADD3
ENSG00000166886	83.6697	1.30226	0.436325	2.9846	0.0028395	0.0422233	NAB2
ENSG00000197965	259.983	-1.26905	0.42541	-2.98312	0.00285323	0.042327	MPZL1
ENSG00000140443	792.398	1.13448	0.3803	2.98311	0.00285339	0.042327	IGF1R
ENSG00000164258	223.557	-1.47665	0.495243	-2.98167	0.00286684	0.042475	NDUFS4
ENSG00000061936	347.363	1.19921	0.402363	2.98042	0.00287852	0.0425624	SFSWAP
ENSG00000105327	225.226	1.72674	0.579447	2.97998	0.00288263	0.0425624	BBC3
ENSG00000168955	121.468	-1.64234	0.551135	-2.97993	0.00288317	0.0425624	TM4SF20
ENSG00000272752	48.0235	1.45813	0.489649	2.97791	0.00290223	0.0427922	STAG3L5P-PVRIG2P-PILRB
ENSG00000105854	1363.59	-1.31223	0.440746	-2.9773	0.002908	0.0428257	PON2
ENSG00000101104	47.7093	1.41025	0.47388	2.97597	0.00292063	0.0429599	PABPC1L
ENSG00000167716	194.175	1.21793	0.409384	2.97504	0.00292947	0.0430382	WDR81
ENSG00000092036	84.2055	-1.33547	0.448958	-2.9746	0.00293375	0.0430494	HAUS4
ENSG00000143797	123.444	-1.35331	0.455596	-2.97041	0.00297401	0.0435879	MBOAT2
ENSG00000243156	254.052	1.14002	0.383885	2.9697	0.00298087	0.0436362	MICAL3
ENSG00000168477	27.6577	2.32772	0.784069	2.96876	0.00299	0.0437176	TNXB
ENSG00000120992	417.336	-1.23559	0.416301	-2.96803	0.00299716	0.04377	LYPLA1
ENSG00000187109	1413.01	-1.21383	0.409032	-2.96756	0.00300172	0.0437843	NAP1L1
ENSG00000164535	122.698	1.39832	0.47135	2.96663	0.00301088	0.0438656	DAGLB
ENSG00000008128	79.0192	1.46104	0.492722	2.96524	0.00302449	0.0439822	CDK11A
ENSG00000242802	201.829	1.24139	0.418671	2.96508	0.00302607	0.0439822	AP5Z1
ENSG00000133318	290.404	-1.1213	0.378324	-2.96385	0.00303812	0.044105	RTN3
ENSG00000133226	760.037	1.44694	0.488268	2.96342	0.00304245	0.0441155	SRRM1
ENSG00000018236	712.177	-1.13492	0.383096	-2.9625	0.00305148	0.0441941	CNTN1
ENSG00000133056	80.9235	1.42909	0.482683	2.96072	0.00306924	0.0443293	PIK3C2B
ENSG00000134815	517.12	1.1234	0.379504	2.96018	0.00307456	0.0443293	DHX34
ENSG00000213588	62.8326	1.46156	0.493753	2.96011	0.00307531	0.0443293	ZBTB9
ENSG00000077454	115.529	1.43654	0.485294	2.96014	0.00307503	0.0443293	LRCH4
ENSG00000197063	147.911	1.28598	0.434866	2.95719	0.00310458	0.0446957	MAFG
ENSG00000128039	46.3964	-1.70885	0.577931	-2.95685	0.00310803	0.0446957	SRD5A3
ENSG00000171425	117.722	1.32987	0.449838	2.95634	0.00311316	0.044717	ZNF581
ENSG00000167004	607.679	-1.01656	0.344297	-2.95256	0.00315152	0.0452149	PDIA3
ENSG00000188690	237.118	-1.3427	0.454875	-2.9518	0.00315927	0.0452477	UROS
ENSG00000204370	96.9547	-1.53868	0.521303	-2.95161	0.0031612	0.0452477	SDHD
ENSG00000100612	165.894	-1.28452	0.435485	-2.94963	0.00318151	0.0454852	DHRS7
ENSG00000070476	105.298	1.28808	0.436758	2.94919	0.00318612	0.0454979	ZXDC
ENSG00000188549	19.705	2.0933	0.710442	2.94647	0.00321424	0.045846	CCDC9B
ENSG00000005022	625.38	-1.13094	0.38397	-2.94539	0.00322545	0.0459524	SLC25A5
ENSG00000139921	385.955	-1.26812	0.430684	-2.94442	0.00323561	0.0460434	TMX1
ENSG00000176485	144.348	-1.21709	0.41345	-2.94374	0.00324274	0.0460914	PLAAT3
ENSG00000213719	839.545	-1.13507	0.385654	-2.94323	0.00324809	0.0461138	CLIC1
ENSG00000182534	84.9643	-1.32826	0.451422	-2.9424	0.00325678	0.0461302	MXRA7
ENSG00000115091	597.949	-1.28385	0.436286	-2.94267	0.00325391	0.0461302	ACTR3
ENSG00000261915	36.5373	1.54006	0.52348	2.94197	0.00326133	0.0461412	ENSG00000261915
ENSG00000279950	218.07	-1.23684	0.420469	-2.94157	0.00326555	0.0461475	ENSG00000279950
ENSG00000125846	108.665	1.27951	0.435057	2.94103	0.00327127	0.0461751	ZNF133
ENSG00000263956	83.7087	1.23461	0.420058	2.93915	0.00329118	0.0461814	NBPF11
ENSG00000116906	391.365	-1.15609	0.393307	-2.93941	0.00328842	0.0461814	GNPAT
ENSG00000149485	615.805	-1.03311	0.351542	-2.93879	0.00329501	0.0461814	FADS1
ENSG00000234857	82.1293	1.30969	0.445512	2.93973	0.00328496	0.0461814	HNRNPUL2-BSCL2
ENSG00000141401	113.986	-1.56105	0.531182	-2.93882	0.00329463	0.0461814	IMPA2
ENSG00000171121	11.2599	2.41174	0.82074	2.93849	0.00329814	0.0461814	KCNMB3
ENSG00000123131	495.406	-1.47658	0.502464	-2.93867	0.00329619	0.0461814	PRDX4
ENSG00000119878	108.039	-1.83377	0.624468	-2.93653	0.00331903	0.0464209	CRIPT
ENSG00000122406	2016.99	-1.14864	0.391322	-2.93529	0.00333237	0.0465012	RPL5
ENSG00000181143	31.0273	1.6216	0.552417	2.93547	0.00333045	0.0465012	MUC16
ENSG00000116678	52.9962	-1.4588	0.497147	-2.93434	0.00334257	0.0465373	LEPR
ENSG00000129055	85.2669	-1.90436	0.64896	-2.93449	0.00334098	0.0465373	ANAPC13
ENSG00000100425	166.947	1.32645	0.452228	2.93315	0.00335542	0.0466632	BRD1
ENSG00000213762	155.206	1.13615	0.387559	2.93155	0.00337279	0.0468453	ZNF134
ENSG00000050393	165.683	-1.45773	0.49731	-2.93124	0.00337617	0.0468453	MCUR1
ENSG00000145247	87.3575	-1.39923	0.477936	-2.92766	0.0034152	0.0473332	OCIAD2
ENSG00000170836	240.748	1.29949	0.444223	2.9253	0.00344122	0.0476398	PPM1D
ENSG00000166130	213.63	-1.44795	0.495097	-2.92457	0.00344932	0.0476442	IKBIP
ENSG00000105072	51.9598	1.44761	0.49497	2.92464	0.00344858	0.0476442	C19orf44
ENSG00000215252	131.179	1.21839	0.417155	2.92071	0.00349231	0.0481158	GOLGA8B
ENSG00000188827	112.885	1.26488	0.43311	2.92047	0.00349505	0.0481158	SLX4
ENSG00000185129	221.428	1.50377	0.514911	2.92045	0.00349525	0.0481158	PURA
ENSG00000102158	155.597	-1.4211	0.486701	-2.91986	0.0035019	0.0481531	MAGT1
ENSG00000068654	415.055	1.26027	0.43169	2.91939	0.00350712	0.0481707	POLR1A
ENSG00000204248	10.307	2.55089	0.873972	2.91873	0.00351463	0.0482198	COL11A2
ENSG00000186260	206.928	1.22586	0.420217	2.91721	0.00353179	0.048401	MRTFB
ENSG00000174276	121.156	1.17826	0.404007	2.91644	0.00354054	0.0484666	ZNHIT2
ENSG00000072210	669.937	-1.17522	0.403067	-2.91569	0.00354908	0.0484751	ALDH3A2
ENSG00000001036	286.315	-1.24233	0.426068	-2.9158	0.0035478	0.0484751	FUCA2
ENSG00000149798	86.7933	1.26544	0.434153	2.91472	0.00356007	0.0485709	CDC42EP2
ENSG00000160633	218.343	1.40525	0.482223	2.91412	0.00356697	0.0486109	SAFB
ENSG00000155465	106.437	-1.38176	0.474283	-2.91337	0.00357549	0.0486729	SLC7A7
ENSG00000273136	84.7305	1.32185	0.453864	2.91244	0.00358618	0.0487641	NBPF26
ENSG00000100867	73.599	1.6641	0.571654	2.91102	0.00360253	0.0488237	DHRS2
ENSG00000267545	14.3052	2.69936	0.927074	2.9117	0.00359469	0.0488237	ENSG00000267545
ENSG00000133835	162.293	-1.22669	0.421386	-2.91108	0.00360178	0.0488237	HSD17B4
ENSG00000134308	1197.51	-1.16751	0.401293	-2.90936	0.00362174	0.0490297	YWHAQ
ENSG00000122034	865.398	-1.43571	0.493744	-2.9078	0.00363978	0.0491652	GTF3A
ENSG00000100316	1635.07	-1.00132	0.344329	-2.90803	0.00363719	0.0491652	RPL3
ENSG00000114857	297.372	1.01612	0.349668	2.90594	0.00366146	0.0494035	NKTR
ENSG00000166347	271.352	-1.30178	0.44811	-2.90505	0.0036719	0.0494898	CYB5A
ENSG00000177169	307.635	1.24969	0.430466	2.90312	0.00369468	0.0496874	ULK1
ENSG00000100068	26.676	1.63338	0.562573	2.90341	0.00369122	0.0496874	LRP5L
ENSG00000181619	20.673	1.96176	0.676336	2.90057	0.00372488	0.0500384	GPR135
ENSG00000112658	367.284	1.4035	0.48399	2.89985	0.00373344	0.0500985	SRF
ENSG00000165678	520.714	-1.11535	0.384936	-2.8975	0.00376149	0.0500991	GHITM
ENSG00000197019	362.002	1.47222	0.508136	2.89729	0.00376407	0.0500991	SERTAD1
ENSG00000126461	797.468	1.18484	0.408911	2.89755	0.00376093	0.0500991	SCAF1
ENSG00000170035	125.679	-1.3415	0.463047	-2.89711	0.00376623	0.0500991	UBE2E3
ENSG00000187098	141.428	1.20029	0.41423	2.89764	0.00375984	0.0500991	MITF
ENSG00000145494	233.128	-1.32569	0.457536	-2.89746	0.00376201	0.0500991	NDUFS6
ENSG00000075790	133.926	-1.34888	0.465295	-2.89898	0.00374383	0.0500991	BCAP29
ENSG00000147419	165.993	-1.20489	0.415722	-2.89829	0.00375199	0.0500991	CCDC25
ENSG00000214753	81.5805	1.3062	0.451118	2.89547	0.00378595	0.0502521	HNRNPUL2
ENSG00000241837	162.799	-1.37379	0.474419	-2.89572	0.00378287	0.0502521	ATP5PO
ENSG00000125648	141.449	-1.33855	0.46246	-2.89442	0.00379863	0.0503657	SLC25A23
ENSG00000162368	275.907	-1.36668	0.472389	-2.89313	0.00381419	0.0504138	CMPK1
ENSG00000082781	723.147	-1.10652	0.382461	-2.89315	0.00381401	0.0504138	ITGB5
ENSG00000119487	486.818	-1.23629	0.427325	-2.8931	0.00381461	0.0504138	MAPKAP1
ENSG00000154370	97.2088	1.25181	0.432818	2.89224	0.00382509	0.0504223	TRIM11
ENSG00000104763	203.89	-1.16705	0.40354	-2.89203	0.00382761	0.0504223	ASAH1
ENSG00000104325	81.4339	-1.24752	0.431357	-2.89208	0.00382695	0.0504223	DECR1
ENSG00000163453	156.39	-1.24429	0.430388	-2.89108	0.00383924	0.0505016	IGFBP7
ENSG00000146416	45.5665	-1.48224	0.512733	-2.89086	0.00384189	0.0505016	AIG1
ENSG00000151348	235.606	-1.25565	0.434483	-2.88999	0.00385251	0.0505327	EXT2
ENSG00000163430	133.309	-1.28113	0.443261	-2.89025	0.00384937	0.0505327	FSTL1
ENSG00000149600	113.122	-1.39039	0.481221	-2.88929	0.00386111	0.0505372	COMMD7
ENSG00000114850	413.4	-1.43084	0.495198	-2.88944	0.00385934	0.0505372	SSR3
ENSG00000134824	601.69	-1.07553	0.372397	-2.88813	0.00387537	0.0505616	FADS2
ENSG00000198856	218.349	-1.38017	0.477861	-2.88822	0.00387424	0.0505616	OSTC
ENSG00000113328	336.621	-1.28887	0.446264	-2.88814	0.00387529	0.0505616	CCNG1
ENSG00000101000	213.232	-1.25792	0.435676	-2.88728	0.00388586	0.0505906	PROCR
ENSG00000204305	19.9902	2.05355	0.711201	2.88744	0.00388387	0.0505906	AGER
ENSG00000167881	156.367	1.10953	0.384431	2.88616	0.00389969	0.0507167	SRP68
ENSG00000006194	377.677	1.08724	0.376826	2.88526	0.00391095	0.0508009	ZNF263
ENSG00000145354	157.652	-1.36549	0.473311	-2.88497	0.00391447	0.0508009	CISD2
ENSG00000125977	714.165	-1.10235	0.382472	-2.88217	0.00394941	0.0511459	EIF2S2
ENSG00000148200	33.7918	1.56657	0.543484	2.88245	0.00394597	0.0511459	NR6A1
ENSG00000204859	96.2903	1.31777	0.457515	2.88028	0.00397326	0.051292	ZBTB48
ENSG00000158636	326.778	1.17794	0.40916	2.87893	0.00399027	0.051292	EMSY
ENSG00000078124	85.6345	-1.59673	0.554396	-2.88013	0.00397506	0.051292	ACER3
ENSG00000086598	891.26	-1.26415	0.439193	-2.87835	0.0039976	0.051292	TMED2
ENSG00000129474	496.458	1.09782	0.381203	2.87989	0.00397814	0.051292	AJUBA
ENSG00000130520	348.898	-1.1573	0.402017	-2.87874	0.00399263	0.051292	LSM4
ENSG00000076650	180.419	1.16759	0.405332	2.88056	0.00396964	0.051292	GPATCH1
ENSG00000162976	123.41	-1.56353	0.543215	-2.87829	0.00399841	0.051292	SLC66A3
ENSG00000151458	182.837	1.0524	0.365599	2.87856	0.00399495	0.051292	ANKRD50
ENSG00000104388	338.049	-1.07148	0.372436	-2.87695	0.00401534	0.0514552	RAB2A
ENSG00000116459	396.737	-1.22946	0.427567	-2.87547	0.00403423	0.0515664	ATP5PB
ENSG00000273604	116.157	1.21021	0.420918	2.87516	0.00403817	0.0515664	EPOP
ENSG00000104870	57.8149	-1.42774	0.496613	-2.87495	0.00404087	0.0515664	FCGRT
ENSG00000129103	238.353	-1.1793	0.410143	-2.87534	0.00403588	0.0515664	SUMF2
ENSG00000224470	306.002	1.16988	0.407016	2.87427	0.00404957	0.0515698	ATXN1L
ENSG00000138061	229.162	1.23331	0.429039	2.87457	0.00404572	0.0515698	CYP1B1
ENSG00000213199	27.9565	1.66655	0.580098	2.87287	0.00406761	0.0517458	ASIC3
ENSG00000106460	207.694	-1.35114	0.470423	-2.87217	0.00407658	0.051806	TMEM106B
ENSG00000141582	755.01	1.43231	0.498917	2.87084	0.00409382	0.0519711	CBX4
ENSG00000149089	163.41	-1.30339	0.454271	-2.86919	0.00411522	0.0520949	APIP
ENSG00000110200	235.504	-1.2914	0.450282	-2.86798	0.00413102	0.0520949	ANAPC15
ENSG00000169857	77.4984	-1.30307	0.454514	-2.86695	0.00414451	0.0520949	AVEN
ENSG00000166803	308.108	-1.31023	0.456658	-2.86916	0.00411562	0.0520949	PCLAF
ENSG00000155592	73.5364	1.43629	0.500851	2.8677	0.00413462	0.0520949	ZKSCAN2
ENSG00000167258	1084.52	1.265	0.441255	2.86682	0.00414614	0.0520949	CDK12
ENSG00000130176	14.4802	2.59341	0.904385	2.86759	0.00413606	0.0520949	CNN1
ENSG00000185477	386.925	1.15107	0.401437	2.86739	0.00413877	0.0520949	GPRIN3
ENSG00000123908	473.562	1.06754	0.372333	2.86717	0.00414165	0.0520949	AGO2
ENSG00000101843	152.249	-1.34132	0.467823	-2.86714	0.00414196	0.0520949	PSMD10
ENSG00000121903	46.2001	1.47427	0.514364	2.8662	0.0041543	0.0521119	ZSCAN20
ENSG00000100813	654.069	1.07233	0.374187	2.86575	0.00416026	0.0521119	ACIN1
ENSG00000189367	83.8094	1.25579	0.438183	2.86591	0.0041581	0.0521119	KIAA0408
ENSG00000170632	221.48	-1.37903	0.481342	-2.86498	0.00417035	0.0521848	ARMC10
ENSG00000104907	201.719	1.0752	0.375336	2.86462	0.00417505	0.0521902	TRMT1
ENSG00000198353	21.4797	2.08058	0.726767	2.86279	0.00419927	0.0524395	HOXC4
ENSG00000087302	564.8	-1.0342	0.361313	-2.86234	0.00420523	0.0524604	RTRAF
ENSG00000182220	184.045	-1.16603	0.407527	-2.86124	0.00421988	0.0525895	ATP6AP2
ENSG00000163964	79.6245	-1.57024	0.548887	-2.86077	0.00422615	0.0526141	PIGX
ENSG00000089220	358.1	-1.08212	0.378365	-2.86	0.00423642	0.0526348	PEBP1
ENSG00000104147	51.6045	-1.66789	0.583166	-2.86005	0.00423568	0.0526348	OIP5
ENSG00000177156	741.601	-1.00047	0.350132	-2.85742	0.00427105	0.0530112	TALDO1
ENSG00000198231	620.348	1.09945	0.384858	2.85676	0.00427988	0.053067	DDX42
ENSG00000139974	78.6386	-1.47386	0.516002	-2.8563	0.00428611	0.0530866	SLC38A6
ENSG00000167522	419.085	1.0979	0.38444	2.85583	0.00429241	0.0530866	ANKRD11
ENSG00000151014	341.494	1.20985	0.423665	2.85568	0.00429447	0.0530866	NOCT
ENSG00000148296	88.8022	1.28141	0.448917	2.85445	0.00431114	0.0532389	SURF6
ENSG00000164916	106.757	1.34321	0.470882	2.85254	0.00433711	0.0535055	FOXK1
ENSG00000130254	236.383	1.33901	0.469591	2.85144	0.00435213	0.0536368	SAFB2
ENSG00000100225	342.901	-1.10111	0.386312	-2.8503	0.00436774	0.0537751	FBXO7
ENSG00000115183	84.0324	1.26717	0.445142	2.84667	0.00441792	0.0543381	TANC1
ENSG00000128908	371.255	1.03424	0.363511	2.84515	0.00443901	0.0545428	INO80
ENSG00000168306	35.1494	-1.81098	0.636739	-2.84415	0.00445307	0.0546606	ACOX2
ENSG00000100934	481.945	-1.14003	0.401103	-2.84224	0.00447975	0.054933	SEC23A
ENSG00000140326	70.6673	1.38119	0.48605	2.84165	0.00448802	0.0549727	CDAN1
ENSG00000168291	182.791	-1.28266	0.451422	-2.84137	0.00449197	0.0549727	PDHB
ENSG00000163362	322.827	1.20909	0.425794	2.83962	0.00451669	0.055066	INAVA
ENSG00000102870	336.03	1.3793	0.485799	2.83924	0.00452209	0.055066	ZNF629
ENSG00000141965	248.839	1.0476	0.36888	2.83994	0.0045122	0.055066	FEM1A
ENSG00000145041	229.662	1.16225	0.409333	2.83937	0.00452029	0.055066	DCAF1
ENSG00000114544	51.897	-1.50747	0.530873	-2.8396	0.00451694	0.055066	SLC41A3
ENSG00000079739	95.5027	-1.21741	0.429034	-2.83756	0.00454603	0.0551734	PGM1
ENSG00000128739	213.607	-1.14379	0.403157	-2.83709	0.00455262	0.0551734	SNRPN
ENSG00000104973	269.543	1.22413	0.431506	2.83688	0.00455568	0.0551734	MED25
ENSG00000160299	173.251	1.198	0.422175	2.83769	0.00454414	0.0551734	PCNT
ENSG00000170017	358.265	-1.12798	0.397564	-2.83722	0.00455086	0.0551734	ALCAM
ENSG00000198225	25.7335	-1.82605	0.64372	-2.83672	0.00455796	0.0551734	FKBP1C
ENSG00000128731	549.371	0.976542	0.344369	2.83575	0.00457186	0.0552324	HERC2
ENSG00000003137	63.6786	1.3231	0.466552	2.83591	0.00456957	0.0552324	CYP26B1
ENSG00000133247	93.215	1.17583	0.414749	2.83503	0.00458212	0.0553018	KMT5C
ENSG00000136943	39.3734	-1.57161	0.554467	-2.83445	0.00459042	0.0553473	CTSV
ENSG00000272886	241.622	1.22247	0.431408	2.83367	0.00460163	0.0553734	DCP1A
ENSG00000165271	604.1	1.12531	0.3971	2.83381	0.0045997	0.0553734	NOL6
ENSG00000076826	49.6288	1.58965	0.561068	2.83325	0.00460775	0.0553926	CAMSAP3
ENSG00000115457	148.262	-1.53793	0.54292	-2.83271	0.00461559	0.0554323	IGFBP2
ENSG00000142892	83.3225	-1.30786	0.461845	-2.83181	0.00462846	0.0555038	PIGK
ENSG00000074696	351.229	-1.40457	0.496093	-2.83126	0.00463649	0.0555038	HACD3
ENSG00000204519	165.735	1.08864	0.384571	2.8308	0.00464323	0.0555038	ZNF551
ENSG00000096433	358.357	1.05508	0.372686	2.83101	0.00464008	0.0555038	ITPR3
ENSG00000182287	54.8661	-1.47473	0.520974	-2.83073	0.00464421	0.0555038	AP1S2
ENSG00000185730	53.5155	1.36846	0.483512	2.83025	0.00465113	0.0555322	ZNF696
ENSG00000151239	475.07	-1.2087	0.42724	-2.8291	0.00466798	0.055679	TWF1
ENSG00000143162	162.531	-1.31355	0.464712	-2.82658	0.0047048	0.0560202	CREG1
ENSG00000197261	125.016	1.15033	0.407023	2.82621	0.00471031	0.0560202	C6orf141
ENSG00000070214	212.461	-1.30099	0.460313	-2.82632	0.00470868	0.0560202	SLC44A1
ENSG00000214265	81.4517	-1.30562	0.462372	-2.82375	0.00474648	0.0563955	ENSG00000214265
ENSG00000170631	92.8476	1.1794	0.417781	2.823	0.00475758	0.0564727	ZNF16
ENSG00000162775	314.33	1.04442	0.370025	2.82256	0.00476422	0.0564966	RBM15
ENSG00000277224	75.1331	1.40828	0.499107	2.82159	0.00477859	0.0566121	H2BC7
ENSG00000101182	724.797	-1.33482	0.473282	-2.82035	0.00479706	0.0567212	PSMA7
ENSG00000112335	259.024	-1.35565	0.480654	-2.82042	0.00479609	0.0567212	SNX3
ENSG00000170325	76.7135	1.46684	0.520343	2.81898	0.00481769	0.0567752	PRDM10
ENSG00000041357	682.97	-1.03615	0.367546	-2.81909	0.00481593	0.0567752	PSMA4
ENSG00000108691	883.361	1.13761	0.403506	2.81933	0.00481246	0.0567752	CCL2
ENSG00000120093	101.422	1.60052	0.567799	2.81881	0.00482019	0.0567752	HOXB3
ENSG00000179532	73.6323	1.26377	0.448566	2.81736	0.00484205	0.056905	DNHD1
ENSG00000111666	304.165	-1.28243	0.455168	-2.81748	0.00484017	0.056905	CHPT1
ENSG00000112941	201.125	1.34875	0.478764	2.81715	0.00484516	0.056905	TENT4A
ENSG00000057252	100.512	-1.25091	0.444125	-2.81657	0.00485391	0.0569166	SOAT1
ENSG00000128298	44.004	1.64951	0.585676	2.81642	0.00485615	0.0569166	BAIAP2L2
ENSG00000129824	220.373	-1.17455	0.417074	-2.81616	0.0048601	0.0569166	RPS4Y1
ENSG00000122378	199.477	-1.29754	0.460861	-2.81548	0.00487046	0.0569834	PRXL2A
ENSG00000052749	342.036	1.16786	0.414948	2.81448	0.00488562	0.0571062	RRP12
ENSG00000074755	486.53	1.12901	0.401211	2.81401	0.00489274	0.0571349	ZZEF1
ENSG00000151914	1539.54	0.956646	0.340011	2.81357	0.00489945	0.0571587	DST
ENSG00000182670	763.626	-1.11124	0.395004	-2.81323	0.00490461	0.0571644	TTC3
ENSG00000109919	380.079	-1.08743	0.387232	-2.80821	0.00498181	0.0577171	MTCH2
ENSG00000075239	170.739	-1.16088	0.413347	-2.8085	0.00497728	0.0577171	ACAT1
ENSG00000100528	253.768	-1.3169	0.468981	-2.808	0.00498504	0.0577171	CNIH1
ENSG00000105321	65.2644	1.35866	0.483664	2.8091	0.00496802	0.0577171	CCDC9
ENSG00000115828	49.1209	-1.48946	0.530278	-2.80883	0.00497224	0.0577171	QPCT
ENSG00000115350	122.149	-1.28793	0.458391	-2.80967	0.00495921	0.0577171	POLE4
ENSG00000198189	121.314	-1.51908	0.540922	-2.80831	0.00498026	0.0577171	HSD17B11
ENSG00000131724	293.279	-1.26361	0.450203	-2.80675	0.00500446	0.0578871	IL13RA1
ENSG00000164346	537.702	-1.01277	0.360999	-2.80547	0.0050244	0.0580629	NSA2
ENSG00000068912	490.037	-1.09281	0.389674	-2.80441	0.00504082	0.0581977	ERLEC1
ENSG00000170312	359.811	-1.25289	0.446831	-2.80394	0.00504829	0.0582291	CDK1
ENSG00000076043	198.227	-1.16727	0.41642	-2.8031	0.00506133	0.0582696	REXO2
ENSG00000173065	260.909	1.43499	0.511913	2.80318	0.0050601	0.0582696	FAM222B
ENSG00000171314	509.925	-1.13576	0.405279	-2.80241	0.00507226	0.0583406	PGAM1
ENSG00000143183	279.487	-1.11626	0.398469	-2.80136	0.00508882	0.0583482	TMCO1
ENSG00000109787	272.886	1.50792	0.53819	2.80184	0.00508114	0.0583482	KLF3
ENSG00000145912	434.416	-1.28049	0.457091	-2.80139	0.00508829	0.0583482	NHP2
ENSG00000187772	49.3344	1.34531	0.480271	2.80116	0.005092	0.0583482	LIN28B
ENSG00000118680	724.797	-1.1066	0.39512	-2.80067	0.00509969	0.0583817	MYL12B
ENSG00000127884	285.8	-1.13068	0.403882	-2.79953	0.00511774	0.0585335	ECHS1
ENSG00000140691	121.077	1.41722	0.506389	2.79867	0.00513133	0.0586342	ARMC5
ENSG00000005187	33.6241	-1.54214	0.551367	-2.79695	0.00515877	0.0587641	ACSM3
ENSG00000218739	113.47	-1.53911	0.550321	-2.79675	0.00516191	0.0587641	CEBPZOS
ENSG00000204366	15.8332	2.43473	0.870375	2.79733	0.00515265	0.0587641	ZBTB12
ENSG00000171467	131.133	1.25208	0.447631	2.79712	0.00515597	0.0587641	ZNF318
ENSG00000162231	407.974	1.22647	0.438625	2.79617	0.00517127	0.058816	NXF1
ENSG00000080802	411.623	1.3914	0.497749	2.79538	0.0051838	0.0589038	CNOT4
ENSG00000103018	471.426	-1.19363	0.427246	-2.79377	0.00520983	0.0591142	CYB5B
ENSG00000086300	21.5874	-2.00257	0.716834	-2.79363	0.00521198	0.0591142	SNX10
ENSG00000092020	124.157	-1.20544	0.432075	-2.78987	0.00527288	0.0597495	PPP2R3C
ENSG00000050165	14.1609	-2.13684	0.766135	-2.78912	0.00528517	0.0597781	DKK3
ENSG00000169684	121.124	-1.33978	0.480311	-2.78941	0.00528049	0.0597781	CHRNA5
ENSG00000088876	133.711	1.21776	0.436811	2.78785	0.00530587	0.0599568	ZNF343
ENSG00000105438	432.911	-1.15858	0.415758	-2.78667	0.00532531	0.0601209	KDELR1
ENSG00000102554	900.857	1.44258	0.517906	2.78541	0.00534606	0.0601872	KLF5
ENSG00000188167	22.6603	1.68182	0.603861	2.78512	0.00535085	0.0601872	TMPPE
ENSG00000124570	208.234	-1.074	0.385566	-2.78551	0.00534429	0.0601872	SERPINB6
ENSG00000104765	116.724	-1.16868	0.419552	-2.78554	0.0053439	0.0601872	BNIP3L
ENSG00000014824	254.553	-1.16907	0.419812	-2.78473	0.00535717	0.060203	SLC30A9
ENSG00000221978	253.743	1.01388	0.364294	2.78313	0.00538367	0.0604453	CCNL2
ENSG00000156650	211.31	1.30215	0.468078	2.78191	0.00540398	0.0605384	KAT6B
ENSG00000176845	65.9777	1.37827	0.495455	2.78183	0.0054054	0.0605384	METRNL
ENSG00000239264	223.916	-1.11394	0.400448	-2.78174	0.00540681	0.0605384	TXNDC5
ENSG00000129514	232.466	1.12964	0.406164	2.78124	0.00541513	0.0605762	FOXA1
ENSG00000165476	277.505	-1.09519	0.393922	-2.78022	0.00543225	0.0606568	REEP3
ENSG00000085365	131.867	-1.2294	0.442169	-2.78038	0.00542946	0.0606568	SCAMP1
ENSG00000185499	15.0199	2.3561	0.847979	2.77848	0.00546131	0.0606606	MUC1
ENSG00000174080	56.5366	-1.35501	0.487457	-2.77974	0.00544022	0.0606606	CTSF
ENSG00000070778	222.093	1.19345	0.429468	2.77889	0.00545442	0.0606606	PTPN21
ENSG00000158019	182.15	-1.03322	0.371833	-2.77873	0.00545726	0.0606606	BABAM2
ENSG00000163510	259.107	1.09171	0.392855	2.77893	0.00545387	0.0606606	CWC22
ENSG00000100997	260.858	-1.16418	0.419008	-2.77842	0.00546233	0.0606606	ABHD12
ENSG00000111481	414.864	-1.17524	0.423064	-2.77793	0.00547067	0.0606982	COPZ1
ENSG00000244731	16.413	2.20977	0.79559	2.77753	0.00547743	0.0607181	C4A
ENSG00000051620	168.414	-1.25606	0.452335	-2.77684	0.00548896	0.0607909	HEBP2
ENSG00000152078	81.3855	-1.60867	0.579528	-2.77583	0.00550608	0.0609253	TLCD4
ENSG00000188566	116.308	1.11792	0.402838	2.7751	0.0055184	0.0609514	NDOR1
ENSG00000147123	369.453	-1.17157	0.42215	-2.77525	0.00551598	0.0609514	NDUFB11
ENSG00000138794	34.5772	-1.71132	0.616736	-2.7748	0.00552353	0.0609531	CASP6
ENSG00000111665	179.303	-1.13534	0.409245	-2.77423	0.00553331	0.061006	CDCA3
ENSG00000166734	365.563	-1.10948	0.400126	-2.77283	0.00555714	0.0611585	GOLM2
ENSG00000146592	49.4834	1.73021	0.623942	2.77303	0.00555364	0.0611585	CREB5
ENSG00000100526	354.451	-1.11694	0.402911	-2.77218	0.00556816	0.0612235	CDKN3
ENSG00000040199	204.58	1.11632	0.402729	2.7719	0.00557305	0.0612235	PHLPP2
ENSG00000088854	61.4738	1.35473	0.489	2.7704	0.00559877	0.0613959	DNAAF9
ENSG00000165775	146.196	-1.16256	0.4196	-2.77063	0.00559481	0.0613959	FUNDC2
ENSG00000070814	510.209	1.12378	0.405685	2.77009	0.00560401	0.0613983	TCOF1
ENSG00000089351	726.548	1.1811	0.426564	2.76887	0.00562509	0.0615741	GRAMD1A
ENSG00000104341	378.678	-1.41031	0.509465	-2.76821	0.00563644	0.0616432	LAPTM4B
ENSG00000067113	91.2982	-1.3712	0.495706	-2.76616	0.00567212	0.061978	PLPP1
ENSG00000184500	58.8646	-1.44882	0.524215	-2.76378	0.00571361	0.0623757	PROS1
ENSG00000160741	286.087	1.30666	0.472894	2.76312	0.00572509	0.0624453	CRTC2
ENSG00000100380	485.05	-0.984707	0.356437	-2.76264	0.00573362	0.0624827	ST13
ENSG00000105404	194.375	-1.11483	0.403626	-2.76203	0.00574424	0.0624922	RABAC1
ENSG00000198205	102.181	1.19845	0.433906	2.76201	0.00574471	0.0624922	ZXDA
ENSG00000165312	104.539	1.54424	0.55925	2.76126	0.00575787	0.0624963	OTUD1
ENSG00000162298	231.109	1.2519	0.453548	2.76025	0.00577572	0.0624963	SYVN1
ENSG00000132963	435.925	-1.32405	0.479639	-2.76051	0.00577109	0.0624963	POMP
ENSG00000144848	230.277	-1.13036	0.409393	-2.76106	0.00576149	0.0624963	ATG3
ENSG00000259040	214.768	-1.1222	0.406536	-2.76041	0.00577295	0.0624963	BLOC1S5-TXNDC5
ENSG00000137409	388.175	-1.00992	0.365712	-2.76151	0.00575343	0.0624963	MTCH1
ENSG00000151746	72.0062	1.27943	0.463663	2.75941	0.00579062	0.0625219	BICD1
ENSG00000197563	81.5915	-1.44448	0.523477	-2.75939	0.00579102	0.0625219	PIGN
ENSG00000074842	157.015	-1.13225	0.410375	-2.75906	0.00579686	0.0625219	MYDGF
ENSG00000113391	103.489	-1.14141	0.413709	-2.75896	0.00579853	0.0625219	FAM172A
ENSG00000166197	768.184	1.32774	0.481526	2.75736	0.00582702	0.0627739	NOLC1
ENSG00000150403	299.967	-1.00448	0.364429	-2.75631	0.00584579	0.0629206	TMCO3
ENSG00000114859	36.278	1.48772	0.539844	2.75584	0.00585421	0.0629559	CLCN2
ENSG00000233024	102.04	1.21158	0.439855	2.75449	0.00587844	0.0631609	NPIPA9
ENSG00000279457	175.938	1.34996	0.490214	2.75381	0.00589061	0.0632362	ENSG00000279457
ENSG00000174791	106.532	1.26746	0.460356	2.75322	0.00590121	0.0632945	RIN1
ENSG00000198682	88.9749	-1.16631	0.423724	-2.75253	0.00591375	0.0633626	PAPSS2
ENSG00000106399	230.326	-1.49854	0.544471	-2.7523	0.00591792	0.0633626	RPA3
ENSG00000143549	824.148	-0.93446	0.339843	-2.74969	0.00596526	0.063802	TPM3
ENSG00000198142	155.684	1.0661	0.387749	2.74946	0.00596938	0.063802	SOWAHC
ENSG00000121064	73.9189	-1.28306	0.466965	-2.74765	0.00600237	0.0640987	SCPEP1
ENSG00000166897	58.3149	1.52353	0.554688	2.74664	0.00602092	0.0642407	ELFN2
ENSG00000117862	163.715	-1.17486	0.427792	-2.74634	0.00602652	0.0642443	TXNDC12
ENSG00000163382	437.353	-1.23488	0.449728	-2.74584	0.00603558	0.064285	NAXE
ENSG00000140406	309.467	1.21413	0.442226	2.7455	0.00604196	0.0642969	TLNRD1
ENSG00000149547	422.184	-1.25586	0.457625	-2.74429	0.00606418	0.0644774	EI24
ENSG00000111907	149.359	-1.2081	0.440285	-2.7439	0.00607138	0.0644979	TPD52L1
ENSG00000065135	195.47	-1.22144	0.4457	-2.74051	0.00613442	0.0645704	GNAI3
ENSG00000143569	1161.46	1.23376	0.44997	2.74187	0.00610908	0.0645704	UBAP2L
ENSG00000135473	213.51	1.08927	0.397483	2.74041	0.00613625	0.0645704	PAN2
ENSG00000169375	599.643	1.11351	0.406203	2.74125	0.00612056	0.0645704	SIN3A
ENSG00000130164	347.484	1.10133	0.401749	2.74134	0.00611882	0.0645704	LDLR
ENSG00000168612	235.086	1.28525	0.468809	2.74152	0.00611556	0.0645704	ZSWIM1
ENSG00000171992	559.705	1.30639	0.476255	2.74304	0.00608736	0.0645704	SYNPO
ENSG00000127022	1701.13	-0.985879	0.359737	-2.74056	0.00613351	0.0645704	CANX
ENSG00000146729	223.365	-1.01329	0.369727	-2.74064	0.00613193	0.0645704	NIPSNAP2
ENSG00000196739	191.975	1.10675	0.40353	2.74267	0.00609414	0.0645704	COL27A1
ENSG00000124333	134.713	-1.21165	0.442102	-2.74067	0.00613143	0.0645704	VAMP7
ENSG00000134202	25.191	-1.87385	0.684838	-2.7362	0.00621538	0.0647061	GSTM3
ENSG00000010278	200.878	-1.23327	0.450497	-2.73757	0.00618944	0.0647061	CD9
ENSG00000037897	116.343	1.37343	0.501828	2.73685	0.006203	0.0647061	METTL1
ENSG00000135148	110.42	1.18412	0.43239	2.73856	0.00617098	0.0647061	TRAFD1
ENSG00000140521	398.118	1.02306	0.373647	2.73805	0.00618054	0.0647061	POLG
ENSG00000130699	165.016	1.21072	0.442308	2.73727	0.00619518	0.0647061	TAF4
ENSG00000239282	36.5672	1.53873	0.562293	2.73652	0.00620924	0.0647061	CASTOR1
ENSG00000114166	106.543	-1.19454	0.43659	-2.73606	0.00621788	0.0647061	KAT2B
ENSG00000113845	248.997	-1.17636	0.429829	-2.73681	0.00620384	0.0647061	TIMMDC1
ENSG00000170571	23.9969	-1.81495	0.663203	-2.73664	0.00620705	0.0647061	EMB
ENSG00000049860	297.958	-1.14322	0.417681	-2.73707	0.006199	0.0647061	HEXB
ENSG00000111832	303.911	-1.13311	0.413682	-2.73908	0.00616108	0.0647061	RWDD1
ENSG00000173674	263.318	-1.11724	0.408142	-2.73737	0.00619321	0.0647061	EIF1AX
ENSG00000112110	379.762	-1.26327	0.461768	-2.73574	0.00622409	0.0647157	MRPL18
ENSG00000092969	392.095	1.0641	0.389023	2.73531	0.00623216	0.0647446	TGFB2
ENSG00000139180	201.498	-1.3136	0.480432	-2.7342	0.00625319	0.064853	NDUFA9
ENSG00000015475	151.745	-1.28511	0.469965	-2.73447	0.00624798	0.064853	BID
ENSG00000198860	113.844	-1.37388	0.502565	-2.73373	0.00626219	0.0648877	TSEN15
ENSG00000183889	104.169	1.18564	0.433751	2.73347	0.00626714	0.0648877	ENSG00000183889
ENSG00000158691	79.2199	1.1387	0.416683	2.73279	0.00628011	0.0649671	ZSCAN12
ENSG00000105556	69.6229	1.27519	0.466794	2.7318	0.00629891	0.0651064	MIER2
ENSG00000255292	61.3389	-1.43485	0.525382	-2.73106	0.00631307	0.0651428	ENSG00000255292
ENSG00000137460	8.54854	2.63656	0.96534	2.73123	0.00630992	0.0651428	FHDC1
ENSG00000124795	720.656	-0.950663	0.348228	-2.73	0.00633349	0.0652435	DEK
ENSG00000147364	66.613	-1.45679	0.533582	-2.73021	0.00632936	0.0652435	FBXO25
ENSG00000130816	465.161	1.09617	0.401612	2.72941	0.00634474	0.0652595	DNMT1
ENSG00000109743	39.8878	-1.4095	0.516421	-2.72936	0.00634571	0.0652595	BST1
ENSG00000105679	98.8757	1.94164	0.711542	2.72878	0.006357	0.0652659	GAPDHS
ENSG00000119574	166.777	1.2578	0.46091	2.72896	0.00635351	0.0652659	ZBTB45
ENSG00000164885	67.3844	-1.29497	0.474674	-2.72811	0.00636978	0.0653022	CDK5
ENSG00000168078	222.877	-1.31088	0.480521	-2.72804	0.0063712	0.0653022	PBK
ENSG00000175197	253.514	1.28831	0.472489	2.72664	0.00639824	0.0655244	DDIT3
ENSG00000211584	94.7032	-1.16282	0.426718	-2.72503	0.00642949	0.0657344	SLC48A1
ENSG00000180071	64.001	1.23451	0.452989	2.72525	0.00642528	0.0657344	ANKRD18A
ENSG00000129515	422.336	-1.01564	0.372823	-2.72419	0.006446	0.0658482	SNX6
ENSG00000119669	358.473	1.36225	0.50026	2.72308	0.00646764	0.0660141	IRF2BPL
ENSG00000088832	361.52	-1.08421	0.398252	-2.72243	0.00648029	0.0660881	FKBP1A
ENSG00000128159	129.815	1.08761	0.399552	2.72207	0.00648739	0.0661055	TUBGCP6
ENSG00000159346	502.786	-1.18265	0.434535	-2.72166	0.00649555	0.0661336	ADIPOR1
ENSG00000006042	49.4844	-1.45522	0.535011	-2.71999	0.00652838	0.0664126	TMEM98
ENSG00000142856	109.833	-1.3464	0.495146	-2.7192	0.00654408	0.0664618	ITGB3BP
ENSG00000074201	267.766	-1.17503	0.432122	-2.71921	0.00654385	0.0664618	CLNS1A
ENSG00000078304	469.986	-1.06608	0.392305	-2.71748	0.00657819	0.0667529	PPP2R5C
ENSG00000106404	48.9953	1.29235	0.475807	2.71611	0.00660534	0.0669727	CLDN15
ENSG00000169641	181.917	1.01186	0.372653	2.71529	0.00662173	0.0670318	LUZP1
ENSG00000247596	57.4154	-1.53275	0.564491	-2.71527	0.00662211	0.0670318	TWF2
ENSG00000121406	38.7567	1.40791	0.518685	2.71439	0.00663984	0.0671002	ZNF549
ENSG00000242616	94.4274	-1.79744	0.662177	-2.71444	0.00663887	0.0671002	GNG10
ENSG00000117650	159.1	-1.11031	0.409458	-2.71166	0.00669474	0.0675453	NEK2
ENSG00000104904	952.064	-1.05441	0.388885	-2.71138	0.00670044	0.0675453	OAZ1
ENSG00000127452	77.7207	1.36777	0.504433	2.7115	0.00669793	0.0675453	FBXL12
ENSG00000182795	54.0142	1.44146	0.531739	2.71084	0.00671133	0.0675994	C1orf116
ENSG00000170776	699.454	0.990001	0.365413	2.70926	0.00674329	0.0676292	AKAP13
ENSG00000127580	95.5627	1.12658	0.415807	2.70938	0.00674098	0.0676292	WDR24
ENSG00000255524	15.8927	1.89151	0.698003	2.70989	0.00673054	0.0676292	NPIPB8
ENSG00000212719	88.1365	1.49422	0.551355	2.71008	0.00672669	0.0676292	LINC02693
ENSG00000269590	64.6401	-1.48929	0.549745	-2.70906	0.00674745	0.0676292	ENSG00000269590
ENSG00000132793	45.8031	1.46197	0.539597	2.70937	0.00674116	0.0676292	LPIN3
ENSG00000189266	457.477	0.945278	0.349176	2.70717	0.00678603	0.0679293	PNRC2
ENSG00000072364	554.768	1.1288	0.416998	2.70696	0.00679025	0.0679293	AFF4
ENSG00000184863	471.895	1.17695	0.434816	2.70677	0.00679404	0.0679293	RBM33
ENSG00000168806	124.771	1.13826	0.420748	2.70532	0.00682382	0.0681714	LCMT2
ENSG00000140391	676.924	-1.21	0.447337	-2.70491	0.00683239	0.0682013	TSPAN3
ENSG00000068354	102.525	1.37713	0.509229	2.70434	0.00684405	0.068262	TBC1D25
ENSG00000126653	280.182	1.01804	0.37656	2.70354	0.0068606	0.0683714	NSRP1
ENSG00000119471	126.023	-1.18797	0.439503	-2.70298	0.00687212	0.0684304	HSDL2
ENSG00000244038	499.88	-0.937932	0.347136	-2.70191	0.00689415	0.0685455	DDOST
ENSG00000117859	366.043	-1.01295	0.374906	-2.70188	0.00689487	0.0685455	OSBPL9
ENSG00000111799	132.708	1.30665	0.483704	2.70133	0.00690628	0.0686031	COL12A1
ENSG00000177674	105.442	-1.26895	0.469848	-2.70076	0.00691804	0.0686642	AGTRAP
ENSG00000132613	521.579	1.26468	0.468377	2.70014	0.0069311	0.0686825	MTSS2
ENSG00000145425	2322.83	-1.25673	0.465414	-2.70024	0.00692898	0.0686825	RPS3A
ENSG00000139291	79.8685	-1.48716	0.550939	-2.69933	0.00694795	0.0687937	TMEM19
ENSG00000006007	314.691	-1.21353	0.449753	-2.69821	0.00697134	0.0688581	GDE1
ENSG00000164733	579.616	-1.09466	0.40567	-2.6984	0.00696745	0.0688581	CTSB
ENSG00000196976	123.961	-1.17925	0.43698	-2.69863	0.00696251	0.0688581	LAGE3
ENSG00000165629	652.438	-1.02393	0.379663	-2.69694	0.00699795	0.0690652	ATP5F1C
ENSG00000182327	11.4469	3.48516	1.29251	2.69644	0.00700851	0.0691138	GLTPD2
ENSG00000118816	348.646	-1.27364	0.472416	-2.69601	0.00701758	0.0691475	CCNI
ENSG00000213625	90.5868	-1.43304	0.531615	-2.69564	0.00702533	0.0691681	LEPROT
ENSG00000138029	211.059	-1.11941	0.415438	-2.69453	0.00704871	0.0693417	HADHB
ENSG00000182263	50.3876	1.38719	0.514868	2.69427	0.00705429	0.0693417	FIGN
ENSG00000149930	386.287	1.21387	0.45062	2.69379	0.00706456	0.0693869	TAOK2
ENSG00000197324	307.297	-0.986334	0.366202	-2.69341	0.00707249	0.0694091	LRP10
ENSG00000183808	205.08	1.05087	0.390218	2.69304	0.00708035	0.0694305	RBM12B
ENSG00000100941	1123.82	1.10796	0.411565	2.69205	0.00710134	0.0695806	PNN
ENSG00000143158	246.888	-1.25284	0.465608	-2.69075	0.0071291	0.0697216	MPC2
ENSG00000150093	4023.36	-1.05885	0.393539	-2.69058	0.00713282	0.0697216	ITGB1
ENSG00000156508	11092.5	-1.02219	0.37985	-2.69104	0.00712287	0.0697216	EEF1A1
ENSG00000241852	65.1882	1.43226	0.532402	2.69019	0.0071411	0.0697468	C8orf58
ENSG00000213281	168.707	-1.207	0.448754	-2.68968	0.00715216	0.0697991	NRAS
ENSG00000123364	59.5087	1.41259	0.525577	2.6877	0.00719464	0.0701019	HOXC13
ENSG00000008018	380.47	-1.12562	0.418798	-2.68773	0.00719386	0.0701019	PSMB1
ENSG00000121671	38.3315	1.43603	0.534549	2.68643	0.007222	0.0702566	CRY2
ENSG00000275410	211.984	1.18809	0.442217	2.68668	0.00721663	0.0702566	HNF1B
ENSG00000163125	466.575	1.10868	0.412751	2.68607	0.00722988	0.0702775	RPRD2
ENSG00000137877	9.86496	2.48227	0.924515	2.68494	0.00725435	0.0704458	SPTBN5
ENSG00000125841	90.6202	-1.23207	0.458915	-2.68474	0.00725871	0.0704458	NRSN2
ENSG00000079308	57.1126	1.33373	0.497022	2.68344	0.00728698	0.0706525	TNS1
ENSG00000160796	332.098	0.971526	0.362074	2.68323	0.00729156	0.0706525	NBEAL2
ENSG00000111639	602.207	-1.09394	0.407762	-2.68278	0.00730122	0.0706902	MRPL51
ENSG00000091583	34.1236	-1.56897	0.58507	-2.68168	0.00732542	0.0708684	APOH
ENSG00000267796	194.799	1.10954	0.413915	2.68059	0.00734918	0.070986	LIN37
ENSG00000177943	61.4446	1.22229	0.455942	2.68081	0.00734436	0.070986	MAMDC4
ENSG00000121691	104.791	-1.13606	0.42389	-2.68008	0.00736045	0.0710387	CAT
ENSG00000213064	84.6725	-1.36209	0.508373	-2.6793	0.00737752	0.0711474	SFT2D2
ENSG00000129636	266.95	-1.05016	0.392015	-2.67888	0.00738684	0.0711812	ITFG1
ENSG00000163001	229.315	-1.12887	0.421528	-2.67804	0.00740544	0.0712452	CFAP36
ENSG00000077684	382.957	1.03117	0.385061	2.67793	0.00740788	0.0712452	JADE1
ENSG00000106415	26.721	2.1044	0.785873	2.67779	0.00741095	0.0712452	GLCCI1
ENSG00000079313	272.746	0.993976	0.371244	2.67742	0.00741924	0.071269	REXO1
ENSG00000143398	353.839	0.982898	0.367289	2.67609	0.00744864	0.0714953	PIP5K1A
ENSG00000196850	64.5842	1.25679	0.469744	2.67548	0.00746227	0.0715121	PPTC7
ENSG00000183576	339.08	-0.995667	0.372182	-2.67522	0.00746806	0.0715121	SETD3
ENSG00000273173	62.0949	-1.30745	0.488772	-2.67496	0.00747377	0.0715121	SNURF
ENSG00000113269	325.097	-1.27881	0.47794	-2.67567	0.00745795	0.0715121	RNF130
ENSG00000264522	131.077	1.25712	0.470072	2.67431	0.00748822	0.0715944	OTUD7B
ENSG00000111144	318.378	-0.962526	0.36004	-2.67338	0.00750901	0.0716862	LTA4H
ENSG00000183963	281.332	1.35256	0.505941	2.67336	0.00750954	0.0716862	SMTN
ENSG00000127124	30.3138	1.77547	0.664352	2.67248	0.00752926	0.0717797	HIVEP3
ENSG00000153443	312.657	1.2585	0.47096	2.6722	0.00753558	0.0717797	UBALD1
ENSG00000106153	748.326	-1.22606	0.458831	-2.67214	0.00753693	0.0717797	CHCHD2
ENSG00000106541	1225.56	-1.13338	0.424372	-2.67073	0.00756866	0.0720259	AGR2
ENSG00000068383	98.0258	-1.20739	0.452238	-2.66981	0.00758952	0.0720563	INPP5A
ENSG00000149532	656.845	1.18534	0.443939	2.67005	0.00758397	0.0720563	CPSF7
ENSG00000198576	12.5879	2.5592	0.958504	2.67	0.00758515	0.0720563	ARC
ENSG00000173166	123.792	1.17291	0.439497	2.66876	0.0076132	0.0721991	RAPH1
ENSG00000118785	423.471	-0.991867	0.371678	-2.66862	0.00761636	0.0721991	SPP1
ENSG00000054983	93.2267	-1.20166	0.450595	-2.66684	0.00765683	0.0723924	GALC
ENSG00000119547	32.8355	1.80615	0.677343	2.66653	0.00766387	0.0723924	ONECUT2
ENSG00000275111	83.5198	1.26262	0.473527	2.66642	0.00766633	0.0723924	ZNF2
ENSG00000101384	1322.85	0.966618	0.362427	2.66707	0.00765162	0.0723924	JAG1
ENSG00000088298	363.647	-1.00833	0.378077	-2.66699	0.00765335	0.0723924	EDEM2
ENSG00000143543	527.295	-1.32971	0.498944	-2.66506	0.00769748	0.0725746	JTB
ENSG00000132740	62.2257	1.28015	0.480324	2.66518	0.00769472	0.0725746	IGHMBP2
ENSG00000162704	381.117	-1.05962	0.397685	-2.66446	0.00771122	0.072576	ARPC5
ENSG00000006831	172.005	-1.10624	0.415189	-2.66444	0.00771177	0.072576	ADIPOR2
ENSG00000163251	158.585	1.11388	0.418119	2.66402	0.00772135	0.072576	FZD5
ENSG00000164736	23.0388	1.85625	0.69673	2.66423	0.0077164	0.072576	SOX17
ENSG00000169856	9.96405	2.34345	0.879874	2.66339	0.00773567	0.0726547	ONECUT1
ENSG00000249471	64.5706	1.28794	0.483727	2.66255	0.00775518	0.0727264	ZNF324B
ENSG00000065882	186.065	-1.02415	0.384649	-2.66256	0.00775492	0.0727264	TBC1D1
ENSG00000196408	12.9963	3.80128	1.42808	2.66182	0.00777205	0.0728288	NOXO1
ENSG00000155034	137.206	1.15661	0.434741	2.66045	0.0078036	0.0730684	FBXL18
ENSG00000109321	795.847	0.991188	0.372619	2.66006	0.00781273	0.073098	AREG
ENSG00000120875	759.284	1.08987	0.409872	2.65905	0.00783625	0.073262	DUSP4
ENSG00000121957	127.671	-1.06961	0.402695	-2.65613	0.00790434	0.0733037	GPSM2
ENSG00000187800	40.6081	1.53845	0.579103	2.65661	0.00789304	0.0733037	PEAR1
ENSG00000204172	148.465	1.05442	0.397211	2.65455	0.00794135	0.0733037	AGAP9
ENSG00000110696	452.329	-1.09754	0.413502	-2.65425	0.00794852	0.0733037	C11orf58
ENSG00000137497	593.837	1.13885	0.428417	2.65826	0.00785442	0.0733037	NUMA1
ENSG00000020426	140.104	-1.14316	0.430444	-2.65578	0.00791246	0.0733037	MNAT1
ENSG00000103769	386.78	-0.961306	0.362104	-2.65478	0.00793604	0.0733037	RAB11A
ENSG00000173875	102.435	1.07116	0.403047	2.65764	0.00786891	0.0733037	ZNF791
ENSG00000221983	1191.15	-1.16547	0.439003	-2.65481	0.00793533	0.0733037	UBA52
ENSG00000197808	122.933	1.07729	0.405727	2.65522	0.00792578	0.0733037	ZNF461
ENSG00000115282	101.253	1.12076	0.421679	2.65784	0.00786426	0.0733037	TTC31
ENSG00000182093	80.176	-1.31026	0.493463	-2.65524	0.00792516	0.0733037	GET1
ENSG00000100038	104.313	1.14608	0.431108	2.65846	0.00784995	0.0733037	TOP3B
ENSG00000163820	37.0368	1.5085	0.568101	2.65534	0.00792285	0.0733037	FYCO1
ENSG00000113621	183.41	-1.05463	0.397325	-2.65432	0.00794692	0.0733037	TXNDC15
ENSG00000224389	13.4337	2.20198	0.829006	2.65617	0.00790347	0.0733037	C4B
ENSG00000146733	117.645	-1.16563	0.438747	-2.65672	0.00789049	0.0733037	PSPH
ENSG00000146834	374.857	1.12217	0.422266	2.65749	0.00787241	0.0733037	MEPCE
ENSG00000126432	616.954	-1.04168	0.392517	-2.65386	0.00795774	0.0733175	PRDX5
ENSG00000204394	319.816	1.15574	0.435524	2.65368	0.00796201	0.0733175	VARS1
ENSG00000168679	245.577	-0.958712	0.361369	-2.653	0.00797791	0.0734088	SLC16A4
ENSG00000177556	172.208	-1.16644	0.439958	-2.65125	0.00801947	0.0737159	ATOX1
ENSG00000213079	498.702	1.042	0.393045	2.65109	0.00802334	0.0737159	SCAF8
ENSG00000121060	226.191	1.20715	0.455437	2.65053	0.00803648	0.0737813	TRIM25
ENSG00000171202	120.836	-1.553	0.586275	-2.64893	0.00807464	0.0739615	TMEM126A
ENSG00000006025	58.0475	1.33423	0.503645	2.64914	0.00806957	0.0739615	OSBPL7
ENSG00000166398	258.911	1.22818	0.463614	2.64915	0.00806947	0.0739615	GARRE1
ENSG00000145741	1640.31	-0.97799	0.369235	-2.6487	0.00808028	0.0739615	BTF3
ENSG00000102901	164.509	1.08612	0.410144	2.64814	0.00809366	0.0740285	CENPT
ENSG00000260916	263.213	-1.01534	0.383578	-2.64703	0.00812031	0.0742035	CCPG1
ENSG00000131153	218.238	-1.10995	0.419349	-2.64683	0.00812491	0.0742035	GINS2
ENSG00000130203	28.3645	1.50607	0.569113	2.64634	0.00813672	0.0742424	APOE
ENSG00000137449	240.821	1.02023	0.385553	2.64615	0.00814131	0.0742424	CPEB2
ENSG00000141562	161.605	-1.02364	0.387153	-2.64401	0.00819295	0.0745742	NARF
ENSG00000052802	65.5052	-1.6044	0.606812	-2.64398	0.00819376	0.0745742	MSMO1
ENSG00000055211	124.569	-1.19468	0.451865	-2.64389	0.00819597	0.0745742	GINM1
ENSG00000134644	534.094	1.05093	0.397545	2.64356	0.00820397	0.0745915	PUM1
ENSG00000173281	44.2924	1.31317	0.49692	2.64261	0.00822695	0.0747449	PPP1R3B
ENSG00000179361	32.2861	1.64046	0.621155	2.64098	0.00826665	0.074837	ARID3B
ENSG00000173821	2385	0.980423	0.371102	2.64192	0.00824364	0.074837	RNF213
ENSG00000138085	602.335	-1.13766	0.430689	-2.6415	0.00825409	0.074837	ATRAID
ENSG00000111843	195.237	-1.37029	0.518814	-2.6412	0.00826125	0.074837	TMEM14C
ENSG00000172469	45.1335	-1.79694	0.680482	-2.64069	0.00827378	0.074837	MANEA
ENSG00000196150	89.2217	1.0856	0.411083	2.64082	0.00827061	0.074837	ZNF250
ENSG00000188483	1738.5	1.07338	0.40654	2.64028	0.00828366	0.074871	IER5L
ENSG00000157933	94.4612	1.11964	0.42411	2.63997	0.00829135	0.0748738	SKI
ENSG00000023287	440.452	-1.029	0.389844	-2.63952	0.00830232	0.0748738	RB1CC1
ENSG00000181404	91.8881	1.28203	0.485683	2.63965	0.00829925	0.0748738	WASHC1
ENSG00000082212	193.881	-1.00175	0.379614	-2.63888	0.0083181	0.0749168	ME2
ENSG00000157168	1318.9	0.976299	0.369974	2.63883	0.00831933	0.0749168	NRG1
ENSG00000147677	616.67	-0.936685	0.355029	-2.63834	0.00833136	0.07497	EIF3H
ENSG00000102144	861.663	-1.16085	0.44006	-2.63793	0.00834148	0.0750059	PGK1
ENSG00000177000	28.0952	1.59196	0.604242	2.63464	0.00842271	0.0751857	MTHFR
ENSG00000183291	286.562	-1.18708	0.450398	-2.63562	0.00839836	0.0751857	SELENOF
ENSG00000162174	31.1446	-1.61619	0.613499	-2.63438	0.00842906	0.0751857	ASRGL1
ENSG00000167283	551.348	-1.10579	0.419507	-2.63592	0.00839098	0.0751857	ATP5MG
ENSG00000166557	324.399	-1.13749	0.431632	-2.63532	0.00840589	0.0751857	TMED3
ENSG00000169992	60.2065	1.31437	0.498577	2.63625	0.00838285	0.0751857	NLGN2
ENSG00000108799	173.426	1.00486	0.381199	2.63604	0.00838795	0.0751857	EZH1
ENSG00000082146	207.986	-1.24521	0.472373	-2.63607	0.00838717	0.0751857	STRADB
ENSG00000101457	44.2036	1.45711	0.553097	2.63445	0.00842732	0.0751857	DNTTIP1
ENSG00000114353	133.34	-1.03499	0.392703	-2.63556	0.00839986	0.0751857	GNAI2
ENSG00000170265	141.098	1.16906	0.443705	2.63478	0.00841931	0.0751857	ZNF282
ENSG00000179348	30.8898	1.45395	0.55213	2.63335	0.00845476	0.0753601	GATA2
ENSG00000173085	122.544	-1.15361	0.438241	-2.63236	0.00847949	0.0755255	COQ2
ENSG00000087502	300.972	-1.02754	0.390527	-2.63116	0.00850942	0.0756819	ERGIC2
ENSG00000099814	217.906	1.02138	0.38815	2.6314	0.0085033	0.0756819	CEP170B
ENSG00000182180	432.125	-1.12937	0.429493	-2.62954	0.00855002	0.0758775	MRPS16
ENSG00000068697	220.029	-1.07564	0.409009	-2.62987	0.00854175	0.0758775	LAPTM4A
ENSG00000114841	52.9563	1.23754	0.470603	2.62969	0.0085462	0.0758775	DNAH1
ENSG00000188878	116.524	1.17659	0.447633	2.62848	0.00857683	0.0759165	FBF1
ENSG00000065911	623.222	-1.12504	0.428035	-2.62838	0.00857922	0.0759165	MTHFD2
ENSG00000096070	128.406	1.05738	0.402266	2.62855	0.0085749	0.0759165	BRPF3
ENSG00000014164	107.889	1.07231	0.407876	2.62902	0.00856318	0.0759165	ZC3H3
ENSG00000100577	73.4419	-1.26069	0.479792	-2.62757	0.00859984	0.075989	GSTZ1
ENSG00000090339	28.6002	1.97445	0.751373	2.62779	0.00859405	0.075989	ICAM1
ENSG00000143222	155.917	-1.09033	0.415317	-2.6253	0.00865736	0.076387	UFC1
ENSG00000187118	130.231	-1.24257	0.47328	-2.62544	0.0086538	0.076387	CMC1
ENSG00000198799	147.131	1.05121	0.400728	2.62325	0.00870954	0.0766264	LRIG2
ENSG00000116857	94.9599	-1.23474	0.470679	-2.62331	0.008708	0.0766264	TMEM9
ENSG00000051009	138.183	1.05228	0.401046	2.62384	0.00869434	0.0766264	FHIP1B
ENSG00000067191	51.8954	1.3882	0.529181	2.6233	0.00870816	0.0766264	CACNB1
ENSG00000189171	166.273	-1.38702	0.5289	-2.62246	0.00872984	0.0766948	S100A13
ENSG00000006625	238.917	-1.27713	0.486998	-2.62246	0.00872966	0.0766948	GGCT
ENSG00000126787	258.028	-0.95649	0.365067	-2.62004	0.00879199	0.0771361	DLGAP5
ENSG00000170899	24.9725	-1.55008	0.59163	-2.62001	0.00879269	0.0771361	GSTA4
ENSG00000163682	1471.74	-1.25246	0.478081	-2.61976	0.00879916	0.0771376	RPL9
ENSG00000165516	138.751	-1.28385	0.490122	-2.61945	0.00880715	0.0771524	KLHDC2
ENSG00000241978	113.988	1.25822	0.480559	2.61824	0.00883849	0.0773716	ENSG00000241978
ENSG00000156471	514.148	-1.04273	0.398335	-2.61771	0.00885212	0.0774355	PTDSS1
ENSG00000159593	398.61	-1.12523	0.430024	-2.61668	0.00887907	0.0776157	NAE1
ENSG00000162714	165.854	1.06892	0.408745	2.61511	0.00891982	0.0778642	ZNF496
ENSG00000080031	78.5705	1.15028	0.439861	2.6151	0.00892022	0.0778642	PTPRH
ENSG00000198355	157.869	1.07361	0.410616	2.61462	0.00893255	0.0779163	PIM3
ENSG00000112715	173.893	0.991033	0.379123	2.61401	0.00894856	0.0780003	VEGFA
ENSG00000111678	412.42	-1.05742	0.404892	-2.61161	0.00901177	0.0783688	C12orf57
ENSG00000105464	90.9426	1.28732	0.492901	2.61172	0.0090088	0.0783688	GRIN2D
ENSG00000176020	34.808	1.45728	0.55796	2.61181	0.00900649	0.0783688	AMIGO3
ENSG00000234616	36.9853	1.52671	0.584679	2.61119	0.00902285	0.0783688	JRK
ENSG00000106803	219.669	-1.21997	0.467204	-2.61122	0.00902206	0.0783688	SEC61B
ENSG00000275183	44.1425	1.31436	0.503513	2.61039	0.00904396	0.0784964	LENG9
ENSG00000198455	157.512	1.04798	0.401559	2.60979	0.00905969	0.0785773	ZXDB
ENSG00000245848	92.9004	1.31923	0.505558	2.60945	0.00906876	0.0786002	CEBPA
ENSG00000198783	266.253	1.06612	0.408912	2.60721	0.00912828	0.0790042	ZNF830
ENSG00000130429	426.873	-0.966402	0.370654	-2.60729	0.00912627	0.0790042	ARPC1B
ENSG00000166352	61.5083	-1.34153	0.514755	-2.60615	0.00915674	0.0791945	IFTAP
ENSG00000182247	91.4179	-1.1704	0.449245	-2.60526	0.00918055	0.0793443	UBE2E2
ENSG00000136104	122.559	-1.16213	0.446196	-2.60453	0.00920011	0.0794012	RNASEH2B
ENSG00000080845	197.813	1.14879	0.441063	2.60459	0.00919852	0.0794012	DLGAP4
ENSG00000048140	147.678	-1.08	0.414735	-2.60408	0.00921221	0.0794496	TSPAN17
ENSG00000140157	481.563	-1.18478	0.455164	-2.60297	0.00924191	0.0796382	NIPA2
ENSG00000163319	176.52	-1.3406	0.515112	-2.60254	0.00925359	0.0796382	MRPS18C
ENSG00000122565	665.079	-1.06494	0.409187	-2.60259	0.00925237	0.0796382	CBX3
ENSG00000125991	604.092	-0.920262	0.353679	-2.60197	0.00926898	0.0797145	ERGIC3
ENSG00000160318	55.5379	1.23533	0.475005	2.60066	0.00930433	0.0799389	CLDND2
ENSG00000259399	226.84	-1.24095	0.477257	-2.60016	0.00931797	0.0799389	TGIF2-RAB5IF
ENSG00000101856	275.412	-1.00904	0.388085	-2.60004	0.00932119	0.0799389	PGRMC1
ENSG00000102195	12.5312	4.45706	1.71403	2.60035	0.009313	0.0799389	GPR50
ENSG00000130856	214.589	1.06668	0.410482	2.59861	0.00936018	0.080217	ZNF236
ENSG00000068028	60.4584	1.43601	0.552661	2.59835	0.00936721	0.0802211	RASSF1
ENSG00000230124	164.327	-1.10206	0.424198	-2.59799	0.0093771	0.0802496	ACBD6
ENSG00000070831	412.387	-1.10497	0.425444	-2.59722	0.00939821	0.0803686	CDC42
ENSG00000100625	76.8217	1.12313	0.432471	2.597	0.00940414	0.0803686	SIX4
ENSG00000117597	285.809	1.12001	0.431367	2.59642	0.00942008	0.0803925	UTP25
ENSG00000082153	935.134	-1.07354	0.413464	-2.59646	0.00941899	0.0803925	BZW1
ENSG00000166689	94.5563	1.20026	0.462369	2.5959	0.00943448	0.0804594	PLEKHA7
ENSG00000173451	70.6839	1.28889	0.496659	2.59512	0.00945566	0.0804717	THAP2
ENSG00000258839	37.1626	1.46456	0.564296	2.59537	0.00944896	0.0804717	MC1R
ENSG00000131100	174.165	-1.22815	0.473244	-2.59517	0.00945442	0.0804717	ATP6V1E1
ENSG00000271810	137.155	-1.0798	0.416654	-2.59159	0.00955339	0.0805901	ENSG00000271810
ENSG00000205867	22.2066	3.50723	1.35263	2.59289	0.00951744	0.0805901	KRTAP5-2
ENSG00000168002	241.815	-0.990919	0.382301	-2.59199	0.0095423	0.0805901	POLR2G
ENSG00000075415	1245.74	-1.11531	0.430199	-2.59255	0.0095268	0.0805901	SLC25A3
ENSG00000136159	79.5411	-1.56367	0.603369	-2.59156	0.00955411	0.0805901	NUDT15
ENSG00000090905	647.673	0.879359	0.339321	2.59152	0.00955518	0.0805901	TNRC6A
ENSG00000277791	627.434	-1.07212	0.413584	-2.59227	0.00953443	0.0805901	PSMB3
ENSG00000125652	57.3617	-1.28024	0.49399	-2.59164	0.0095521	0.0805901	ALKBH7
ENSG00000204524	134.142	1.08672	0.41925	2.59206	0.00954017	0.0805901	ZNF805
ENSG00000196843	84.6377	1.3019	0.50203	2.59327	0.00950678	0.0805901	ARID5A
ENSG00000115233	348.591	-1.29454	0.499214	-2.59316	0.00950974	0.0805901	PSMD14
ENSG00000105968	302.008	-1.22079	0.470944	-2.59221	0.00953604	0.0805901	H2AZ2
ENSG00000104760	57.8774	-1.3966	0.538614	-2.59295	0.00951574	0.0805901	FGL1
ENSG00000177303	97.8939	1.10546	0.426737	2.5905	0.0095836	0.0807186	CASKIN2
ENSG00000138744	51.8843	-1.33482	0.515234	-2.59071	0.00957771	0.0807186	NAAA
ENSG00000139154	138.367	1.07595	0.415453	2.58982	0.00960266	0.0808235	AEBP2
ENSG00000116128	169.866	1.254	0.484541	2.58802	0.00965305	0.0810413	BCL9
ENSG00000135407	10.2155	2.35873	0.911204	2.58859	0.00963699	0.0810413	AVIL
ENSG00000089639	26.0452	1.74084	0.672641	2.58807	0.00965159	0.0810413	GMIP
ENSG00000131507	218.556	-1.15712	0.44712	-2.58795	0.00965503	0.0810413	NDFIP1
ENSG00000184588	319.083	0.909509	0.351788	2.58539	0.00972699	0.0813107	PDE4B
ENSG00000198843	429.578	-1.09416	0.423032	-2.58647	0.00969645	0.0813107	SELENOT
ENSG00000090520	224.383	-1.0574	0.40894	-2.58572	0.00971759	0.0813107	DNAJB11
ENSG00000164168	159.487	-1.13465	0.438832	-2.58561	0.00972058	0.0813107	TMEM184C
ENSG00000009844	155.832	-1.04476	0.403988	-2.58612	0.00970641	0.0813107	VTA1
ENSG00000166681	348.334	-1.09454	0.423348	-2.58544	0.00972539	0.0813107	BEX3
ENSG00000106554	373.888	-0.930724	0.360082	-2.58476	0.00974471	0.0814032	CHCHD3
ENSG00000205189	110.443	1.09706	0.424552	2.58403	0.00976524	0.0815191	ZBTB10
ENSG00000105127	128.478	1.04456	0.404276	2.58378	0.00977245	0.0815237	AKAP8
ENSG00000178401	149.989	-1.20362	0.465892	-2.58347	0.00978126	0.0815416	DNAJC22
ENSG00000125821	318.115	-0.938494	0.363343	-2.58294	0.00979622	0.0815766	DTD1
ENSG00000157654	112.706	1.23414	0.477821	2.58285	0.0097988	0.0815766	PALM2AKAP2
ENSG00000136261	289.702	-1.09298	0.423274	-2.58222	0.00981681	0.0816155	BZW2
ENSG00000172172	220.628	-1.30292	0.504542	-2.58238	0.00981219	0.0816155	MRPL13
ENSG00000111670	293.294	-1.12399	0.435408	-2.58146	0.0098382	0.0816824	GNPTAB
ENSG00000185567	1384.38	0.957302	0.370828	2.58153	0.00983639	0.0816824	AHNAK2
ENSG00000204852	155.209	-1.09906	0.425908	-2.58051	0.00986544	0.081853	TCTN1
ENSG00000167315	128.647	-1.11594	0.432646	-2.57935	0.0098987	0.0820531	ACAA2
ENSG00000184117	150.2	-1.10493	0.428401	-2.5792	0.00990296	0.0820531	NIPSNAP1
ENSG00000138180	418.033	-0.950341	0.368887	-2.57624	0.00998806	0.0825706	CEP55
ENSG00000129559	322.504	-1.1473	0.445382	-2.57598	0.00999551	0.0825706	NEDD8
ENSG00000158457	23.3486	-1.70651	0.662399	-2.57625	0.00998775	0.0825706	TSPAN33
ENSG00000147604	2664.32	-1.19381	0.463312	-2.57669	0.00997507	0.0825706	RPL7
ENSG00000148344	57.9624	-1.36349	0.529334	-2.57586	0.00999915	0.0825706	PTGES
ENSG00000182095	432.543	1.07438	0.417404	2.57396	0.0100543	0.08297	TNRC18
ENSG00000166206	488.476	-0.961695	0.373725	-2.57327	0.0100744	0.0829828	GABRB3
ENSG00000095015	157.602	1.05151	0.408595	2.57349	0.0100678	0.0829828	MAP3K1
ENSG00000145734	893.455	0.887334	0.344836	2.5732	0.0100762	0.0829828	BDP1
ENSG00000135390	795.38	-1.02177	0.397236	-2.5722	0.0101056	0.0831688	ATP5MC2
ENSG00000182810	104.221	1.16786	0.454084	2.5719	0.0101141	0.0831834	DDX28
ENSG00000137767	103.563	-1.35792	0.528205	-2.57082	0.0101458	0.0832508	SQOR
ENSG00000113048	309.395	-0.985566	0.38329	-2.57133	0.0101308	0.0832508	MRPS27
ENSG00000118496	189.016	0.946181	0.368065	2.57069	0.0101496	0.0832508	FBXO30
ENSG00000087842	196.934	-1.20965	0.470534	-2.57081	0.0101462	0.0832508	PIR
ENSG00000121900	117.508	-1.16716	0.454098	-2.57029	0.0101612	0.0832906	TMEM54
ENSG00000166451	333.535	-1.06627	0.415011	-2.56925	0.0101919	0.0834306	CENPN
ENSG00000144746	146.667	-1.17517	0.457357	-2.56948	0.0101852	0.0834306	ARL6IP5
ENSG00000111652	150.694	-1.10559	0.430365	-2.56895	0.0102008	0.0834471	COPS7A
ENSG00000172500	329.071	-0.948731	0.369378	-2.56846	0.0102152	0.0835091	FIBP
ENSG00000129911	86.5372	1.3913	0.541793	2.56796	0.0102298	0.0835728	KLF16
ENSG00000166164	483.511	-0.906116	0.352933	-2.56738	0.0102469	0.0836567	BRD7
ENSG00000110048	185.335	1.11075	0.43276	2.56668	0.0102678	0.0837156	OSBP
ENSG00000099977	209.239	-1.05827	0.41231	-2.56668	0.0102676	0.0837156	DDT
ENSG00000155816	55.6267	1.39482	0.543493	2.5664	0.0102759	0.083726	FMN2
ENSG00000225663	139.151	-1.07251	0.41799	-2.56588	0.0102914	0.0837962	MCRIP1
ENSG00000109118	577.426	1.1424	0.445281	2.56557	0.0103007	0.0838165	PHF12
ENSG00000130803	272.303	0.989062	0.385576	2.56516	0.0103129	0.0838602	ZNF317
ENSG00000198807	24.4408	1.5724	0.613068	2.56481	0.0103233	0.083889	PAX9
ENSG00000172757	1490.96	-0.936317	0.365191	-2.56391	0.0103499	0.0839626	CFL1
ENSG00000275395	49.8354	1.23884	0.483202	2.56381	0.010353	0.0839626	FCGBP
ENSG00000008853	181.788	1.33115	0.51915	2.56409	0.0103447	0.0839626	RHOBTB2
ENSG00000173660	629.373	-1.12193	0.437643	-2.56356	0.0103604	0.0839669	UQCRH
ENSG00000265681	906.291	-1.09399	0.426811	-2.56316	0.0103724	0.0840086	RPL17
ENSG00000136715	188.628	1.18371	0.461903	2.56269	0.0103865	0.0840678	SAP130
ENSG00000149196	208.153	-1.09836	0.428652	-2.56236	0.0103964	0.084092	HIKESHI
ENSG00000143198	339.025	-1.02064	0.398385	-2.56194	0.0104089	0.0841374	MGST3
ENSG00000177192	271.463	0.958999	0.374388	2.56151	0.0104218	0.0841863	PUS1
ENSG00000105617	79.1433	1.17564	0.459244	2.55995	0.0104687	0.0844533	LENG1
ENSG00000167034	17.4254	1.78363	0.696711	2.56008	0.0104649	0.0844533	NKX3-1
ENSG00000214940	67.5605	1.20819	0.472077	2.5593	0.0104885	0.0845572	NPIPA8
ENSG00000145016	116.2	1.16924	0.456989	2.55857	0.0105104	0.084678	RUBCN
ENSG00000133739	38.4288	-1.64831	0.64431	-2.55825	0.0105201	0.0847004	LRRCC1
ENSG00000143369	16.113	1.89267	0.740385	2.55634	0.0105781	0.0847497	ECM1
ENSG00000203724	15.3714	-2.15703	0.843441	-2.55741	0.0105454	0.0847497	C1orf53
ENSG00000170525	917.798	0.936985	0.366709	2.55512	0.0106151	0.0847497	PFKFB3
ENSG00000107672	312.217	-1.07718	0.421366	-2.55641	0.0105759	0.0847497	NSMCE4A
ENSG00000149016	99.1957	1.16833	0.45719	2.55546	0.0106048	0.0847497	TUT1
ENSG00000123353	160.004	-1.09916	0.430069	-2.55576	0.0105955	0.0847497	ORMDL2
ENSG00000120697	115.496	-1.08162	0.423456	-2.55426	0.0106413	0.0847497	ALG5
ENSG00000165914	107.884	-1.15923	0.45354	-2.55597	0.0105894	0.0847497	TTC7B
ENSG00000197006	472.514	-1.33103	0.520776	-2.55586	0.0105926	0.0847497	METTL9
ENSG00000159461	416.357	-1.01366	0.396447	-2.55685	0.0105624	0.0847497	AMFR
ENSG00000258890	385.666	0.878731	0.343915	2.55508	0.0106163	0.0847497	CEP95
ENSG00000167880	82.8081	1.21918	0.477414	2.55372	0.0106578	0.0847497	EVPL
ENSG00000163064	11.8715	2.14586	0.83972	2.55545	0.0106052	0.0847497	EN1
ENSG00000144278	71.2008	-1.15377	0.451606	-2.55482	0.0106243	0.0847497	GALNT13
ENSG00000114942	1881.47	-1.01465	0.397077	-2.55531	0.0106093	0.0847497	EEF1B2
ENSG00000118855	137.756	-1.10723	0.433122	-2.55638	0.0105767	0.0847497	MFSD1
ENSG00000127920	207.454	-1.3855	0.542372	-2.55452	0.0106334	0.0847497	GNG11
ENSG00000064393	527.862	1.16887	0.457701	2.55379	0.0106557	0.0847497	HIPK2
ENSG00000089289	216.881	-0.976638	0.38237	-2.55417	0.0106441	0.0847497	IGBP1
ENSG00000104957	102.544	1.05912	0.414882	2.55282	0.0106854	0.0849143	YJU2B
ENSG00000085491	158.002	-1.14969	0.450448	-2.55232	0.0107009	0.0849823	SLC25A24
ENSG00000154839	110.986	-1.06315	0.416785	-2.55084	0.0107465	0.0852888	SKA1
ENSG00000140465	23.6786	2.23476	0.876396	2.54994	0.0107742	0.0854351	CYP1A1
ENSG00000196378	85.6223	1.09929	0.431129	2.54979	0.0107789	0.0854351	ZNF34
ENSG00000181104	111.09	-1.12462	0.441195	-2.54903	0.0108023	0.0855653	F2R
ENSG00000084623	600.242	-0.939419	0.368762	-2.5475	0.0108499	0.0858867	EIF3I
ENSG00000125868	872.89	-1.13886	0.447227	-2.54649	0.0108813	0.0860795	DSTN
ENSG00000111328	269.318	-1.15757	0.454618	-2.54624	0.0108889	0.0860845	CDK2AP1
ENSG00000181026	440.277	1.10658	0.434825	2.54489	0.0109313	0.0863077	AEN
ENSG00000115998	170.24	1.13826	0.447274	2.54489	0.0109311	0.0863077	C2orf42
ENSG00000017797	197.864	-1.05574	0.414999	-2.54396	0.0109605	0.0864824	RALBP1
ENSG00000127334	186.471	1.03616	0.407376	2.54349	0.0109753	0.0864876	DYRK2
ENSG00000163902	834.041	-0.949094	0.373123	-2.54364	0.0109703	0.0864876	RPN1
ENSG00000085063	327.294	-1.06242	0.417823	-2.54275	0.0109984	0.0864888	CD59
ENSG00000171017	50.1549	1.40661	0.553221	2.54258	0.0110037	0.0864888	LRRC8E
ENSG00000148154	181.782	0.990283	0.389445	2.54281	0.0109966	0.0864888	UGCG
ENSG00000196924	5937.6	1.14524	0.450411	2.54265	0.0110016	0.0864888	FLNA
ENSG00000204438	57.7806	1.37708	0.541696	2.54217	0.0110168	0.0865055	GPANK1
ENSG00000106261	247.411	1.0557	0.415293	2.54207	0.0110199	0.0865055	ZKSCAN1
ENSG00000129562	582.179	-1.03559	0.407489	-2.5414	0.0110411	0.0866042	DAD1
ENSG00000196141	457.027	-0.986347	0.388139	-2.54122	0.0110467	0.0866042	SPATS2L
ENSG00000096717	278.707	1.00076	0.394	2.54	0.0110851	0.0868499	SIRT1
ENSG00000172339	72.215	-1.21812	0.479666	-2.53952	0.0111003	0.0869134	ALG14
ENSG00000117528	164.288	-1.08388	0.427031	-2.53818	0.0111431	0.0870633	ABCD3
ENSG00000168066	957.39	1.06254	0.418612	2.53824	0.0111413	0.0870633	SF1
ENSG00000156860	448.237	1.26383	0.497876	2.53843	0.011135	0.0870633	FBRS
ENSG00000262304	88.2023	1.08779	0.428596	2.53803	0.0111479	0.0870633	ENSG00000262304
ENSG00000134970	119.589	-1.18288	0.466115	-2.53773	0.0111573	0.0870807	TMED7
ENSG00000067798	203.248	0.99091	0.390564	2.53712	0.0111767	0.0871215	NAV3
ENSG00000198839	82.7826	-1.26402	0.498176	-2.53729	0.0111715	0.0871215	ZNF277
ENSG00000117151	42.8963	-1.24416	0.490542	-2.53629	0.0112033	0.0871624	CTBS
ENSG00000166439	142.885	0.977711	0.38546	2.53648	0.0111974	0.0871624	RNF169
ENSG00000188846	1278.87	-0.996951	0.393025	-2.53661	0.0111932	0.0871624	RPL14
ENSG00000177283	262.384	1.2854	0.506984	2.53538	0.0112325	0.0871967	FZD8
ENSG00000163171	357.207	1.24803	0.492231	2.53545	0.0112303	0.0871967	CDC42EP3
ENSG00000128283	568.671	1.36547	0.538517	2.53561	0.011225	0.0871967	CDC42EP1
ENSG00000154781	163.902	1.28485	0.50679	2.53526	0.0112362	0.0871967	CCDC174
ENSG00000121073	472.191	-1.00197	0.395376	-2.53422	0.0112699	0.0874026	SLC35B1
ENSG00000279058	30.5403	1.76465	0.696714	2.53282	0.011315	0.0876964	ENSG00000279058
ENSG00000106948	54.4803	1.37889	0.544539	2.53222	0.0113342	0.08779	AKNA
ENSG00000133636	395.123	-1.13466	0.448365	-2.53067	0.0113845	0.0881237	NTS
ENSG00000141759	370.448	-1.00153	0.395811	-2.53034	0.0113953	0.0881515	TXNL4A
ENSG00000183054	203.295	0.95305	0.376684	2.5301	0.0114029	0.0881549	RGPD6
ENSG00000116096	240.588	-1.00846	0.398678	-2.5295	0.0114224	0.0882493	SPR
ENSG00000122678	42.8739	1.2461	0.492813	2.52856	0.0114533	0.0884325	POLM
ENSG00000136518	195.206	-0.989817	0.391542	-2.528	0.0114715	0.0885172	ACTL6A
ENSG00000001167	59.6322	1.17139	0.463466	2.52745	0.0114895	0.0886002	NFYA
ENSG00000141552	287.705	-1.28582	0.508899	-2.52667	0.011515	0.088741	ANAPC11
ENSG00000148908	79.3434	-1.25626	0.497641	-2.52443	0.0115885	0.0892515	RGS10
ENSG00000187624	184.867	1.11717	0.442614	2.52402	0.0116021	0.0892552	C17orf97
ENSG00000169021	952.908	-0.992794	0.393345	-2.52398	0.0116036	0.0892552	UQCRFS1
ENSG00000107862	457.917	0.974077	0.386254	2.52186	0.0116737	0.0897329	GBF1
ENSG00000056277	258.313	0.968761	0.384177	2.52166	0.0116804	0.0897329	ZNF280C
ENSG00000187735	579.343	-0.90059	0.357174	-2.52143	0.0116879	0.0897342	TCEA1
ENSG00000090924	817.399	1.03109	0.408982	2.52111	0.0116984	0.0897584	PLEKHG2
ENSG00000134333	1336.94	-0.852066	0.338217	-2.51929	0.0117593	0.0898122	LDHA
ENSG00000049449	409.087	-0.968687	0.384545	-2.51905	0.0117673	0.0898122	RCN1
ENSG00000182791	23.9548	1.52535	0.605198	2.52042	0.0117215	0.0898122	CCDC87
ENSG00000013573	203.866	0.983124	0.390468	2.51781	0.0118088	0.0898122	DDX11
ENSG00000120690	191.069	1.01027	0.40123	2.51793	0.0118046	0.0898122	ELF1
ENSG00000050130	348.626	-1.09268	0.434035	-2.51748	0.0118198	0.0898122	JKAMP
ENSG00000234769	83.9679	1.50058	0.595441	2.52012	0.0117315	0.0898122	ENSG00000234769
ENSG00000149932	249.614	-1.01967	0.404826	-2.5188	0.0117757	0.0898122	TMEM219
ENSG00000172840	50.6895	1.20643	0.47905	2.51837	0.0117899	0.0898122	PDP2
ENSG00000140876	14.4621	-1.88018	0.746859	-2.51746	0.0118206	0.0898122	NUDT7
ENSG00000159199	705.339	-0.992824	0.39393	-2.5203	0.0117253	0.0898122	ATP5MC1
ENSG00000215472	961.007	-1.0522	0.417591	-2.5197	0.0117455	0.0898122	RPL17-C18orf32
ENSG00000081913	150.027	1.09778	0.436034	2.51765	0.0118139	0.0898122	PHLPP1
ENSG00000180398	237.439	-1.13029	0.448869	-2.51809	0.0117994	0.0898122	MCFD2
ENSG00000157540	446.601	1.06552	0.423266	2.51739	0.0118228	0.0898122	DYRK1A
ENSG00000188921	15.5369	-1.83261	0.727339	-2.51961	0.0117483	0.0898122	HACD4
ENSG00000019505	36.2544	-1.26929	0.504453	-2.51617	0.0118637	0.0900672	SYT13
ENSG00000144724	62.9125	-1.36525	0.542657	-2.51587	0.011874	0.0900896	PTPRG
ENSG00000172403	126.275	1.28412	0.510538	2.51523	0.0118955	0.0901965	SYNPO2
ENSG00000198898	452.343	-1.19347	0.474671	-2.5143	0.0119268	0.0903777	CAPZA2
ENSG00000166896	37.5473	-1.60396	0.638026	-2.51394	0.0119391	0.0904152	ATP23
ENSG00000137210	184.63	-1.31792	0.524321	-2.51358	0.0119514	0.0904411	TMEM14B
ENSG00000086232	616.811	-1.05024	0.417917	-2.51302	0.0119701	0.0904411	EIF2AK1
ENSG00000160932	456.551	-1.06661	0.424422	-2.51309	0.0119677	0.0904411	LY6E
ENSG00000184083	69.5379	1.19097	0.473929	2.51297	0.0119721	0.0904411	FAM120C
ENSG00000105583	128.174	-1.07662	0.428513	-2.51246	0.0119892	0.0904515	WDR83OS
ENSG00000171055	166.452	-0.951165	0.378648	-2.512	0.0120049	0.0904515	FEZ2
ENSG00000123219	176.678	-1.23177	0.490252	-2.51252	0.0119873	0.0904515	CENPK
ENSG00000275221	759.321	0.939222	0.373918	2.51184	0.0120104	0.0904515	H2AC15
ENSG00000137185	79.8898	1.07548	0.428104	2.5122	0.0119982	0.0904515	ZSCAN9
ENSG00000170296	308.704	-1.07405	0.427699	-2.51123	0.0120311	0.0904954	GABARAP
ENSG00000167302	106.974	1.11692	0.444753	2.51134	0.0120275	0.0904954	TEPSIN
ENSG00000149084	138.405	-1.10233	0.439084	-2.51053	0.012055	0.0905643	HSD17B12
ENSG00000168028	3676.68	-1.15975	0.461942	-2.51059	0.0120529	0.0905643	RPSA
ENSG00000116489	286.495	-0.989966	0.394426	-2.50989	0.0120769	0.0906731	CAPZA1
ENSG00000163041	325.68	-0.94752	0.377765	-2.50823	0.0121339	0.0909924	H3-3A
ENSG00000111669	1661.63	-0.999413	0.39847	-2.50813	0.0121373	0.0909924	TPI1
ENSG00000181392	8.63587	2.42653	0.967516	2.508	0.0121417	0.0909924	SYNE4
ENSG00000117155	105.866	-1.32785	0.529957	-2.50558	0.0122252	0.0911711	SSX2IP
ENSG00000184923	15.4802	1.88053	0.750522	2.50563	0.0122232	0.0911711	NUTM2A
ENSG00000002330	242.615	-0.939405	0.374847	-2.5061	0.0122071	0.0911711	BAD
ENSG00000198931	493.237	-1.00795	0.402165	-2.50632	0.0121996	0.0911711	APRT
ENSG00000198863	106.375	1.07957	0.43082	2.50586	0.0122154	0.0911711	RUNDC1
ENSG00000101052	171.459	-1.04923	0.418602	-2.50652	0.0121928	0.0911711	IFT52
ENSG00000118849	16.2502	-1.83441	0.732097	-2.50569	0.0122212	0.0911711	RARRES1
ENSG00000165283	559.605	-0.919749	0.366995	-2.50616	0.0122049	0.0911711	STOML2
ENSG00000143106	387.231	-1.14848	0.458576	-2.50444	0.0122645	0.091409	PSMA5
ENSG00000033030	266.35	1.04823	0.418603	2.50411	0.0122759	0.0914094	ZCCHC8
ENSG00000130522	926.141	0.922496	0.368408	2.50401	0.0122795	0.0914094	JUND
ENSG00000183255	219.113	-1.02835	0.410826	-2.50312	0.0123105	0.0914726	PTTG1IP
ENSG00000163659	590.704	0.931203	0.371995	2.50327	0.0123052	0.0914726	TIPARP
ENSG00000129625	239.149	-1.13773	0.454525	-2.50312	0.0123102	0.0914726	REEP5
ENSG00000150687	1985.28	-0.972361	0.388536	-2.50263	0.0123274	0.0915428	PRSS23
ENSG00000143742	493.063	-1.15106	0.46018	-2.50133	0.0123727	0.0917153	SRP9
ENSG00000005007	210.589	1.09788	0.438868	2.50162	0.0123628	0.0917153	UPF1
ENSG00000182240	71.1979	-1.32277	0.528829	-2.50132	0.0123731	0.0917153	BACE2
ENSG00000164032	919.788	-1.1542	0.461573	-2.50058	0.0123989	0.0918145	H2AZ1
ENSG00000205302	247.251	-0.914269	0.365664	-2.5003	0.012409	0.0918145	SNX2
ENSG00000198938	65895.4	1.02078	0.408243	2.50042	0.0124048	0.0918145	COX3
ENSG00000089009	3109.55	-1.08834	0.435376	-2.49977	0.0124275	0.091896	RPL6
ENSG00000154237	199.662	1.07379	0.429708	2.49888	0.0124587	0.0919878	LRRK1
ENSG00000167394	139.069	1.07259	0.429246	2.49877	0.0124625	0.0919878	ZNF668
ENSG00000198836	343.255	-0.947977	0.379367	-2.49884	0.0124602	0.0919878	OPA1
ENSG00000184206	11.5132	2.18472	0.874557	2.49809	0.0124865	0.0920537	GOLGA6L4
ENSG00000125845	10.0875	2.10176	0.841298	2.49823	0.0124815	0.0920537	BMP2
ENSG00000105887	206.209	-1.05685	0.423131	-2.49769	0.0125004	0.0921014	MTPN
ENSG00000119820	138.215	-1.22152	0.489178	-2.49709	0.0125219	0.0922038	YIPF4
ENSG00000101474	325.922	-0.937683	0.375559	-2.49677	0.0125332	0.0922316	APMAP
ENSG00000133935	98.2284	-1.14577	0.458991	-2.49629	0.01255	0.0923001	ERG28
ENSG00000004779	249.791	-1.27717	0.512056	-2.4942	0.0126243	0.0927643	NDUFAB1
ENSG00000153113	578.596	-0.850116	0.340853	-2.49408	0.0126283	0.0927643	CAST
ENSG00000134825	361.813	-1.19328	0.478612	-2.49321	0.0126593	0.0928686	TMEM258
ENSG00000126353	15.6908	2.08091	0.834687	2.49305	0.0126653	0.0928686	CCR7
ENSG00000108468	169.937	-0.995688	0.399353	-2.49325	0.012658	0.0928686	CBX1
ENSG00000170310	215.001	-1.02888	0.412797	-2.49246	0.012686	0.0929648	STX8
ENSG00000077721	212.966	-1.0407	0.417806	-2.49087	0.0127429	0.0933259	UBE2A
ENSG00000065978	2439.38	-0.875888	0.351683	-2.49056	0.0127543	0.0933535	YBX1
ENSG00000100902	549.477	-1.18721	0.47674	-2.49028	0.0127644	0.0933718	PSMA6
ENSG00000009307	1018.32	-0.85463	0.343265	-2.48971	0.0127846	0.0934079	CSDE1
ENSG00000196305	1259.2	-0.940656	0.377786	-2.48992	0.0127773	0.0934079	IARS1
ENSG00000110651	306.524	-1.04724	0.420699	-2.48929	0.0127998	0.0934427	CD81
ENSG00000166562	160.314	-1.14172	0.458676	-2.48916	0.0128047	0.0934427	SEC11C
ENSG00000092010	312.508	-0.900946	0.362063	-2.48837	0.0128331	0.0934827	PSME1
ENSG00000178057	149.863	-1.1226	0.451076	-2.48872	0.0128205	0.0934827	NDUFAF3
ENSG00000119333	670.231	-0.891561	0.358275	-2.48848	0.0128291	0.0934827	DYNC2I2
ENSG00000024526	257.698	-0.939733	0.377847	-2.48707	0.01288	0.0935197	DEPDC1
ENSG00000140905	178.484	-1.17515	0.472525	-2.48696	0.012884	0.0935197	GCSH
ENSG00000101150	220.766	-0.99832	0.401304	-2.48769	0.0128575	0.0935197	TPD52L2
ENSG00000172046	176.708	1.18318	0.475698	2.48726	0.0128732	0.0935197	USP19
ENSG00000145386	306.515	-0.909583	0.365727	-2.48706	0.0128804	0.0935197	CCNA2
ENSG00000112742	207.623	-0.950355	0.381976	-2.48799	0.0128466	0.0935197	TTK
ENSG00000143850	184.094	1.10622	0.44485	2.48672	0.0128926	0.0935265	PLEKHA6
ENSG00000107537	61.9744	-1.1907	0.478897	-2.48633	0.0129068	0.0935611	PHYH
ENSG00000153071	100.188	1.28442	0.516628	2.48617	0.0129126	0.0935611	DAB2
ENSG00000131711	1679.7	0.898434	0.36143	2.48578	0.0129269	0.0936092	MAP1B
ENSG00000138604	110.661	-1.07583	0.433121	-2.4839	0.0129954	0.0939385	GLCE
ENSG00000140750	271.399	1.15464	0.464839	2.48395	0.0129936	0.0939385	ARHGAP17
ENSG00000083457	162.135	-1.36212	0.54832	-2.48417	0.0129853	0.0939385	ITGAE
ENSG00000152082	425.703	-1.21121	0.487783	-2.4831	0.0130245	0.0940929	MZT2B
ENSG00000122884	140.622	-1.1374	0.458337	-2.48158	0.0130803	0.0944257	P4HA1
ENSG00000100483	69.2554	1.10552	0.445545	2.48127	0.0130914	0.0944257	VCPKMT
ENSG00000034152	293.777	1.164	0.469124	2.48121	0.0130937	0.0944257	MAP2K3
ENSG00000120509	164.018	-0.953772	0.384463	-2.48079	0.0131091	0.0944811	PDZD11
ENSG00000174282	285.956	1.17242	0.472663	2.48045	0.0131218	0.0945168	ZBTB4
ENSG00000197774	25.0985	1.51217	0.609798	2.47979	0.0131461	0.0946073	EME2
ENSG00000152223	119.972	1.04789	0.422626	2.47948	0.0131575	0.0946073	EPG5
ENSG00000115561	185.101	-0.970464	0.391375	-2.47963	0.0131519	0.0946073	CHMP3
ENSG00000117632	350.44	-0.866383	0.349553	-2.47854	0.0131921	0.094785	STMN1
ENSG00000004468	22.6487	-1.90021	0.766714	-2.47838	0.013198	0.094785	CD38
ENSG00000095380	161.19	-1.0091	0.407195	-2.47818	0.0132055	0.094785	NANS
ENSG00000175213	126.229	1.01248	0.408695	2.47735	0.0132363	0.0948593	ZNF408
ENSG00000151065	142.519	1.29889	0.524545	2.47623	0.0132778	0.0948593	DCP1B
ENSG00000121316	13.9117	-1.84714	0.745884	-2.47645	0.0132696	0.0948593	PLBD1
ENSG00000165487	68.5379	-1.33648	0.539498	-2.47726	0.0132395	0.0948593	MICU2
ENSG00000115380	116.846	-1.2339	0.498133	-2.47705	0.0132475	0.0948593	EFEMP1
ENSG00000136240	515.909	-1.02955	0.41564	-2.47702	0.0132484	0.0948593	KDELR2
ENSG00000104442	154.946	-1.11389	0.449794	-2.47645	0.0132696	0.0948593	ARMC1
ENSG00000155959	198.212	-1.34535	0.543298	-2.47626	0.0132765	0.0948593	VBP1
ENSG00000143379	328.959	0.916905	0.370454	2.47508	0.0133206	0.0951091	SETDB1
ENSG00000181915	146.494	1.00297	0.405319	2.47453	0.0133412	0.095201	ADO
ENSG00000156973	71.6562	-1.15747	0.467879	-2.47387	0.0133658	0.0953208	PDE6D
ENSG00000196139	2597	-1.07724	0.435657	-2.47268	0.0134104	0.0955234	AKR1C3
ENSG00000146476	70.6176	-1.29052	0.521977	-2.47236	0.0134223	0.0955234	ARMT1
ENSG00000137100	87.1338	-1.06634	0.43127	-2.47255	0.0134152	0.0955234	DCTN3
ENSG00000232119	208.005	-1.30132	0.526364	-2.47228	0.0134254	0.0955234	MCTS1
ENSG00000196576	684.583	0.936046	0.378853	2.47074	0.0134835	0.0958809	PLXNB2
ENSG00000182963	101.532	1.0386	0.420409	2.47046	0.0134939	0.095899	GJC1
ENSG00000140829	255.784	1.00857	0.408558	2.4686	0.0135643	0.0963203	DHX38
ENSG00000128228	69.7336	-1.33336	0.540154	-2.46848	0.0135689	0.0963203	SDF2L1
ENSG00000267281	45.5313	1.25737	0.509581	2.46746	0.0136076	0.0964831	ATF7-NPFF
ENSG00000144366	143.439	-0.969171	0.392773	-2.46751	0.0136058	0.0964831	GULP1
ENSG00000169084	173.778	-0.929287	0.376672	-2.4671	0.0136214	0.0965249	DHRSX
ENSG00000005810	411.779	0.922329	0.373969	2.46633	0.0136507	0.0966766	MYCBP2
ENSG00000155640	138.004	1.01568	0.411893	2.46588	0.0136678	0.0967418	ENSG00000155640
ENSG00000254772	3479.19	-0.854247	0.34657	-2.46486	0.0137066	0.09696	EEF1G
ENSG00000132661	413.565	0.850722	0.345211	2.46436	0.013726	0.097039	NXT1
ENSG00000067167	1506.05	-1.05037	0.426258	-2.46416	0.0137336	0.097039	TRAM1
ENSG00000125319	136.287	1.07145	0.434878	2.46379	0.0137476	0.0970523	HROB
ENSG00000155115	293.755	-1.03158	0.418712	-2.46369	0.0137513	0.0970523	GTF3C6
ENSG00000182054	121.345	-0.996027	0.404339	-2.46335	0.0137647	0.097077	IDH2
ENSG00000127366	8.83568	2.66399	1.08152	2.46319	0.0137707	0.097077	TAS2R5
ENSG00000169189	129.689	-0.987385	0.400948	-2.46263	0.0137924	0.097174	NSMCE1
ENSG00000157326	65.6366	-1.11598	0.453206	-2.46241	0.0138008	0.0971765	DHRS4
ENSG00000077235	445.947	1.05712	0.429376	2.462	0.0138166	0.0971765	GTF3C1
ENSG00000163960	67.9553	1.10607	0.449247	2.46205	0.0138145	0.0971765	UBXN7
ENSG00000072506	229.484	-0.990022	0.402159	-2.46177	0.0138255	0.0971835	HSD17B10
ENSG00000162105	141.749	0.957078	0.388874	2.46115	0.0138492	0.0972514	SHANK2
ENSG00000170961	84.3523	1.04214	0.423445	2.4611	0.0138511	0.0972514	HAS2
ENSG00000189057	96.428	-1.03495	0.420658	-2.46031	0.0138817	0.0973549	FAM111B
ENSG00000189043	752.315	-1.16887	0.475065	-2.46045	0.0138763	0.0973549	NDUFA4
ENSG00000188315	12.2228	1.91587	0.778878	2.45978	0.0139023	0.0974067	C3orf62
ENSG00000164296	79.1247	1.11633	0.453921	2.4593	0.0139209	0.0974067	TIGD6
ENSG00000164638	83.6184	-1.06084	0.431318	-2.45954	0.0139116	0.0974067	SLC29A4
ENSG00000106400	178.769	-0.964244	0.392066	-2.45939	0.0139172	0.0974067	ZNHIT1
ENSG00000178449	107.283	-1.18344	0.481417	-2.45823	0.0139622	0.0974726	COX14
ENSG00000110801	130.452	-1.07811	0.438511	-2.45858	0.0139489	0.0974726	PSMD9
ENSG00000128791	57.0027	-1.34695	0.547913	-2.45833	0.0139587	0.0974726	TWSG1
ENSG00000203896	32.214	1.32663	0.539616	2.45847	0.0139529	0.0974726	LIME1
ENSG00000135318	81.851	-1.03393	0.420643	-2.45798	0.0139719	0.097485	NT5E
ENSG00000101888	51.5682	-1.22884	0.50031	-2.45616	0.0140429	0.0979245	NXT2
ENSG00000134954	137.142	1.12419	0.457838	2.45543	0.0140715	0.0980677	ETS1
ENSG00000187446	541	-1.12353	0.457686	-2.45481	0.0140959	0.098163	CHP1
ENSG00000183978	166.698	-1.09061	0.444298	-2.45467	0.0141012	0.098163	COA3
ENSG00000067704	460.585	-1.04221	0.424752	-2.4537	0.0141397	0.098319	IARS2
ENSG00000166797	434.637	-1.20673	0.491777	-2.45382	0.0141349	0.098319	CIAO2A
ENSG00000100330	121.469	1.08566	0.442502	2.45345	0.0141493	0.0983297	MTMR3
ENSG00000173530	241.735	0.978452	0.398892	2.45292	0.0141701	0.0984186	TNFRSF10D
ENSG00000168653	576.746	-1.1445	0.466841	-2.45159	0.0142225	0.0987267	NDUFS5
ENSG00000095209	67.8716	-1.21677	0.496532	-2.45054	0.0142643	0.0988484	TMEM38B
ENSG00000131171	137.076	-1.10698	0.451668	-2.45087	0.0142513	0.0988484	SH3BGRL
ENSG00000102393	523.418	-1.06891	0.436185	-2.4506	0.014262	0.0988484	GLA
ENSG00000120549	85.5747	1.22606	0.500477	2.44978	0.0142944	0.0989332	KIAA1217
ENSG00000168026	16.5471	1.77349	0.724008	2.44955	0.0143034	0.0989332	TTC21A
ENSG00000164086	142.789	1.08036	0.440986	2.44988	0.0142903	0.0989332	DUSP7
ENSG00000104213	21.6905	-1.60147	0.653818	-2.44941	0.0143089	0.0989332	PDGFRL
ENSG00000198265	527.22	0.958482	0.391382	2.44897	0.0143265	0.0989995	HELZ
ENSG00000198680	28.0835	1.39538	0.569879	2.44856	0.014343	0.0990576	TUSC1
ENSG00000160216	80.5827	-1.15281	0.470905	-2.44807	0.0143625	0.0991363	AGPAT3
ENSG00000116580	396.135	0.882444	0.360785	2.4459	0.0144492	0.0996784	GON4L
ENSG00000117362	332.634	-1.13123	0.462647	-2.44512	0.0144803	0.0997507	APH1A
ENSG00000126746	433.538	1.22721	0.501912	2.44508	0.0144821	0.0997507	ZNF384
ENSG00000112242	118.214	0.953443	0.389984	2.44482	0.0144923	0.0997507	E2F3
ENSG00000137075	190.983	1.13403	0.463845	2.44486	0.014491	0.0997507	RNF38
ENSG00000184752	325.101	-0.949236	0.388465	-2.44356	0.0145433	0.0999895	NDUFA12
ENSG00000125304	322.181	-1.1452	0.468644	-2.44365	0.0145395	0.0999895	TM9SF2
ENSG00000092108	245.312	-0.941435	0.385373	-2.44292	0.014569	0.100109	SCFD1
ENSG00000139323	102.892	-1.07073	0.438465	-2.44199	0.0146064	0.100242	POC1B
ENSG00000277399	12.3488	2.8599	1.17121	2.44183	0.0146129	0.100242	GPR179
ENSG00000087460	1288.82	-0.932927	0.382005	-2.44219	0.0145985	0.100242	GNAS
ENSG00000204681	31.8648	1.37643	0.563824	2.44124	0.0146368	0.100294	GABBR1
ENSG00000260097	17.3334	2.82154	1.15576	2.44128	0.0146352	0.100294	SPDYE6
ENSG00000065989	38.3839	1.36592	0.559574	2.441	0.0146466	0.100305	PDE4A
ENSG00000177576	841.145	-1.01591	0.416331	-2.44015	0.0146811	0.100429	C18orf32
ENSG00000176209	124.091	-1.12098	0.459356	-2.44033	0.0146737	0.100429	SMIM19
ENSG00000104889	104.204	-1.14024	0.467588	-2.43856	0.014746	0.100817	RNASEH2A
ENSG00000181649	206.26	1.55658	0.638636	2.43735	0.0147952	0.101009	PHLDA2
ENSG00000186298	680.762	-0.914924	0.37539	-2.43727	0.0147988	0.101009	PPP1CC
ENSG00000136436	161.575	-0.919475	0.377288	-2.43706	0.0148071	0.101009	CALCOCO2
ENSG00000197858	396.243	-0.98079	0.40244	-2.43711	0.0148053	0.101009	GPAA1
ENSG00000155957	54.5186	-1.41905	0.582445	-2.43636	0.0148359	0.101036	TMBIM4
ENSG00000162086	155.754	0.929091	0.381341	2.43638	0.0148352	0.101036	ZNF75A
ENSG00000143947	1901.69	-1.0986	0.450863	-2.43666	0.0148238	0.101036	RPS27A
ENSG00000110442	72.8164	-1.14842	0.471413	-2.43612	0.0148456	0.101046	COMMD9
ENSG00000111906	338.143	-1.09778	0.450819	-2.43509	0.0148882	0.101223	HDDC2
ENSG00000120925	94.3826	-1.00137	0.411226	-2.43509	0.0148882	0.101223	RNF170
ENSG00000107443	167.083	0.999026	0.410414	2.43419	0.0149251	0.101361	CCNJ
ENSG00000138413	300.528	-1.07959	0.443504	-2.43423	0.0149233	0.101361	IDH1
ENSG00000110315	160.149	-1.04157	0.427957	-2.43381	0.0149408	0.101412	RNF141
ENSG00000138629	117.225	-0.984673	0.404648	-2.43341	0.0149575	0.101469	UBL7
ENSG00000103126	393.204	0.988407	0.406216	2.4332	0.0149659	0.101469	AXIN1
ENSG00000131398	12.8146	2.1504	0.88451	2.43117	0.01505	0.101935	KCNC3
ENSG00000115084	236.599	-1.01203	0.416277	-2.43114	0.0150512	0.101935	SLC35F5
ENSG00000084072	94.5216	-1.04118	0.428465	-2.43003	0.0150974	0.102177	PPIE
ENSG00000124177	225.428	0.926659	0.381391	2.42968	0.015112	0.102177	CHD6
ENSG00000176623	111.666	-1.0955	0.450868	-2.42975	0.0151092	0.102177	RMDN1
ENSG00000196700	101.951	1.0617	0.4371	2.42897	0.0151419	0.102323	ZNF512B
ENSG00000138119	1259.18	0.871469	0.358865	2.4284	0.0151656	0.10237	MYOF
ENSG00000168958	704.408	-0.962939	0.396597	-2.428	0.0151823	0.10237	MFF
ENSG00000109790	552.553	-0.873702	0.35983	-2.4281	0.0151782	0.10237	KLHL5
ENSG00000065833	311.14	-0.89725	0.369505	-2.42825	0.015172	0.10237	ME1
ENSG00000143842	75.3632	1.28683	0.53011	2.42748	0.0152041	0.10246	SOX13
ENSG00000112697	225.607	-1.13077	0.465943	-2.42685	0.0152306	0.102583	TMEM30A
ENSG00000117118	335.703	-0.961117	0.396176	-2.42598	0.0152669	0.10277	SDHB
ENSG00000143207	164.66	-1.08419	0.447195	-2.42443	0.0153324	0.103048	COP1
ENSG00000109113	528.509	-0.882654	0.36407	-2.42441	0.0153334	0.103048	RAB34
ENSG00000173852	343.648	-1.06751	0.440248	-2.42478	0.0153176	0.103048	DPY19L1
ENSG00000137364	62.4952	-1.13218	0.467245	-2.4231	0.0153885	0.103362	TPMT
ENSG00000153130	90.6495	-1.30178	0.537367	-2.42252	0.0154132	0.103471	SCOC
ENSG00000105499	22.6854	1.66775	0.688515	2.42224	0.0154252	0.103494	PLA2G4C
ENSG00000164611	565.242	-0.879089	0.363158	-2.42068	0.0154914	0.103825	PTTG1
ENSG00000165264	223.911	-1.35762	0.560811	-2.42082	0.0154855	0.103825	NDUFB6
ENSG00000172239	513.856	-0.946021	0.390928	-2.41994	0.0155232	0.103981	PAIP1
ENSG00000159217	507.824	0.837316	0.346141	2.41901	0.0155629	0.10419	IGF2BP1
ENSG00000160746	43.0783	-1.28036	0.529353	-2.41873	0.0155749	0.104213	ANO10
ENSG00000147684	486.584	-0.915464	0.378563	-2.41826	0.0155949	0.10429	NDUFB9
ENSG00000160752	266.794	-0.972733	0.402439	-2.4171	0.0156449	0.104567	FDPS
ENSG00000105379	218.437	-0.956115	0.395714	-2.41617	0.0156845	0.104775	ETFB
ENSG00000217555	75.7404	-1.37615	0.569748	-2.41536	0.0157196	0.104952	CKLF
ENSG00000203485	549.656	0.842791	0.348979	2.41502	0.0157346	0.104994	INF2
ENSG00000100982	108.516	1.04299	0.431997	2.41433	0.015764	0.105133	PCIF1
ENSG00000123106	83.3672	-1.23502	0.511801	-2.41308	0.0158184	0.105381	CCDC91
ENSG00000111786	408.501	-0.971854	0.402715	-2.41326	0.0158107	0.105381	SRSF9
ENSG00000273611	165.026	-1.2001	0.497456	-2.41247	0.0158449	0.1055	ZNHIT3
ENSG00000033627	224.751	0.909591	0.377182	2.41154	0.0158851	0.105711	ATP6V0A1
ENSG00000129990	11.572	2.26167	0.938347	2.41027	0.0159409	0.106024	SYT5
ENSG00000139644	779.089	-0.885999	0.367631	-2.41002	0.0159516	0.106038	TMBIM6
ENSG00000013503	111.465	1.04823	0.435038	2.40951	0.0159738	0.106128	POLR3B
ENSG00000186468	2233.6	-1.15116	0.477798	-2.4093	0.0159833	0.106133	RPS23
ENSG00000198492	373.771	0.832264	0.3455	2.40887	0.0160022	0.106143	YTHDF2
ENSG00000065491	88.3044	1.11121	0.461298	2.40888	0.0160015	0.106143	TBC1D22B
ENSG00000130940	49.4378	1.2994	0.539573	2.4082	0.0160313	0.106222	CASZ1
ENSG00000107745	158.483	-1.01541	0.421649	-2.4082	0.0160314	0.106222	MICU1
ENSG00000143870	874.13	-1.09375	0.454226	-2.40795	0.0160424	0.106237	PDIA6
ENSG00000168393	265.439	-0.991669	0.411979	-2.40709	0.0160803	0.106331	DTYMK
ENSG00000157557	577.846	0.930861	0.386757	2.40684	0.0160912	0.106331	ETS2
ENSG00000196083	95.3909	0.988914	0.410787	2.40736	0.0160681	0.106331	IL1RAP
ENSG00000205903	79.5603	1.05768	0.439427	2.40695	0.0160864	0.106331	ZNF316
ENSG00000148834	210.94	-1.38088	0.574095	-2.40531	0.0161588	0.106605	GSTO1
ENSG00000118900	361.231	0.971515	0.403882	2.40545	0.0161527	0.106605	UBN1
ENSG00000034713	92.6808	-1.21731	0.50607	-2.40543	0.0161536	0.106605	GABARAPL2
ENSG00000158864	166.233	-1.0515	0.437356	-2.40421	0.0162073	0.106778	NDUFS2
ENSG00000011451	166.808	1.0386	0.432006	2.40412	0.0162112	0.106778	WIZ
ENSG00000109762	104.366	-1.05057	0.436921	-2.40448	0.0161954	0.106778	SNX25
ENSG00000142507	565.546	-0.904785	0.376543	-2.40287	0.0162668	0.107086	PSMB6
ENSG00000077232	589.427	-1.0992	0.457581	-2.40219	0.0162973	0.107172	DNAJC10
ENSG00000083223	458.511	0.984605	0.409864	2.40227	0.0162935	0.107172	TUT7
ENSG00000172613	93.8741	1.17463	0.4891	2.40161	0.0163233	0.107256	RAD9A
ENSG00000178053	46.4295	-1.22283	0.509193	-2.40151	0.0163277	0.107256	MLF1
ENSG00000169554	81.068	1.12027	0.466569	2.40108	0.0163469	0.107325	ZEB2
ENSG00000023909	447.677	-1.0961	0.457038	-2.39826	0.016473	0.107774	GCLM
ENSG00000026103	41.5669	-1.65077	0.68857	-2.39739	0.0165125	0.107774	FAS
ENSG00000168000	311.539	-0.91271	0.380771	-2.397	0.0165298	0.107774	BSCL2
ENSG00000254470	159.079	1.09686	0.457572	2.39714	0.0165236	0.107774	AP5B1
ENSG00000117906	376.638	-1.11191	0.463786	-2.39747	0.0165089	0.107774	RCN2
ENSG00000180787	39.5465	1.19708	0.499152	2.39822	0.0164751	0.107774	ZFP3
ENSG00000185158	133	0.936798	0.390731	2.39755	0.0165051	0.107774	LRRC37B
ENSG00000163683	45.523	-1.23133	0.513671	-2.39711	0.0165249	0.107774	SMIM14
ENSG00000146414	118.537	1.0458	0.436017	2.39853	0.016461	0.107774	SHPRH
ENSG00000166529	103.387	0.986842	0.411344	2.39907	0.0164368	0.107774	ZSCAN21
ENSG00000179041	302.923	0.882679	0.367988	2.39866	0.0164551	0.107774	RRS1
ENSG00000135047	842.802	-0.85873	0.358089	-2.39809	0.0164807	0.107774	CTSL
ENSG00000126759	10.3858	2.24464	0.936066	2.39795	0.0164872	0.107774	CFP
ENSG00000168014	353.173	0.848763	0.354146	2.39665	0.0165457	0.10782	C2CD3
ENSG00000160781	25.1016	1.43324	0.598074	2.39642	0.0165562	0.107831	PAQR6
ENSG00000123684	394.699	-1.09051	0.455312	-2.39509	0.0166164	0.108166	LPGAT1
ENSG00000141905	227.559	1.14564	0.478374	2.39487	0.0166263	0.108173	NFIC
ENSG00000143258	136.636	1.21252	0.506446	2.39417	0.0166582	0.108265	USP21
ENSG00000100522	176.156	-1.12587	0.470249	-2.3942	0.0166567	0.108265	GNPNAT1
ENSG00000135916	130.926	-0.986969	0.412312	-2.39374	0.0166775	0.108329	ITM2C
ENSG00000227124	46.2678	1.15371	0.482007	2.39356	0.0166858	0.108329	ZNF717
ENSG00000105254	614.382	-0.880823	0.368104	-2.39286	0.0167175	0.108478	TBCB
ENSG00000079462	325.118	-0.941034	0.393437	-2.39183	0.0167645	0.108668	PAFAH1B3
ENSG00000136247	200.645	-1.04182	0.435546	-2.39199	0.0167575	0.108668	ZDHHC4
ENSG00000089053	684.028	-0.94167	0.393745	-2.39157	0.0167765	0.108687	ANAPC5
ENSG00000233232	13.0045	1.77923	0.744071	2.39121	0.0167931	0.108708	NPIPB7
ENSG00000178773	203.569	0.938193	0.392398	2.39092	0.0168063	0.108708	CPNE7
ENSG00000114126	58.8883	-1.16548	0.487457	-2.39093	0.0168059	0.108708	TFDP2
ENSG00000169139	252.156	-1.0424	0.436053	-2.39053	0.0168241	0.108766	UBE2V2
ENSG00000198612	224.199	-1.09819	0.459536	-2.38977	0.016859	0.108893	COPS8
ENSG00000165175	187.817	0.922884	0.38619	2.38971	0.0168616	0.108893	MID1IP1
ENSG00000188807	65.6836	1.17962	0.49376	2.38906	0.0168917	0.109002	TMEM201
ENSG00000163527	632.544	-0.939582	0.393302	-2.38896	0.0168963	0.109002	STT3B
ENSG00000116903	145.765	0.928801	0.388964	2.38788	0.0169457	0.109263	EXOC8
ENSG00000181192	89.6752	-1.01433	0.424958	-2.3869	0.016991	0.109379	DHTKD1
ENSG00000038219	353.817	0.928346	0.388931	2.38691	0.0169905	0.109379	BOD1L1
ENSG00000044090	136.96	0.979279	0.410247	2.38705	0.0169843	0.109379	CUL7
ENSG00000087085	19.3106	1.83586	0.769199	2.38672	0.0169994	0.109379	ACHE
ENSG00000143333	11.2068	2.20855	0.925549	2.3862	0.0170234	0.109421	RGS16
ENSG00000156642	401.047	-0.925475	0.387846	-2.38619	0.0170238	0.109421	NPTN
ENSG00000136521	130.949	-1.0871	0.45567	-2.38572	0.0170458	0.109505	NDUFB5
ENSG00000198818	84.332	-1.16094	0.486751	-2.38509	0.0170751	0.109635	SFT2D1
ENSG00000198721	163.529	-0.935846	0.392466	-2.38453	0.017101	0.109744	ECI2
ENSG00000068745	276.137	0.840749	0.352687	2.38384	0.0171329	0.109834	IP6K2
ENSG00000114023	101.729	-1.13977	0.47809	-2.38401	0.017125	0.109834	FAM162A
ENSG00000088992	376.497	-0.931893	0.391012	-2.38328	0.0171589	0.109859	TESC
ENSG00000165416	177.009	-0.928911	0.389729	-2.38348	0.01715	0.109859	SUGT1
ENSG00000138430	397.534	-0.82415	0.345819	-2.38318	0.0171638	0.109859	OLA1
ENSG00000118939	113.534	-1.13676	0.477082	-2.38274	0.0171842	0.109932	UCHL3
ENSG00000100804	418.634	-0.929117	0.39001	-2.38229	0.0172052	0.110009	PSMB5
ENSG00000091039	202.104	-0.894506	0.375552	-2.38184	0.0172263	0.110086	OSBPL8
ENSG00000267216	13.7732	1.73666	0.72934	2.38114	0.0172591	0.110239	ZNF8-ERVK3-1
ENSG00000100216	202.743	-0.962921	0.404442	-2.38086	0.0172721	0.110264	TOMM22
ENSG00000255439	99.5287	-1.1957	0.502263	-2.38063	0.0172832	0.110277	ENSG00000255439
ENSG00000105612	66.3935	-1.18735	0.498915	-2.37987	0.0173186	0.110388	DNASE2
ENSG00000132432	297.858	-1.25787	0.528527	-2.37996	0.0173144	0.110388	SEC61G
ENSG00000258644	142.817	-1.1737	0.493458	-2.37851	0.0173826	0.110738	SYNJ2BP-COX16
ENSG00000172382	14.2389	1.84192	0.77448	2.37827	0.017394	0.110753	PRSS27
ENSG00000168505	41.4183	1.50388	0.632562	2.37745	0.017433	0.110944	GBX2
ENSG00000204899	86.3073	-1.27621	0.537055	-2.37632	0.0174863	0.111201	MZT1
ENSG00000249884	175.389	-0.948758	0.399306	-2.37602	0.0175007	0.111201	RNF103-CHMP3
ENSG00000169871	102.353	1.14262	0.480879	2.37611	0.0174961	0.111201	TRIM56
ENSG00000158486	32.0309	1.7425	0.733695	2.37496	0.0175508	0.111462	DNAH3
ENSG00000135100	87.982	1.14906	0.48409	2.37366	0.0176128	0.111739	HNF1A
ENSG00000158089	149.061	-1.01949	0.429483	-2.37376	0.0176081	0.111739	GALNT14
ENSG00000272162	52.8895	-1.48851	0.627161	-2.37341	0.0176246	0.111756	ENSG00000272162
ENSG00000090530	153.585	-0.92043	0.38794	-2.37261	0.017663	0.111901	P3H2
ENSG00000124783	237.239	-1.00299	0.422747	-2.37255	0.0176657	0.111901	SSR1
ENSG00000142168	744.143	-0.912313	0.38463	-2.37192	0.0176958	0.112034	SOD1
ENSG00000186416	151.541	1.00001	0.421717	2.37128	0.0177267	0.112172	NKRF
ENSG00000135778	112.693	-1.05252	0.443906	-2.37105	0.0177375	0.112181	NTPCR
ENSG00000174442	261.283	-1.11593	0.470786	-2.37036	0.017771	0.112271	ZWILCH
ENSG00000138821	93.2253	-1.00965	0.426012	-2.37	0.0177879	0.112271	SLC39A8
ENSG00000120265	122.005	-1.02775	0.433641	-2.37004	0.0177861	0.112271	PCMT1
ENSG00000147400	173.567	-1.00877	0.425642	-2.36999	0.0177884	0.112271	CETN2
ENSG00000152558	739.973	-0.970132	0.409527	-2.36891	0.0178407	0.112544	TMEM123
ENSG00000100075	189.777	-0.960137	0.40545	-2.36808	0.0178807	0.112738	SLC25A1
ENSG00000170142	271.42	-0.898688	0.379587	-2.36754	0.0179068	0.112786	UBE2E1
ENSG00000156162	149.211	-1.04927	0.443177	-2.3676	0.0179038	0.112786	DPY19L4
ENSG00000161671	357.912	-0.828883	0.350278	-2.36636	0.0179641	0.112827	EMC10
ENSG00000115421	297.616	0.889669	0.376003	2.36612	0.0179755	0.112827	PAPOLG
ENSG00000015568	188.528	0.893439	0.377478	2.36686	0.0179396	0.112827	RGPD5
ENSG00000131061	39.5819	1.29105	0.545558	2.36648	0.017958	0.112827	ZNF341
ENSG00000136068	1899.51	0.877006	0.370617	2.36634	0.0179649	0.112827	FLNB
ENSG00000188186	166.474	-1.08682	0.459251	-2.36651	0.0179568	0.112827	LAMTOR4
ENSG00000104517	782.966	0.932195	0.393984	2.36607	0.0179779	0.112827	UBR5
ENSG00000154518	511.936	-1.00677	0.42554	-2.36586	0.017988	0.112833	ATP5MC3
ENSG00000196547	192.943	0.9243	0.39072	2.36563	0.0179993	0.112846	MAN2A2
ENSG00000121851	48.3041	-1.30028	0.549797	-2.36501	0.0180295	0.112885	POLR3GL
ENSG00000060982	29.7938	-1.42527	0.602621	-2.36512	0.0180241	0.112885	BCAT1
ENSG00000033170	143.335	-0.949283	0.401399	-2.36494	0.0180332	0.112885	FUT8
ENSG00000108256	2432.3	0.911762	0.385566	2.36474	0.0180429	0.112888	NUFIP2
ENSG00000116237	212.732	-1.1495	0.486277	-2.36388	0.0180846	0.112939	ICMT
ENSG00000088808	89.9161	1.06726	0.451573	2.36342	0.0181072	0.112939	PPP1R13B
ENSG00000167196	289.815	-0.987734	0.41792	-2.36345	0.0181056	0.112939	FBXO22
ENSG00000214967	66.0224	1.05709	0.447099	2.36434	0.0180621	0.112939	NPIPA7
ENSG00000205730	218.471	0.900994	0.381253	2.36325	0.0181156	0.112939	ITPRIPL2
ENSG00000168779	18.179	1.6892	0.714727	2.36342	0.018107	0.112939	SHOX2
ENSG00000137168	153.805	-0.930444	0.393696	-2.36335	0.0181104	0.112939	PPIL1
ENSG00000110274	130.569	1.06253	0.449709	2.3627	0.0181422	0.113047	CEP164
ENSG00000128708	266.324	-0.925638	0.391806	-2.36249	0.0181525	0.113054	HAT1
ENSG00000249709	57.9851	1.05611	0.447093	2.36217	0.0181683	0.113078	ZNF564
ENSG00000107020	72.5799	-1.43504	0.607544	-2.36204	0.0181749	0.113078	PLGRKT
ENSG00000162601	92.3076	0.968974	0.410374	2.3612	0.0182161	0.113277	MYSM1
ENSG00000188994	197.994	0.854912	0.362148	2.36067	0.0182421	0.113381	ZNF292
ENSG00000067715	23.4742	-1.4383	0.609478	-2.35989	0.0182802	0.11356	SYT1
ENSG00000111716	1657.2	-1.15084	0.48778	-2.35934	0.0183072	0.113613	LDHB
ENSG00000220201	13.5822	2.18165	0.924675	2.35937	0.0183059	0.113613	ZGLP1
ENSG00000169504	145.394	-0.916753	0.388624	-2.35897	0.0183255	0.113668	CLIC4
ENSG00000185420	32.0842	-1.34175	0.568987	-2.35814	0.0183668	0.11383	SMYD3
ENSG00000197746	1022.29	-0.873332	0.370359	-2.35807	0.0183702	0.11383	PSAP
ENSG00000183049	29.996	-1.33618	0.566901	-2.35698	0.0184241	0.113876	CAMK1D
ENSG00000107984	1315.62	0.867237	0.367833	2.35769	0.018389	0.113876	DKK1
ENSG00000175643	22.3274	-1.58029	0.670411	-2.3572	0.0184132	0.113876	RMI2
ENSG00000178980	310.523	-1.03909	0.440768	-2.35744	0.0184013	0.113876	SELENOW
ENSG00000146386	63.6641	-1.47346	0.625126	-2.35706	0.0184202	0.113876	ABRACL
ENSG00000131143	651.435	-0.895239	0.380038	-2.35566	0.0184899	0.113954	COX4I1
ENSG00000117877	433.127	0.913066	0.387556	2.35596	0.018475	0.113954	POLR1G
ENSG00000132824	304.449	-0.843762	0.358174	-2.35573	0.0184864	0.113954	SERINC3
ENSG00000131495	258.56	-1.13216	0.480624	-2.3556	0.0184926	0.113954	NDUFA2
ENSG00000183718	73.5776	1.18493	0.502892	2.35624	0.0184611	0.113954	TRIM52
ENSG00000004848	12.0114	1.88241	0.799023	2.35589	0.0184784	0.113954	ARX
ENSG00000182957	57.4076	1.09771	0.466225	2.35446	0.0185498	0.11424	SPATA13
ENSG00000137076	809.09	0.875201	0.371776	2.35411	0.0185671	0.11424	TLN1
ENSG00000002586	470.506	-1.19166	0.506188	-2.35418	0.0185638	0.11424	CD99
ENSG00000139324	308.259	-0.919809	0.390812	-2.35358	0.0185935	0.114288	TMTC3
ENSG00000130638	248.961	-0.921256	0.391397	-2.35376	0.0185845	0.114288	ATXN10
ENSG00000171970	71.2084	1.10979	0.471619	2.35315	0.0186153	0.114336	ZNF57
ENSG00000178982	941.075	-0.875313	0.371991	-2.35305	0.01862	0.114336	EIF3K
ENSG00000256100	276.303	-1.11006	0.471909	-2.35227	0.0186593	0.11452	ENSG00000256100
ENSG00000134046	339.187	-0.907889	0.386051	-2.35173	0.0186862	0.11457	MBD2
ENSG00000119383	256.746	-0.858452	0.365007	-2.35188	0.0186789	0.11457	PTPA
ENSG00000114638	64.6041	-1.05859	0.450181	-2.35147	0.0186995	0.114587	UPK1B
ENSG00000214113	78.1619	-1.11933	0.476083	-2.35112	0.018717	0.114587	LYRM4
ENSG00000122545	424.077	-0.86822	0.369261	-2.35124	0.018711	0.114587	SEPTIN7
[truncated: 12,486 more rows]

## Sheet: WT +polyIC vs -polyIC
ENSMBL ID	baseMean	log2FoldChange	lfcSE	stat	pvalue	padj	Gene_name
ENSG00000130589	558.501	6.22872	0.478289	13.0229	9.06577e-39	1.1858e-34	HELZ2
ENSG00000187608	243.105	6.00092	0.512553	11.7079	1.16105e-31	7.59327e-28	ISG15
ENSG00000144802	1634.03	5.79478	0.519508	11.1543	6.81914e-29	2.97315e-25	NFKBIZ
ENSG00000185507	221.254	5.80253	0.524704	11.0587	1.98992e-28	5.39717e-25	IRF7
ENSG00000169429	768.206	5.86088	0.530135	11.0554	2.06314e-28	5.39717e-25	CXCL8
ENSG00000115267	231.923	6.8843	0.634262	10.854	1.90841e-27	4.16032e-24	IFIH1
ENSG00000132510	2910.97	6.87391	0.634438	10.8347	2.35857e-27	4.40716e-24	KDM6B
ENSG00000142871	1052.26	5.19756	0.494482	10.5111	7.67642e-26	1.2551e-22	CCN1
ENSG00000107201	341.846	5.16314	0.498924	10.3486	4.24856e-25	6.17457e-22	RIGI
ENSG00000081041	1055.4	4.80971	0.470892	10.214	1.71563e-24	2.24404e-21	CXCL2
ENSG00000125347	416.711	4.4218	0.443478	9.97072	2.04741e-23	2.43455e-20	IRF1
ENSG00000162772	442.596	5.39407	0.553211	9.75048	1.83597e-22	2.0012e-19	ATF3
ENSG00000205413	226.276	4.16769	0.428052	9.73642	2.10845e-22	2.12142e-19	SAMD9
ENSG00000170345	674.38	6.2787	0.652631	9.62061	6.54433e-22	6.11428e-19	FOS
ENSG00000177606	1630.31	5.23437	0.545908	9.58837	8.94907e-22	7.80359e-19	JUN
ENSG00000148677	764.012	4.11101	0.437068	9.40588	5.15974e-21	4.21809e-18	ANKRD1
ENSG00000125740	292.356	8.40173	0.89616	9.37526	6.9003e-21	5.30918e-18	FOSB
ENSG00000184545	314.041	4.85319	0.523751	9.26623	1.92839e-20	1.4013e-17	DUSP8
ENSG00000087074	4763.18	5.00182	0.545861	9.16317	5.03957e-20	3.46934e-17	PPP1R15A
ENSG00000213928	218.751	4.17864	0.470687	8.87774	6.82307e-19	4.2498e-16	IRF9
ENSG00000136244	226.198	7.80583	0.878757	8.88281	6.5193e-19	4.2498e-16	IL6
ENSG00000118503	605.391	5.39709	0.612302	8.81442	1.20306e-18	7.15276e-16	TNFAIP3
ENSG00000057657	358.453	4.91261	0.573931	8.5596	1.13261e-17	6.44112e-15	PRDM1
ENSG00000163545	1281.21	3.79165	0.444951	8.52149	1.57509e-17	8.58426e-15	NUAK2
ENSG00000160888	514.377	4.11903	0.499783	8.24165	1.69847e-16	8.8864e-14	IER2
ENSG00000119508	266.496	4.55497	0.565272	8.05802	7.75382e-16	3.90077e-13	NR4A3
ENSG00000141682	218.292	3.84954	0.48024	8.01588	1.09353e-15	5.29754e-13	PMAIP1
ENSG00000163734	232.497	4.25871	0.534524	7.9673	1.62177e-15	7.57599e-13	CXCL3
ENSG00000163739	362.148	4.08656	0.515725	7.9239	2.30174e-15	1.03817e-12	CXCL1
ENSG00000184557	759.362	4.14259	0.52854	7.83779	4.58536e-15	1.99922e-12	SOCS3
ENSG00000124201	1504.87	3.64532	0.466771	7.80965	5.73453e-15	2.4196e-12	ZNFX1
ENSG00000105939	1553.49	4.47754	0.57391	7.80182	6.10227e-15	2.4943e-12	ZC3HAV1
ENSG00000067082	483.787	4.43494	0.575392	7.70768	1.28125e-14	5.07842e-12	KLF6
ENSG00000100918	44.0633	4.76724	0.619826	7.69125	1.45702e-14	5.60526e-12	REC8
ENSG00000187775	111.542	4.04354	0.534391	7.56664	3.83012e-14	1.39161e-11	DNAH17
ENSG00000113916	420.68	4.63373	0.612212	7.56884	3.76579e-14	1.39161e-11	BCL6
ENSG00000185022	160.343	4.7848	0.639116	7.4866	7.06831e-14	2.49874e-11	MAFF
ENSG00000143322	443.291	3.49966	0.470033	7.44558	9.65224e-14	3.3224e-11	ABL2
ENSG00000150347	175.583	4.60042	0.622393	7.3915	1.45179e-13	4.86907e-11	ARID5B
ENSG00000144655	441.664	3.74584	0.507747	7.37738	1.6144e-13	5.2791e-11	CSRNP1
ENSG00000123358	913.61	4.20057	0.571854	7.34552	2.04954e-13	6.53855e-11	NR4A1
ENSG00000181222	1210.5	3.55123	0.484385	7.33141	2.2775e-13	7.09278e-11	POLR2A
ENSG00000118523	204.289	4.2846	0.585758	7.31463	2.58098e-13	7.85098e-11	CCN2
ENSG00000117036	203.104	3.95229	0.545524	7.24495	4.32614e-13	1.28604e-10	ETV3
ENSG00000167978	3064.67	3.21066	0.444057	7.23029	4.81962e-13	1.4009e-10	SRRM2
ENSG00000172602	275.902	3.31995	0.460382	7.21129	5.54258e-13	1.57602e-10	RND1
ENSG00000163660	836.8	2.83848	0.394587	7.19355	6.31293e-13	1.75687e-10	CCNL1
ENSG00000120129	3924.34	3.0101	0.418917	7.18543	6.6994e-13	1.82559e-10	DUSP1
ENSG00000120738	5401.25	10.8632	1.51756	7.15834	8.1657e-13	2.17974e-10	EGR1
ENSG00000170684	157.557	4.99162	0.69797	7.15163	8.57532e-13	2.2433e-10	ZNF296
ENSG00000167548	1848.45	3.36244	0.473447	7.10205	1.22924e-12	3.15264e-10	KMT2D
ENSG00000108771	45.4612	6.57945	0.927218	7.09591	1.28507e-12	3.23246e-10	DHX58
ENSG00000170581	205.105	3.23894	0.45726	7.08337	1.40689e-12	3.40781e-10	STAT2
ENSG00000168016	52.0526	4.15744	0.586894	7.08379	1.4026e-12	3.40781e-10	TRANK1
ENSG00000115009	37.8918	6.35066	0.904803	7.01883	2.23733e-12	5.32078e-10	CCL20
ENSG00000173575	927.143	3.12474	0.448743	6.96332	3.32336e-12	7.62623e-10	CHD2
ENSG00000136826	481.327	3.81009	0.547144	6.9636	3.31683e-12	7.62623e-10	KLF4
ENSG00000164442	370.939	4.55065	0.656107	6.93584	4.03822e-12	9.10688e-10	CITED2
ENSG00000155918	39.1809	6.47356	0.942731	6.86682	6.5651e-12	1.45545e-09	RAET1L
ENSG00000137628	130.047	3.91594	0.571583	6.85105	7.33112e-12	1.59818e-09	DDX60
ENSG00000185338	60.4299	6.121	0.896339	6.82889	8.55754e-12	1.80536e-09	SOCS1
ENSG00000130518	122.915	4.94339	0.723782	6.82994	8.49498e-12	1.80536e-09	IQCN
ENSG00000185950	675.576	3.52157	0.516933	6.81243	9.59614e-12	1.99234e-09	IRS2
ENSG00000117983	1913.31	4.45164	0.653732	6.80958	9.78867e-12	2.00056e-09	MUC5B
ENSG00000117228	35.9425	4.79918	0.708604	6.77273	1.2637e-11	2.50443e-09	GBP1
ENSG00000099860	596.121	3.76067	0.555192	6.77364	1.25583e-11	2.50443e-09	GADD45B
ENSG00000169242	234.042	2.83246	0.42324	6.69232	2.19654e-11	4.28817e-09	EFNA1
ENSG00000186834	626.066	3.28246	0.492728	6.66181	2.70471e-11	5.14568e-09	HEXIM1
ENSG00000204569	1308.5	3.30079	0.495518	6.66128	2.71446e-11	5.14568e-09	PPP1R10
ENSG00000126709	84.6813	4.73241	0.712288	6.64396	3.05371e-11	5.70607e-09	IFI6
ENSG00000100906	3497.78	3.39292	0.511219	6.63692	3.20296e-11	5.90066e-09	NFKBIA
ENSG00000119922	2180.71	11.1595	1.69191	6.5958	4.22982e-11	7.68417e-09	IFIT2
ENSG00000196428	473.324	3.43112	0.522527	6.56639	5.15486e-11	9.23637e-09	TSC22D2
ENSG00000163840	164.271	3.08597	0.47096	6.55251	5.65779e-11	1.00005e-08	DTX3L
ENSG00000272333	1433	3.17497	0.485211	6.54348	6.0104e-11	1.03442e-08	KMT2B
ENSG00000179674	40.1457	4.33713	0.662664	6.545	5.94967e-11	1.03442e-08	ARL14
ENSG00000006062	735.696	3.23664	0.495034	6.5382	6.22622e-11	1.05765e-08	MAP3K14
ENSG00000128016	2870.13	3.49809	0.536111	6.52493	6.80335e-11	1.14087e-08	ZFP36
ENSG00000130787	213.412	3.16749	0.486838	6.50625	7.70519e-11	1.27575e-08	HIP1R
ENSG00000105327	225.226	4.0467	0.622462	6.50113	7.97199e-11	1.30342e-08	BBC3
ENSG00000165494	1327.02	2.74809	0.424042	6.48069	9.1302e-11	1.47436e-08	PCF11
ENSG00000179094	259.964	4.07439	0.631284	6.45413	1.08839e-10	1.73612e-08	PER1
ENSG00000122257	944.636	2.82098	0.437385	6.44964	1.12117e-10	1.76685e-08	RBBP6
ENSG00000153234	97.2724	4.26928	0.664854	6.42138	1.35048e-10	2.10289e-08	NR4A2
ENSG00000008300	345.424	3.3945	0.529187	6.41455	1.41236e-10	2.17337e-08	CELSR3
ENSG00000136158	140.749	3.08456	0.487671	6.32509	2.53081e-10	3.81626e-08	SPRY2
ENSG00000243649	28.906	4.59952	0.727239	6.32463	2.53834e-10	3.81626e-08	CFB
ENSG00000187475	51.2567	4.82886	0.76405	6.32008	2.61428e-10	3.88577e-08	H1-6
ENSG00000150457	476.198	3.01094	0.476684	6.31642	2.67699e-10	3.89056e-08	LATS2
ENSG00000080603	1903.55	3.07699	0.487089	6.31711	2.66506e-10	3.89056e-08	SRCAP
ENSG00000068976	39.7372	5.99244	0.953284	6.2861	3.25538e-10	4.67916e-08	PYGM
ENSG00000175197	253.514	3.19552	0.509417	6.2729	3.54385e-10	5.03843e-08	DDIT3
ENSG00000120217	39.835	4.18843	0.668536	6.26508	3.72628e-10	5.24084e-08	CD274
ENSG00000171223	2370.95	3.06043	0.489517	6.25193	4.05417e-10	5.64134e-08	JUNB
ENSG00000075426	855.801	2.89661	0.463669	6.24714	4.18042e-10	5.75578e-08	FOSL2
ENSG00000173334	668.783	3.23057	0.51762	6.2412	4.34215e-10	5.91618e-08	TRIB1
ENSG00000114270	1248.79	2.89657	0.465506	6.22241	4.89569e-10	6.60161e-08	COL7A1
ENSG00000167615	870.877	2.46002	0.396252	6.20822	5.35887e-10	7.08953e-08	LENG8
ENSG00000204256	3906.54	2.82312	0.454754	6.20801	5.36593e-10	7.08953e-08	BRD2
ENSG00000119917	711.676	9.1067	1.4684	6.20178	5.58274e-10	7.30223e-08	IFIT3
ENSG00000077150	1184.25	3.20228	0.522804	6.12521	9.05658e-10	1.17287e-07	NFKB2
ENSG00000261150	38.7657	4.66889	0.762513	6.12304	9.18079e-10	1.1773e-07	EPPK1
ENSG00000152518	534.111	3.30444	0.540522	6.11342	9.75163e-10	1.23836e-07	ZFP36L2
ENSG00000120616	529.711	2.8179	0.461862	6.10118	1.05286e-09	1.29919e-07	EPC1
ENSG00000111331	232.673	2.69525	0.441713	6.10182	1.04868e-09	1.29919e-07	OAS3
ENSG00000120709	663.209	3.14602	0.515489	6.10299	1.04105e-09	1.29919e-07	FAM53C
ENSG00000116717	243.859	2.66848	0.438373	6.08722	1.14887e-09	1.40441e-07	GADD45A
ENSG00000247315	185.316	2.63581	0.433152	6.08518	1.1636e-09	1.40925e-07	ZCCHC3
ENSG00000127528	187.635	4.04264	0.666107	6.06905	1.28671e-09	1.53001e-07	KLF2
ENSG00000197019	362.002	3.33605	0.549555	6.07047	1.27538e-09	1.53001e-07	SERTAD1
ENSG00000011422	587.647	2.77865	0.458335	6.06249	1.34033e-09	1.57942e-07	PLAUR
ENSG00000136367	64.8896	5.04732	0.832988	6.0593	1.36719e-09	1.59669e-07	ZFHX2
ENSG00000167470	382.522	3.11175	0.5154	6.03755	1.56476e-09	1.81125e-07	MIDN
ENSG00000114019	1518.14	3.07033	0.510041	6.01978	1.74652e-09	2.0039e-07	AMOTL2
ENSG00000151014	341.494	2.74671	0.458774	5.98706	2.13664e-09	2.4302e-07	NOCT
ENSG00000130702	2458.65	2.30788	0.385646	5.98443	2.17144e-09	2.44848e-07	LAMA5
ENSG00000134107	1500.88	3.00404	0.503739	5.96348	2.46924e-09	2.76049e-07	BHLHE40
ENSG00000133858	410.39	2.45968	0.413005	5.95556	2.5918e-09	2.87295e-07	ZFC3H1
ENSG00000213398	167.267	3.43371	0.578957	5.93086	3.01358e-09	3.31241e-07	LCAT
ENSG00000165312	104.539	3.5453	0.599375	5.91499	3.31893e-09	3.58773e-07	OTUD1
ENSG00000121060	226.191	2.91104	0.492114	5.91538	3.31105e-09	3.58773e-07	TRIM25
ENSG00000184205	263.105	3.08979	0.522807	5.91	3.42102e-09	3.66778e-07	TSPYL2
ENSG00000197102	2452.51	2.34039	0.398909	5.86697	4.43819e-09	4.71963e-07	DYNC1H1
ENSG00000244165	55.0799	4.52187	0.771902	5.85809	4.68235e-09	4.93912e-07	P2RY11
ENSG00000244255	25.3122	4.27757	0.739319	5.78582	7.21576e-09	7.55057e-07	ENSG00000244255
ENSG00000065526	1267.02	2.64102	0.456872	5.78066	7.44089e-09	7.72436e-07	SPEN
ENSG00000162771	29.3755	9.03765	1.56464	5.77619	7.64128e-09	7.86992e-07	GARIN4
ENSG00000010818	320.509	2.75269	0.477747	5.76182	8.32139e-09	8.50342e-07	HIVEP2
ENSG00000139718	580.133	2.91766	0.508937	5.73286	9.87516e-09	9.93593e-07	SETD1B
ENSG00000128422	25.3288	6.70525	1.16938	5.73402	9.80794e-09	9.93593e-07	KRT17
ENSG00000137331	2196.37	2.8454	0.496619	5.72954	1.00703e-08	1.00549e-06	IER3
ENSG00000143878	759.846	2.58815	0.452635	5.71797	1.07806e-08	1.06826e-06	RHOB
ENSG00000197110	263.408	12.1631	2.12989	5.71068	1.12527e-08	1.10665e-06	IFNL3
ENSG00000171940	900.04	2.71116	0.475604	5.70047	1.19478e-08	1.15761e-06	ZNF217
ENSG00000171522	58.3944	3.63863	0.638255	5.70091	1.19171e-08	1.15761e-06	PTGER4
ENSG00000128335	120.29	2.73149	0.479555	5.69589	1.22729e-08	1.18037e-06	APOL2
ENSG00000148926	719.501	2.49384	0.438064	5.69287	1.24923e-08	1.19269e-06	ADM
ENSG00000131018	1073.51	2.55303	0.448614	5.69092	1.26358e-08	1.19765e-06	SYNE1
ENSG00000114315	594.083	2.72746	0.47974	5.68529	1.30594e-08	1.2289e-06	HES1
ENSG00000089280	217.024	2.42239	0.426317	5.68214	1.33019e-08	1.24278e-06	FUS
ENSG00000163874	465.803	2.40141	0.423695	5.66777	1.44671e-08	1.34206e-06	ZC3H12A
ENSG00000136997	3064.4	2.53466	0.447771	5.66062	1.5083e-08	1.38933e-06	MYC
ENSG00000111335	24.5298	7.93227	1.40371	5.65095	1.59564e-08	1.45951e-06	OAS2
ENSG00000148840	1500.73	2.54292	0.450494	5.64475	1.65422e-08	1.49222e-06	PPRC1
ENSG00000189060	780.182	3.33742	0.591151	5.64563	1.64575e-08	1.49222e-06	H1-0
ENSG00000142178	1123.51	2.32656	0.413056	5.63255	1.77568e-08	1.59082e-06	SIK1
ENSG00000138496	98.5291	3.10439	0.552258	5.62127	1.89557e-08	1.68667e-06	PARP9
ENSG00000159216	208.024	3.54852	0.632771	5.60791	2.04789e-08	1.80989e-06	RUNX1
ENSG00000126562	103.232	2.93316	0.523257	5.60559	2.0755e-08	1.82198e-06	WNK4
ENSG00000132109	172.917	2.98722	0.534915	5.58447	2.34413e-08	2.04408e-06	TRIM21
ENSG00000090020	101.229	2.96235	0.530587	5.58317	2.36176e-08	2.04581e-06	SLC9A1
ENSG00000143384	779.318	2.48912	0.447387	5.56367	2.64152e-08	2.27309e-06	MCL1
ENSG00000159388	132.366	3.20723	0.577	5.55845	2.72179e-08	2.32687e-06	BTG2
ENSG00000130749	531.368	3.02105	0.547623	5.51666	3.45505e-08	2.93455e-06	ZC3H4
ENSG00000166012	523.267	2.14549	0.389871	5.50307	3.73239e-08	3.14966e-06	TAF1D
ENSG00000108551	31.0402	4.95526	0.9023	5.4918	3.97847e-08	3.3358e-06	RASD1
ENSG00000168062	18.0283	5.00211	0.911062	5.49042	4.00978e-08	3.34063e-06	BATF2
ENSG00000179148	39.7533	5.5184	1.00684	5.4809	4.23172e-08	3.50322e-06	ALOXE3
ENSG00000102908	849.218	2.51476	0.460037	5.46642	4.59207e-08	3.77763e-06	NFAT5
ENSG00000185745	671.622	8.94339	1.64036	5.45211	4.97766e-08	4.04397e-06	IFIT1
ENSG00000140519	80.2216	2.8849	0.529096	5.4525	4.96657e-08	4.04397e-06	RHCG
ENSG00000116604	763.156	2.96716	0.545148	5.44286	5.24315e-08	4.23336e-06	MEF2D
ENSG00000113070	69.3981	3.51617	0.646749	5.43669	5.42789e-08	4.35563e-06	HBEGF
ENSG00000279765	200.647	2.56786	0.473762	5.42014	5.95516e-08	4.7496e-06	ENSG00000279765
ENSG00000135114	487.824	10.1139	1.87049	5.4071	6.4054e-08	5.07774e-06	OASL
ENSG00000132680	790.412	2.37728	0.440849	5.3925	6.94855e-08	5.47512e-06	KHDC4
ENSG00000138135	49.3488	8.12986	1.51163	5.37823	7.52227e-08	5.8917e-06	CH25H
ENSG00000221869	419.285	2.53449	0.471418	5.37631	7.60273e-08	5.91927e-06	CEBPD
ENSG00000107485	127.307	3.84843	0.716509	5.37108	7.82679e-08	6.05766e-06	GATA3
ENSG00000085872	294.129	2.94436	0.54864	5.36666	8.02097e-08	6.17143e-06	CHERP
ENSG00000128342	390.999	2.50156	0.468447	5.34013	9.28817e-08	7.10463e-06	LIF
ENSG00000063169	115.257	3.19188	0.598395	5.33408	9.60319e-08	7.30289e-06	BICRA
ENSG00000167395	425.074	2.60004	0.489075	5.31625	1.05929e-07	7.9828e-06	ZNF646
ENSG00000178209	3547.95	2.56612	0.482735	5.31579	1.06193e-07	7.9828e-06	PLEC
ENSG00000133121	83.9799	2.74617	0.517057	5.31115	1.08934e-07	8.14203e-06	STARD13
ENSG00000198026	403.24	2.33269	0.440369	5.29713	1.17639e-07	8.74269e-06	ZNF335
ENSG00000137965	15.8124	7.42782	1.40306	5.294	1.19669e-07	8.84333e-06	IFI44
ENSG00000175592	1683.14	3.26033	0.616711	5.28664	1.24581e-07	9.10348e-06	FOSL1
ENSG00000132005	76.1731	2.86987	0.542752	5.28762	1.23918e-07	9.10348e-06	RFX1
ENSG00000005339	1044.42	2.6434	0.503635	5.24864	1.5323e-07	1.11347e-05	CREBBP
ENSG00000115548	387.205	2.1108	0.402503	5.2442	1.56961e-07	1.13428e-05	KDM3A
ENSG00000168906	995.732	2.02086	0.385567	5.24127	1.59479e-07	1.14615e-05	MAT2A
ENSG00000079432	1757.86	2.75457	0.526611	5.23074	1.68833e-07	1.20674e-05	CIC
ENSG00000167874	194.211	8.05646	1.5428	5.22197	1.77027e-07	1.25843e-05	TMEM88
ENSG00000130513	602.442	2.04468	0.392177	5.21366	1.85152e-07	1.30908e-05	GDF15
ENSG00000114933	196.682	2.66276	0.511018	5.21069	1.88135e-07	1.32301e-05	INO80D
ENSG00000183495	448.432	2.3801	0.4572	5.20582	1.93145e-07	1.35098e-05	EP400
ENSG00000127616	197.367	2.59609	0.499733	5.19495	2.04776e-07	1.42472e-05	SMARCA4
ENSG00000139318	128.472	3.10318	0.597881	5.1903	2.0995e-07	1.45299e-05	DUSP6
ENSG00000223638	34.2592	5.52523	1.06801	5.17338	2.29898e-07	1.58266e-05	RFPL4A
ENSG00000111859	1754.11	2.55875	0.494971	5.16949	2.34728e-07	1.60745e-05	NEDD9
ENSG00000186174	1923.05	2.44743	0.473663	5.16703	2.37842e-07	1.6119e-05	BCL9L
ENSG00000125398	319.672	3.60518	0.697665	5.1675	2.37249e-07	1.6119e-05	SOX9
ENSG00000100342	27.7742	3.7961	0.735046	5.16443	2.41173e-07	1.62605e-05	APOL1
ENSG00000275993	1443.87	2.41954	0.469723	5.15099	2.59116e-07	1.73807e-05	LOC102724428
ENSG00000183779	141.898	2.6144	0.508136	5.14508	2.6741e-07	1.78455e-05	ZNF703
ENSG00000111266	575.693	2.09649	0.407622	5.14321	2.70078e-07	1.79321e-05	DUSP16
ENSG00000155090	1597.11	2.48189	0.485109	5.11615	3.11832e-07	2.05998e-05	KLF10
ENSG00000198198	251.891	2.28007	0.446624	5.10512	3.30593e-07	2.17294e-05	SZT2
ENSG00000107815	215.745	2.27954	0.448234	5.08561	3.66455e-07	2.39662e-05	TWNK
ENSG00000176907	1727.76	1.94418	0.382963	5.07668	3.84079e-07	2.49938e-05	TCIM
ENSG00000138166	586.129	1.92112	0.378701	5.07293	3.91744e-07	2.53664e-05	DUSP5
ENSG00000157601	108.116	7.75398	1.53219	5.0607	4.17722e-07	2.69153e-05	MX1
ENSG00000156030	513.385	2.78718	0.551707	5.05192	4.37396e-07	2.79135e-05	MIDEAS
ENSG00000197694	963.806	2.28844	0.452989	5.05188	4.37482e-07	2.79135e-05	SPTAN1
ENSG00000158486	32.0309	3.86398	0.768469	5.02815	4.95238e-07	3.14452e-05	DNAH3
ENSG00000243716	155.403	2.41735	0.482938	5.00551	5.57144e-07	3.5205e-05	NPIPB5
ENSG00000008516	29.1191	4.25455	0.850919	4.99995	5.73452e-07	3.60613e-05	MMP25
ENSG00000175073	200.562	2.13347	0.428168	4.98279	6.26756e-07	3.92247e-05	VCPIP1
ENSG00000142627	1004.22	2.14752	0.431479	4.97711	6.45419e-07	4.02004e-05	EPHA2
ENSG00000111012	50.1196	2.88728	0.580457	4.97416	6.55324e-07	4.06239e-05	CYP27B1
ENSG00000268043	219.854	2.13528	0.430341	4.96183	6.9831e-07	4.30844e-05	NBPF12
ENSG00000100393	1432.43	2.57777	0.520293	4.95446	7.25315e-07	4.43722e-05	EP300
ENSG00000169248	25.4028	7.38325	1.49028	4.95428	7.25967e-07	4.43722e-05	CXCL11
ENSG00000277075	22.8316	3.968	0.803117	4.94075	7.78232e-07	4.73454e-05	H2AC8
ENSG00000101191	739.111	2.1391	0.433607	4.93326	8.08696e-07	4.8971e-05	DIDO1
ENSG00000095752	737.973	2.06472	0.419043	4.92723	8.34039e-07	5.0273e-05	IL11
ENSG00000183864	335.549	2.74869	0.558909	4.91795	8.74541e-07	5.24725e-05	TOB2
ENSG00000126653	280.182	1.99895	0.406943	4.91211	9.01017e-07	5.38142e-05	NSRP1
ENSG00000099381	502.232	2.37934	0.48478	4.90808	9.19726e-07	5.46819e-05	SETD1A
ENSG00000135111	441.552	2.41702	0.493264	4.90005	9.58104e-07	5.67059e-05	TBX3
ENSG00000090339	28.6002	3.88336	0.793138	4.8962	9.77097e-07	5.75695e-05	ICAM1
ENSG00000198900	244.078	1.95524	0.399575	4.89331	9.91557e-07	5.81595e-05	TOP1
ENSG00000148143	534.549	2.59824	0.531346	4.88993	1.00871e-06	5.89015e-05	ZNF462
ENSG00000126368	126.023	3.04589	0.623085	4.8884	1.0166e-06	5.90981e-05	NR1D1
ENSG00000114268	82.5197	2.77946	0.569139	4.88362	1.04158e-06	6.02824e-05	PFKFB4
ENSG00000169203	111.6	2.24238	0.459426	4.88083	1.05642e-06	6.08722e-05	NPIPB12
ENSG00000162783	388.173	2.51355	0.515169	4.87908	1.06584e-06	6.11454e-05	IER5
ENSG00000165684	279.672	2.44071	0.500345	4.87805	1.0714e-06	6.1196e-05	SNAPC4
ENSG00000055483	1095.16	2.40786	0.493734	4.87684	1.078e-06	6.13054e-05	USP36
ENSG00000129566	176.649	2.23786	0.459077	4.8747	1.08973e-06	6.1704e-05	TEP1
ENSG00000156304	376.247	2.65626	0.546379	4.86157	1.16458e-06	6.56584e-05	SCAF4
ENSG00000105732	966.703	2.1873	0.450272	4.85774	1.18733e-06	6.66534e-05	ZNF574
ENSG00000215182	4046.07	5.5715	1.14759	4.85498	1.20399e-06	6.73002e-05	MUC5AC
ENSG00000215041	240.535	2.13427	0.439844	4.85234	1.22015e-06	6.79128e-05	NEURL4
ENSG00000213859	54.4223	2.88187	0.594791	4.84519	1.26491e-06	7.01059e-05	KCTD11
ENSG00000167772	131.042	2.46193	0.508542	4.84116	1.29086e-06	7.12422e-05	ANGPTL4
ENSG00000143367	253.045	2.30275	0.476552	4.83211	1.35091e-06	7.42432e-05	TUFT1
ENSG00000118515	526.057	2.21583	0.459416	4.82314	1.41319e-06	7.73412e-05	SGK1
ENSG00000185864	106.505	2.29415	0.4759	4.82066	1.43085e-06	7.79812e-05	NPIPB4
ENSG00000174231	2333.23	1.99801	0.414616	4.81895	1.44312e-06	7.83239e-05	PRPF8
ENSG00000169246	132.352	2.33402	0.485502	4.80743	1.52882e-06	8.26321e-05	NPIPB3
ENSG00000117616	282.718	2.09609	0.436307	4.80417	1.55397e-06	8.36457e-05	RSRP1
ENSG00000196498	1409.54	2.34089	0.487485	4.80197	1.5711e-06	8.42215e-05	NCOR2
ENSG00000147133	387.477	1.87018	0.392285	4.76741	1.86613e-06	9.96283e-05	TAF1
ENSG00000127603	1136.96	1.74539	0.36631	4.7648	1.89045e-06	0.000100517	MACF1
ENSG00000169710	1626.46	2.02316	0.425091	4.75937	1.94203e-06	0.000102841	FASN
ENSG00000104899	144.042	2.27168	0.478597	4.74653	2.06937e-06	0.000109143	AMH
ENSG00000164236	131.402	2.26577	0.478036	4.73974	2.13991e-06	0.00011241	ANKRD33B
ENSG00000168564	180.073	2.00797	0.423729	4.73881	2.14982e-06	0.000112478	CDKN2AIP
ENSG00000177125	100.042	2.34788	0.495747	4.73605	2.17922e-06	0.000113563	ZBTB34
ENSG00000147174	31.93	3.14745	0.664749	4.73479	2.19277e-06	0.000113815	GCNA
ENSG00000165655	175.794	2.76141	0.583769	4.73031	2.2418e-06	0.0001159	ZNF503
ENSG00000144028	916.107	1.87106	0.396002	4.72488	2.30256e-06	0.000118573	SNRNP200
ENSG00000220205	86.9853	2.44066	0.517056	4.72031	2.3549e-06	0.000120793	VAMP2
ENSG00000100941	1123.82	2.10715	0.446495	4.71931	2.36645e-06	0.000120911	PNN
ENSG00000272391	494.12	2.48928	0.52772	4.71706	2.39283e-06	0.000121783	POM121C
ENSG00000145632	2552.42	1.84709	0.391918	4.71295	2.44154e-06	0.000123781	PLK2
ENSG00000162231	407.974	2.23782	0.476482	4.69655	2.64597e-06	0.000133113	NXF1
ENSG00000101665	266.938	2.07739	0.442262	4.6972	2.63749e-06	0.000133113	SMAD7
ENSG00000111011	1010.8	1.89739	0.404298	4.69306	2.69153e-06	0.0001347	RSRC2
ENSG00000158480	243.192	2.5655	0.546717	4.69256	2.69813e-06	0.0001347	SPATA2
ENSG00000112773	44.0917	2.84818	0.60779	4.68612	2.78427e-06	0.000138473	TENT5A
ENSG00000169876	17.2992	7.63186	1.63107	4.67906	2.88196e-06	0.000142788	MUC17
ENSG00000115963	588.407	2.18472	0.469103	4.65723	3.20491e-06	0.00015819	RND3
ENSG00000130522	926.141	1.86296	0.400238	4.65464	3.24554e-06	0.000159593	JUND
ENSG00000085185	106.335	2.5735	0.553532	4.64925	3.33152e-06	0.000163207	BCORL1
ENSG00000109111	898.78	2.18797	0.470739	4.64794	3.35265e-06	0.000163629	SUPT6H
ENSG00000229292	14.4379	7.59989	1.63568	4.64632	3.37915e-06	0.000164309	RFPL4AL1
ENSG00000168813	477.015	1.82867	0.394077	4.6404	3.47739e-06	0.00016846	ZNF507
ENSG00000181381	215.961	1.95958	0.422413	4.63903	3.50049e-06	0.000168954	DDX60L
ENSG00000084774	680.582	1.81116	0.390848	4.63391	3.58818e-06	0.000172549	CAD
ENSG00000149115	291.642	2.44755	0.528401	4.63199	3.62163e-06	0.00017352	TNKS1BP1
ENSG00000164120	209.608	-2.30324	0.497615	-4.62855	3.68236e-06	0.000175786	HPGD
ENSG00000132467	171.739	1.94868	0.421973	4.61803	3.87407e-06	0.000184265	UTP3
ENSG00000095951	618.84	2.02549	0.439163	4.61216	3.98507e-06	0.000188858	HIVEP1
ENSG00000106346	404.545	2.06299	0.447623	4.60877	4.05064e-06	0.000191272	USP42
ENSG00000168488	1359.52	2.18383	0.474728	4.60018	4.22134e-06	0.000198615	ATXN2L
ENSG00000131480	46.9487	2.68491	0.584307	4.59503	4.32696e-06	0.000202855	AOC2
ENSG00000108821	84.7152	2.45163	0.535078	4.58181	4.60962e-06	0.000215335	COL1A1
ENSG00000132003	73.1179	2.75949	0.602841	4.57747	4.70631e-06	0.000218293	ZSWIM4
ENSG00000078401	762.022	1.88128	0.410959	4.57777	4.69962e-06	0.000218293	EDN1
ENSG00000137801	1054.71	2.15343	0.470653	4.5754	4.75316e-06	0.000219687	THBS1
ENSG00000173114	14.1127	4.01035	0.878176	4.56668	4.955e-06	0.000228209	LRRN3
ENSG00000091656	142.196	2.41631	0.529222	4.56577	4.97665e-06	0.000228402	ZFHX4
ENSG00000129749	25.0838	3.3584	0.736251	4.56149	5.0792e-06	0.000231864	CHRNA10
ENSG00000135899	74.7857	2.41998	0.530565	4.56114	5.08754e-06	0.000231864	SP110
ENSG00000179431	420.281	1.9616	0.430512	4.55644	5.20286e-06	0.000236296	FJX1
ENSG00000117713	1266.11	2.27483	0.499681	4.55257	5.29942e-06	0.000239507	ARID1A
ENSG00000198853	917.092	2.06983	0.454693	4.55214	5.31017e-06	0.000239507	RUSC2
ENSG00000196313	537.894	2.58913	0.568926	4.5509	5.34161e-06	0.000240097	POM121
ENSG00000073756	426.63	1.89284	0.416154	4.54841	5.40529e-06	0.000242127	PTGS2
ENSG00000159140	1073.99	1.83125	0.40273	4.54708	5.43944e-06	0.000242826	SON
ENSG00000141448	86.7038	2.91916	0.642619	4.54259	5.55665e-06	0.000247214	GATA6
ENSG00000089692	22.4191	3.34531	0.738404	4.53046	5.88557e-06	0.000260079	LAG3
ENSG00000130449	216.931	1.99977	0.441399	4.53052	5.88382e-06	0.000260079	ZSWIM6
ENSG00000135625	13.6568	7.36743	1.62706	4.52805	5.95295e-06	0.000261645	EGR4
ENSG00000275342	555.167	2.15242	0.475382	4.52777	5.96102e-06	0.000261645	PRAG1
ENSG00000270647	189.481	1.96461	0.434977	4.51658	6.28471e-06	0.00027493	TAF15
ENSG00000130479	151.417	2.47166	0.548363	4.50734	6.56455e-06	0.000286214	MAP1S
ENSG00000182759	22.7486	4.87413	1.08272	4.50176	6.73925e-06	0.000292855	MAFA
ENSG00000088038	545.999	2.46655	0.548175	4.49956	6.80928e-06	0.000294919	CNOT3
ENSG00000138834	223.005	1.99891	0.444775	4.49421	6.98302e-06	0.000301445	MAPK8IP3
ENSG00000117523	1945.25	2.06975	0.461399	4.48581	7.2639e-06	0.000312539	PRRC2C
ENSG00000087494	119.632	2.28747	0.510664	4.4794	7.48517e-06	0.00032097	PTHLH
ENSG00000154914	98.5026	2.09798	0.468432	4.47873	7.50892e-06	0.00032097	USP43
ENSG00000108691	883.361	1.96017	0.437848	4.47683	7.57612e-06	0.000322787	CCL2
ENSG00000176444	206.853	1.96611	0.439829	4.47016	7.81595e-06	0.000331924	CLK2
ENSG00000115415	728.305	2.06606	0.462732	4.46492	8.00981e-06	0.000338437	STAT1
ENSG00000205277	114.418	3.1161	0.697953	4.46462	8.02106e-06	0.000338437	MUC12
ENSG00000204149	163.021	1.87832	0.421054	4.46099	8.15807e-06	0.000343111	AGAP6
ENSG00000023608	320.439	1.93244	0.433419	4.4586	8.24977e-06	0.000345856	SNAPC1
ENSG00000221944	254.881	1.88385	0.422994	4.45362	8.44353e-06	0.000352848	TIGD1
ENSG00000147789	410.373	1.67995	0.378015	4.44412	8.82516e-06	0.000367621	ZNF7
ENSG00000107968	299.7	1.77993	0.400748	4.44152	8.93256e-06	0.000370914	MAP3K8
ENSG00000118058	762.137	1.88707	0.425138	4.43871	9.04978e-06	0.000374592	KMT2A
ENSG00000104885	247.664	2.12443	0.47923	4.433	9.29325e-06	0.000383456	DOT1L
ENSG00000244731	16.413	3.77018	0.850856	4.43105	9.37763e-06	0.000385721	C4A
ENSG00000186567	65.1137	2.6191	0.591255	4.42974	9.43479e-06	0.000386856	CEACAM19
ENSG00000103044	124.235	2.02817	0.45835	4.42493	9.64717e-06	0.000394328	HAS3
ENSG00000166860	256.968	1.96707	0.444815	4.42222	9.76926e-06	0.000396332	ZBTB39
ENSG00000188766	17.7313	4.74084	1.07215	4.42182	9.78709e-06	0.000396332	SPRED3
ENSG00000177409	23.1382	2.92221	0.660749	4.42257	9.7532e-06	0.000396332	SAMD9L
ENSG00000145390	530.703	1.70977	0.388273	4.40352	1.06509e-05	0.00042998	USP53
ENSG00000180667	312.666	1.80472	0.411183	4.38908	1.13832e-05	0.00045813	YOD1
ENSG00000277224	75.1331	2.37566	0.541507	4.38712	1.14861e-05	0.000460853	H2BC7
ENSG00000215301	1225.73	1.8445	0.420998	4.38126	1.17993e-05	0.000471973	DDX3X
ENSG00000124942	4332.94	1.94954	0.445292	4.37812	1.19708e-05	0.000477373	AHNAK
ENSG00000076201	237.295	2.17475	0.497148	4.37446	1.21733e-05	0.000483973	PTPN23
ENSG00000140464	87.025	2.19489	0.501967	4.37257	1.22791e-05	0.000486698	PML
ENSG00000173193	302.63	1.87274	0.429331	4.36199	1.28886e-05	0.000509313	PARP14
ENSG00000273983	19.8246	3.59403	0.824167	4.3608	1.29586e-05	0.000510537	H3C8
ENSG00000034152	293.777	2.21615	0.510083	4.34469	1.39475e-05	0.000547849	MAP2K3
ENSG00000187134	1749.67	-1.68434	0.387814	-4.34317	1.40439e-05	0.000549982	AKR1C1
ENSG00000153487	150.771	2.80653	0.646801	4.33909	1.43071e-05	0.000558617	ING1
ENSG00000077454	115.529	2.29797	0.529811	4.33733	1.44224e-05	0.000561444	LRCH4
ENSG00000159200	147.449	2.56198	0.591961	4.32796	1.50497e-05	0.000584125	RCAN1
ENSG00000228253	8558.2	1.90708	0.440775	4.32666	1.5139e-05	0.000585854	ATP8
ENSG00000273802	18.5449	3.80728	0.880511	4.32394	1.53265e-05	0.000589619	H2BC8
ENSG00000128564	63.617	2.80399	0.64839	4.32454	1.52847e-05	0.000589619	VGF
ENSG00000156232	221.06	2.19065	0.50675	4.32293	1.53972e-05	0.000590601	WHAMM
ENSG00000069399	884.052	2.26367	0.524344	4.31715	1.58058e-05	0.000604502	BCL3
ENSG00000161996	166.123	2.13798	0.49584	4.31184	1.61904e-05	0.000617408	WDR90
ENSG00000128159	129.815	1.89656	0.440408	4.30636	1.65961e-05	0.000631036	TUBGCP6
ENSG00000178607	107.892	2.25157	0.523242	4.30311	1.68419e-05	0.000636682	ERN1
ENSG00000082258	429.08	1.99013	0.462441	4.30352	1.68103e-05	0.000636682	CCNT2
ENSG00000205246	531.318	-2.48448	0.5779	-4.29916	1.71446e-05	0.000644402	ENSG00000205246
ENSG00000169635	83.5555	2.53786	0.590251	4.29963	1.71082e-05	0.000644402	HIC2
ENSG00000100650	822.114	1.54808	0.360171	4.29818	1.72203e-05	0.000645391	SRSF5
ENSG00000131503	311.497	1.75718	0.408964	4.29665	1.73395e-05	0.000648003	ANKHD1
ENSG00000254996	311.823	1.77754	0.413852	4.29512	1.74602e-05	0.000650652	ANKHD1-EIF4EBP3
ENSG00000005483	1312.57	2.02115	0.47174	4.28445	1.83191e-05	0.000680722	KMT2E
ENSG00000204839	84.1075	2.24604	0.524352	4.28347	1.84002e-05	0.000681799	MROH6
ENSG00000265972	20.6657	3.8586	0.902118	4.27727	1.89203e-05	0.000697435	TXNIP
ENSG00000168386	38.0496	3.27368	0.765386	4.27716	1.89289e-05	0.000697435	FILIP1L
ENSG00000275066	168.623	1.80587	0.423373	4.26543	1.99515e-05	0.000733051	SYNRG
ENSG00000008710	569.376	1.76277	0.413495	4.26309	2.01616e-05	0.000738694	PKD1
ENSG00000185650	2380.01	1.94855	0.457585	4.25834	2.05947e-05	0.000752454	ZFP36L1
ENSG00000256453	41.7063	2.70536	0.63583	4.25485	2.0919e-05	0.000761094	DND1
ENSG00000187678	92.152	2.25525	0.530079	4.25454	2.09475e-05	0.000761094	SPRY4
ENSG00000137203	535.056	2.50084	0.588045	4.25281	2.11106e-05	0.000764895	TFAP2A
ENSG00000162924	174.058	1.77841	0.419556	4.23879	2.2473e-05	0.000812008	REL
ENSG00000261221	156.82	1.96719	0.464271	4.23715	2.26374e-05	0.000815695	ZNF865
ENSG00000133639	388.931	1.72182	0.40653	4.23542	2.2813e-05	0.000819762	BTG1
ENSG00000160633	218.343	2.22993	0.526761	4.23329	2.30299e-05	0.000820795	SAFB
ENSG00000152443	144.288	1.98894	0.469762	4.23394	2.29628e-05	0.000820795	ZNF776
ENSG00000224389	13.4337	3.73347	0.881915	4.23337	2.30218e-05	0.000820795	C4B
ENSG00000138646	142.051	6.04677	1.42864	4.23253	2.3108e-05	0.000821338	HERC5
ENSG00000198576	12.5879	4.21902	0.997055	4.23148	2.3216e-05	0.000822942	ARC
ENSG00000104408	1406.25	-1.75987	0.416227	-4.22815	2.35616e-05	0.000832933	EIF3E
ENSG00000115008	10.3002	4.61419	1.09405	4.21754	2.46977e-05	0.000870745	IL1A
ENSG00000196367	516.288	1.69902	0.403174	4.21411	2.50766e-05	0.000881725	TRRAP
ENSG00000273559	138.486	1.86761	0.443322	4.21276	2.52272e-05	0.000884644	CWC25
ENSG00000137449	240.821	1.77328	0.421346	4.20861	2.56949e-05	0.000898633	CPEB2
ENSG00000083168	658.148	2.0455	0.486243	4.20676	2.59064e-05	0.000903614	KAT6A
ENSG00000134070	137.386	2.4731	0.588259	4.2041	2.62126e-05	0.000911864	IRAK2
ENSG00000110876	18.8943	4.24179	1.00931	4.20267	2.63787e-05	0.000915209	SELPLG
ENSG00000137094	47.6222	2.86278	0.682221	4.19627	2.7135e-05	0.000938958	DNAJB5
ENSG00000166833	87.3402	2.07701	0.495271	4.19369	2.74455e-05	0.000947195	NAV2
ENSG00000228570	28.2406	3.13877	0.748975	4.19075	2.7803e-05	0.000957008	NUTM2E
ENSG00000117139	431.607	2.00086	0.478046	4.18549	2.8455e-05	0.000976879	KDM5B
ENSG00000104856	210.746	2.1657	0.517716	4.18318	2.87455e-05	0.00098427	RELB
ENSG00000020577	212.474	2.0356	0.486778	4.18178	2.89235e-05	0.00098778	SAMD4A
ENSG00000079385	33.109	2.87095	0.686644	4.18113	2.90067e-05	0.000988042	CEACAM1
ENSG00000059728	26.7561	2.66783	0.638415	4.17883	2.93008e-05	0.000995466	MXD1
ENSG00000111676	634.334	2.21084	0.529625	4.17434	2.98846e-05	0.00101005	ATN1
ENSG00000166987	302.091	2.30525	0.55224	4.17435	2.98832e-05	0.00101005	MBD6
ENSG00000099365	32.3287	2.8339	0.6792	4.17242	3.01387e-05	0.00101602	STX1B
ENSG00000167550	25.3914	2.75098	0.660157	4.16715	3.08429e-05	0.00103708	RHEBL1
ENSG00000178913	502.842	1.75087	0.420256	4.16621	3.09711e-05	0.00103872	TAF7
ENSG00000173846	109.69	1.97876	0.475159	4.16442	3.1215e-05	0.00104422	PLK3
ENSG00000115306	2097.5	1.80857	0.434508	4.16234	3.15009e-05	0.0010511	SPTBN1
ENSG00000248333	126.743	1.87997	0.451745	4.16157	3.16071e-05	0.00105196	CDK11B
ENSG00000134326	11.2113	4.08336	0.981925	4.15852	3.20317e-05	0.00106339	CMPK2
ENSG00000224420	57.704	2.37829	0.572128	4.15691	3.22579e-05	0.00106549	ADM5
ENSG00000204469	1489.1	1.98071	0.476426	4.15742	3.21858e-05	0.00106549	PRRC2A
ENSG00000214655	261.578	1.99501	0.480893	4.14855	3.34595e-05	0.00110239	ZSWIM8
ENSG00000121101	11.8556	3.88317	0.936258	4.14755	3.36056e-05	0.00110443	TEX14
ENSG00000171988	861.183	1.53517	0.370296	4.1458	3.38634e-05	0.00111011	JMJD1C
ENSG00000173013	9.88542	6.0471	1.4594	4.14354	3.41984e-05	0.00111829	CCDC96
ENSG00000101126	661.073	1.51157	0.364865	4.14282	3.43056e-05	0.001119	ADNP
ENSG00000143398	353.839	1.66385	0.401833	4.14066	3.46309e-05	0.00112122	PIP5K1A
ENSG00000119596	714.557	2.04497	0.493824	4.14108	3.4567e-05	0.00112122	YLPM1
ENSG00000168477	27.6577	3.52795	0.851871	4.14142	3.45165e-05	0.00112122	TNXB
ENSG00000143552	24.7582	4.15103	1.00313	4.13807	3.50245e-05	0.00112838	NUP210L
ENSG00000138642	59.9021	2.41521	0.583642	4.13818	3.50073e-05	0.00112838	HERC6
ENSG00000254206	62.3533	2.33491	0.56448	4.1364	3.52803e-05	0.00113382	NPIPB11
ENSG00000176809	153.566	1.89194	0.457846	4.13225	3.59223e-05	0.00115163	LRRC37A3
ENSG00000198840	3454.46	2.00771	0.486573	4.12622	3.68772e-05	0.00117935	ND3
ENSG00000175505	486.331	1.76083	0.426925	4.12446	3.71607e-05	0.00118552	CLCF1
ENSG00000198231	620.348	1.73075	0.419733	4.12345	3.73242e-05	0.00118783	DDX42
ENSG00000169155	93.0672	2.01124	0.488159	4.12004	3.78798e-05	0.00120259	ZBTB43
ENSG00000198064	72.2475	2.15594	0.523738	4.11644	3.84763e-05	0.00121736	NPIPB13
ENSG00000156983	385.485	2.00579	0.487303	4.11611	3.85312e-05	0.00121736	BRPF1
ENSG00000167565	421.55	1.97162	0.479406	4.11263	3.91174e-05	0.0012329	SERTAD3
ENSG00000172216	824.749	1.86959	0.45509	4.10818	3.98782e-05	0.00125386	CEBPB
ENSG00000196588	547.485	2.00203	0.487518	4.10657	4.01577e-05	0.00125661	MRTFA
ENSG00000168795	260.519	1.67759	0.408466	4.10704	4.00764e-05	0.00125661	ZBTB5
ENSG00000158615	847.171	1.4954	0.364259	4.10532	4.03754e-05	0.00126031	PPP1R15B
ENSG00000234127	141.4	2.3623	0.575498	4.10479	4.04687e-05	0.00126031	TRIM26
ENSG00000056558	43.037	2.57099	0.626562	4.10333	4.07246e-05	0.00126527	TRAF1
ENSG00000187479	7.58677	5.23784	1.27678	4.1024	4.08889e-05	0.00126736	C11orf96
ENSG00000105339	185.05	1.78297	0.434793	4.10074	4.11828e-05	0.0012733	DENND3
ENSG00000182752	954.038	1.51027	0.368337	4.10022	4.12751e-05	0.0012733	PAPPA
ENSG00000198435	61.0409	2.44508	0.598499	4.08536	4.40089e-05	0.00135444	NRARP
ENSG00000186566	557.882	1.8158	0.44489	4.08147	4.47519e-05	0.00137407	GPATCH8
ENSG00000134954	137.142	2.04049	0.500084	4.08029	4.49796e-05	0.00137461	ETS1
ENSG00000184634	268.684	1.98635	0.486775	4.08063	4.49144e-05	0.00137461	MED12
ENSG00000182324	19.8416	3.3533	0.82199	4.07949	4.51349e-05	0.00137544	KCNJ14
ENSG00000007944	70.2301	2.19466	0.538031	4.07907	4.5217e-05	0.00137544	MYLIP
ENSG00000183337	707.001	1.75281	0.429782	4.07837	4.53533e-05	0.00137638	BCOR
ENSG00000008517	152.847	2.61203	0.640579	4.07761	4.55019e-05	0.0013777	IL32
ENSG00000172201	80.4312	2.77278	0.681219	4.07032	4.69486e-05	0.00141822	ID4
ENSG00000178971	120.594	2.0521	0.504255	4.06956	4.71014e-05	0.00141955	CTC1
ENSG00000143507	75.2652	2.22803	0.547796	4.06726	4.75684e-05	0.00143033	DUSP10
ENSG00000157557	577.846	1.71333	0.421691	4.06299	4.84488e-05	0.00145014	ETS2
ENSG00000131016	2321.08	1.99161	0.49014	4.06335	4.83742e-05	0.00145014	AKAP12
ENSG00000126464	583.944	2.0188	0.497418	4.05855	4.93784e-05	0.00147459	PRR12
ENSG00000150991	9896.64	1.83073	0.451298	4.05659	4.97933e-05	0.00148359	UBC
ENSG00000155592	73.5364	2.23538	0.55128	4.05489	5.01585e-05	0.00149108	ZKSCAN2
ENSG00000003756	405.251	1.68771	0.416297	4.0541	5.03273e-05	0.0014927	RBM5
ENSG00000163659	590.704	1.64478	0.405811	4.05306	5.05511e-05	0.00149595	TIPARP
ENSG00000167595	112.982	2.08895	0.515685	4.05082	5.10394e-05	0.00150699	PROSER3
ENSG00000060491	249.445	1.80176	0.444923	4.0496	5.13046e-05	0.00150801	OGFR
ENSG00000148339	120.443	2.05968	0.508565	4.04998	5.12224e-05	0.00150801	SLC25A25
ENSG00000152778	197.33	1.71802	0.425085	4.04159	5.30911e-05	0.00155702	IFIT5
ENSG00000148396	665.03	1.70381	0.42248	4.03286	5.51014e-05	0.00161236	SEC16A
ENSG00000125266	30.749	2.97919	0.739327	4.0296	5.58727e-05	0.00162403	EFNB2
ENSG00000124767	241.089	-2.31454	0.574329	-4.02999	5.57803e-05	0.00162403	GLO1
ENSG00000164949	123.445	1.99023	0.493811	4.03035	5.5693e-05	0.00162403	GEM
ENSG00000087510	244.71	1.81548	0.451235	4.02335	5.73758e-05	0.00166403	TFAP2C
ENSG00000225614	260.243	1.795	0.447449	4.01164	6.02986e-05	0.00174492	ZNF469
ENSG00000167173	665.576	1.92217	0.479245	4.01084	6.05035e-05	0.00174699	C15orf39
ENSG00000179151	59.0917	2.34973	0.586128	4.00891	6.09999e-05	0.00175744	EDC3
ENSG00000096968	136.344	1.88259	0.469756	4.00758	6.13433e-05	0.00175958	JAK2
ENSG00000102195	12.5312	6.6498	1.65923	4.00775	6.12989e-05	0.00175958	GPR50
ENSG00000163902	834.041	-1.68434	0.420881	-4.00195	6.28228e-05	0.00179716	RPN1
ENSG00000146826	126.981	1.84105	0.460083	4.00155	6.2928e-05	0.00179716	TRAPPC14
ENSG00000108557	294.92	1.81691	0.454319	3.9992	6.35582e-05	0.0018112	RAI1
ENSG00000120071	540.957	1.54797	0.38725	3.99735	6.40546e-05	0.00182138	KANSL1
ENSG00000115568	476.466	1.79815	0.450038	3.99554	6.45461e-05	0.00183137	ZNF142
ENSG00000168137	1359.48	1.57843	0.395193	3.99406	6.49502e-05	0.00183885	SETD5
ENSG00000140332	179.515	2.25839	0.565532	3.99339	6.51366e-05	0.00184014	TLE3
ENSG00000127481	1041.17	1.5233	0.381615	3.99172	6.55969e-05	0.00184915	UBR4
ENSG00000054598	155.728	2.07927	0.521182	3.98953	6.62036e-05	0.00186224	FOXC1
ENSG00000111669	1661.63	-1.76064	0.441435	-3.98844	6.65104e-05	0.00186686	TPI1
ENSG00000214562	29.0973	2.81029	0.704878	3.98692	6.69372e-05	0.00187482	NUTM2D
ENSG00000134363	79.8026	2.03964	0.512169	3.98235	6.8237e-05	0.00190714	FST
ENSG00000106415	26.721	3.34891	0.841677	3.97886	6.92475e-05	0.00193125	GLCCI1
ENSG00000171617	197.469	1.88341	0.473707	3.97589	7.01173e-05	0.00194721	ENC1
ENSG00000113719	908.048	-1.72295	0.43334	-3.97599	7.00865e-05	0.00194721	ERGIC1
ENSG00000166016	135.82	1.92747	0.485013	3.97407	7.06557e-05	0.001958	ABTB2
ENSG00000115380	116.846	-2.38106	0.599509	-3.97168	7.13669e-05	0.00197353	EFEMP1
ENSG00000145040	21.2363	3.907	0.983906	3.97091	7.15999e-05	0.00197579	UCN2
ENSG00000105576	372.284	1.71133	0.431092	3.96975	7.1947e-05	0.00198119	TNPO2
ENSG00000105559	78.91	7.47516	1.88642	3.96262	7.41304e-05	0.00203703	PLEKHA4
ENSG00000131149	316.102	1.90551	0.481038	3.96124	7.45601e-05	0.00204454	GSE1
ENSG00000105085	61.3706	2.22307	0.561426	3.95968	7.50501e-05	0.00205367	MED26
ENSG00000173559	225.33	1.88581	0.476538	3.95731	7.57982e-05	0.00206981	NABP1
ENSG00000131746	939.267	1.76663	0.4471	3.95132	7.7721e-05	0.0021179	TNS4
ENSG00000243978	13.1032	5.11918	1.29575	3.95076	7.79043e-05	0.00211848	RTL9
ENSG00000163453	156.39	-2.00934	0.508683	-3.95008	7.81252e-05	0.00212008	IGFBP7
ENSG00000205867	22.2066	5.15336	1.30589	3.94623	7.93918e-05	0.00213644	KRTAP5-2
ENSG00000064932	572.372	1.74876	0.443113	3.94653	7.92922e-05	0.00213644	SBNO2
ENSG00000105726	310.67	1.8178	0.460697	3.94577	7.95447e-05	0.00213644	ATP13A1
ENSG00000105499	22.6854	2.93563	0.743846	3.94655	7.92844e-05	0.00213644	PLA2G4C
ENSG00000145780	140.668	1.78566	0.452358	3.94744	7.89905e-05	0.00213644	FEM1C
ENSG00000121966	11.4409	4.49001	1.13879	3.94278	8.05418e-05	0.00215878	CXCR4
ENSG00000055609	1070.4	1.61372	0.409366	3.94199	8.08099e-05	0.00216154	KMT2C
ENSG00000176697	279.236	1.55629	0.394874	3.94123	8.10632e-05	0.00216389	BDNF
ENSG00000134291	407.81	-2.12351	0.538904	-3.94042	8.134e-05	0.00216686	TMEM106C
ENSG00000105464	90.9426	2.13577	0.542257	3.93867	8.19354e-05	0.00217828	GRIN2D
ENSG00000271425	79.4181	1.90788	0.484829	3.93517	8.31365e-05	0.00220573	NBPF10
ENSG00000165030	160.308	1.64364	0.418099	3.93121	8.45188e-05	0.00223787	NFIL3
ENSG00000163382	437.353	-1.99609	0.507957	-3.92964	8.50724e-05	0.00224797	NAXE
ENSG00000188199	24.6255	2.90074	0.738473	3.92802	8.56474e-05	0.0022586	NUTM2B
ENSG00000169252	21.8243	3.56566	0.907908	3.92734	8.58909e-05	0.00226047	ADRB2
ENSG00000112159	645.297	1.58916	0.405609	3.91796	8.93023e-05	0.00234553	MDN1
ENSG00000140691	121.077	2.17728	0.55617	3.91477	9.04906e-05	0.00237198	ARMC5
ENSG00000110046	158.81	1.83598	0.469052	3.91424	9.06886e-05	0.00237241	ATG2A
ENSG00000112972	517.036	1.81118	0.462992	3.91191	9.15676e-05	0.00239063	HMGCS1
ENSG00000183718	73.5776	2.14805	0.549712	3.90758	9.32238e-05	0.00242902	TRIM52
ENSG00000182896	8.43739	6.61871	1.69467	3.9056	9.39933e-05	0.0024442	TMEM95
ENSG00000072364	554.768	1.77266	0.454321	3.90179	9.54848e-05	0.00247806	AFF4
ENSG00000167182	219.363	2.45986	0.6314	3.89588	9.78432e-05	0.00253424	SP2
ENSG00000096746	184.33	2.13385	0.548327	3.89156	9.96023e-05	0.00257291	HNRNPH3
ENSG00000197283	46.5724	2.46571	0.633656	3.89125	9.97296e-05	0.00257291	SYNGAP1
ENSG00000179833	208.117	2.03664	0.524243	3.88492	0.000102363	0.00263565	SERTAD2
ENSG00000089127	146.616	1.78071	0.458666	3.88237	0.000103445	0.00265826	OAS1
ENSG00000152104	205.702	1.93377	0.498754	3.87721	0.000105662	0.00270992	PTPN14
ENSG00000122877	102.753	9.10221	2.35381	3.86701	0.000110177	0.00281469	EGR2
ENSG00000175573	126.056	1.86112	0.481253	3.86724	0.000110074	0.00281469	C11orf68
ENSG00000197483	98.777	2.2049	0.570336	3.86596	0.000110655	0.00282138	ZNF628
ENSG00000124610	13.4841	4.94222	1.27891	3.8644	0.000111362	0.00283389	H1-1
ENSG00000105675	14.2202	4.98577	1.29095	3.86209	0.000112419	0.00285523	ATP4A
ENSG00000171793	399.881	1.65751	0.429352	3.8605	0.000113156	0.00286837	CTPS1
ENSG00000130254	236.383	1.97806	0.512881	3.85677	0.000114894	0.00290679	SAFB2
ENSG00000129315	560.746	1.62555	0.421668	3.85504	0.000115709	0.00291882	CCNT1
ENSG00000104897	388.092	1.74415	0.45246	3.85482	0.000115816	0.00291882	SF3A2
ENSG00000179954	30	3.20747	0.832257	3.85394	0.000116234	0.00292373	SSC5D
ENSG00000211448	253.964	1.83322	0.476061	3.85081	0.000117728	0.00295563	DIO2
ENSG00000110237	119.244	1.89558	0.492386	3.84978	0.000118222	0.00296235	ARHGEF17
ENSG00000074696	351.229	-2.20538	0.572998	-3.84885	0.000118673	0.00296795	HACD3
ENSG00000270629	149.585	1.67774	0.436046	3.84762	0.000119273	0.00297727	NBPF14
ENSG00000107554	286.278	1.76115	0.457869	3.84641	0.000119862	0.00298627	DNMBP
ENSG00000139192	51.7121	2.90899	0.756428	3.84569	0.000120213	0.00298931	TAPBPL
ENSG00000163565	13.1678	3.53013	0.918733	3.8424	0.000121839	0.00302402	IFI16
ENSG00000010295	16.1767	3.20116	0.833843	3.83905	0.000123513	0.00304822	IFFO1
ENSG00000163510	259.107	1.65009	0.429757	3.83957	0.000123248	0.00304822	CWC22
ENSG00000196152	117.77	1.7943	0.467325	3.8395	0.000123283	0.00304822	ZNF79
ENSG00000076108	495.473	1.67001	0.435341	3.83611	0.000125	0.00307909	BAZ2A
ENSG00000148606	189.841	1.64873	0.429915	3.83501	0.000125561	0.00308711	POLR3A
ENSG00000205730	218.471	1.6105	0.420439	3.83053	0.000127868	0.00313791	ITPRIPL2
ENSG00000168078	222.877	-2.13054	0.556596	-3.8278	0.000129291	0.00316691	PBK
ENSG00000148773	2133.65	1.61999	0.423634	3.82404	0.000131284	0.0032097	MKI67
ENSG00000156976	1239.95	1.53669	0.401988	3.82271	0.00013199	0.00322096	EIF4A2
ENSG00000064115	338.184	-2.05841	0.538979	-3.81909	0.000133944	0.00326117	TM7SF3
ENSG00000164535	122.698	1.98923	0.520913	3.81874	0.000134137	0.00326117	DAGLB
ENSG00000220201	13.5822	3.78898	0.992394	3.81803	0.000134524	0.00326452	ZGLP1
ENSG00000271503	726.529	10.4778	2.74726	3.8139	0.00013679	0.00331336	CCL5
ENSG00000118263	234.72	1.9674	0.5162	3.81132	0.000138227	0.00334197	KLF7
ENSG00000176994	373.697	1.81086	0.475361	3.80944	0.000139283	0.0033613	SMCR8
ENSG00000119655	191.638	-1.77296	0.465881	-3.8056	0.00014146	0.00340754	NPC2
ENSG00000104859	381.269	1.66189	0.436813	3.80457	0.000142049	0.00341543	CLASRP
ENSG00000074755	486.53	1.66984	0.439186	3.80214	0.000143452	0.00344286	ZZEF1
ENSG00000102144	861.663	-1.88784	0.496996	-3.7985	0.000145575	0.0034874	PGK1
ENSG00000087085	19.3106	3.09968	0.816406	3.79673	0.000146616	0.00350591	ACHE
ENSG00000171314	509.925	-1.7581	0.463673	-3.79168	0.000149632	0.00357046	PGAM1
ENSG00000185112	29.5888	3.44497	0.90865	3.7913	0.000149861	0.00357046	FAM43A
ENSG00000166261	113.038	1.71137	0.451519	3.79025	0.000150494	0.00357903	ZNF202
ENSG00000227268	25.2533	3.23255	0.853864	3.78579	0.00015322	0.00363065	KLLN
ENSG00000134779	281.292	-1.86878	0.493626	-3.78583	0.000153197	0.00363065	TPGS2
ENSG00000162601	92.3076	1.70874	0.451667	3.78319	0.000154832	0.00365225	MYSM1
ENSG00000154781	163.902	2.09396	0.553405	3.78378	0.000154465	0.00365225	CCDC174
ENSG00000184786	25.3333	2.71386	0.717388	3.78297	0.000154969	0.00365225	DYNLT2
ENSG00000151651	43.4771	2.14887	0.568197	3.78191	0.000155629	0.00365552	ADAM8
ENSG00000007545	142.593	2.00284	0.529656	3.7814	0.000155946	0.00365552	CRAMP1
ENSG00000188493	112.933	2.33721	0.618028	3.78173	0.000155744	0.00365552	C19orf54
ENSG00000108848	973.702	1.39324	0.368495	3.7809	0.000156265	0.00365643	LUC7L3
ENSG00000196935	206.656	1.86997	0.495028	3.77751	0.000158407	0.00369993	SRGAP1
ENSG00000146067	221.199	1.88492	0.499464	3.77389	0.000160724	0.00374735	FAM193B
ENSG00000221978	253.743	1.51331	0.401136	3.77256	0.000161584	0.00376072	CCNL2
ENSG00000157106	1118.39	1.3898	0.368922	3.76718	0.0001651	0.00383571	SMG1
ENSG00000096717	278.707	1.62645	0.43209	3.76415	0.000167117	0.00387569	SIRT1
ENSG00000070444	259.364	2.32279	0.61841	3.75606	0.000172606	0.00399591	MNT
ENSG00000164164	267.348	1.68813	0.450087	3.75068	0.000176355	0.00407548	OTUD4
ENSG00000142798	867.615	1.44486	0.385318	3.74977	0.000176994	0.00408304	HSPG2
ENSG00000198517	353.156	1.76476	0.470828	3.7482	0.000178106	0.00410146	MAFK
ENSG00000143870	874.13	-1.91371	0.510841	-3.74619	0.000179538	0.00412715	PDIA6
ENSG00000111799	132.708	1.99444	0.532913	3.74252	0.000182182	0.0041806	COL12A1
ENSG00000078687	80.9157	2.19737	0.587294	3.74151	0.000182916	0.00419009	TNRC6C
ENSG00000109920	752.159	1.68342	0.450415	3.73749	0.000185865	0.00422931	FNBP4
ENSG00000188522	294.469	1.79926	0.481351	3.73795	0.00018553	0.00422931	FAM83G
ENSG00000262484	9.59544	4.22161	1.12919	3.73861	0.000185041	0.00422931	CCER2
ENSG00000169047	799.071	1.64717	0.440725	3.73742	0.000185922	0.00422931	IRS1
ENSG00000114857	297.372	1.436	0.384283	3.73683	0.000186355	0.00423182	NKTR
ENSG00000147400	173.567	-1.85645	0.497236	-3.73353	0.000188814	0.00428022	CETN2
ENSG00000140534	337.212	1.49225	0.400416	3.72675	0.000193966	0.00438723	TICRR
ENSG00000168394	240.004	1.6452	0.441493	3.72644	0.000194205	0.00438723	TAP1
ENSG00000273136	84.7305	1.86415	0.500585	3.72395	0.000196131	0.00442308	NBPF26
ENSG00000204859	96.2903	1.89136	0.508375	3.72041	0.0001989	0.00447608	ZBTB48
ENSG00000138777	174.589	-2.16487	0.581942	-3.72007	0.000199165	0.00447608	PPA2
ENSG00000132361	894.309	1.66411	0.447534	3.71839	0.000200499	0.00449833	CLUH
ENSG00000125848	210.252	1.70064	0.457606	3.71639	0.000202088	0.00452621	FLRT3
ENSG00000105523	8.48968	4.25924	1.14633	3.71555	0.000202765	0.00453363	FAM83E
ENSG00000116096	240.588	-1.73076	0.466136	-3.71299	0.000204825	0.00457187	SPR
ENSG00000186364	54.1066	2.23602	0.602307	3.71243	0.000205278	0.00457418	NUDT17
ENSG00000266074	160.554	2.1771	0.586975	3.70901	0.000208069	0.00461526	BAHCC1
ENSG00000141867	377.497	2.00318	0.540167	3.70845	0.000208534	0.00461526	BRD4
ENSG00000105321	65.2644	1.98601	0.535498	3.70872	0.000208312	0.00461526	CCDC9
ENSG00000173276	406.3	1.77143	0.477556	3.70936	0.00020778	0.00461526	ZBTB21
ENSG00000167258	1084.52	1.77887	0.479847	3.70716	0.000209598	0.00463098	CDK12
ENSG00000168334	5.92515	6.55508	1.76849	3.70659	0.000210071	0.0046336	XIRP1
ENSG00000184110	428.221	1.5872	0.42846	3.70443	0.000211864	0.00466529	EIF3C
ENSG00000141551	282.444	1.69145	0.457615	3.69622	0.000218829	0.00481056	CSNK1D
ENSG00000135473	213.51	1.61882	0.438144	3.69473	0.000220124	0.00483091	PAN2
ENSG00000177283	262.384	2.04886	0.554752	3.69329	0.000221373	0.00485018	FZD8
ENSG00000164190	418.655	1.51565	0.410576	3.69152	0.000222917	0.0048677	NIPBL
ENSG00000123131	495.406	-2.10602	0.570471	-3.69172	0.000222742	0.0048677	PRDX4
ENSG00000153714	91.0367	1.76096	0.477248	3.68982	0.000224416	0.00489151	LURAP1L
ENSG00000130827	49.5981	2.20221	0.596896	3.68943	0.000224755	0.00489151	PLXNA3
ENSG00000070047	409.896	1.75954	0.477031	3.68853	0.000225552	0.0049007	PHRF1
ENSG00000171606	167.58	1.67715	0.454867	3.68713	0.000226802	0.00491817	ZNF274
ENSG00000137563	217.27	-2.11254	0.573005	-3.68678	0.000227108	0.00491817	GGH
ENSG00000204103	8.61518	6.28319	1.70469	3.68581	0.000227972	0.00492872	MAFB
ENSG00000123200	253.482	1.7389	0.471958	3.68443	0.000229212	0.00494058	ZC3H13
ENSG00000167604	42.4664	2.12982	0.57807	3.68436	0.000229276	0.00494058	NFKBID
ENSG00000169951	74.5794	1.83839	0.499141	3.6831	0.000230413	0.00495692	ZNF764
ENSG00000139182	80.6923	1.7963	0.4881	3.68019	0.000233059	0.0050056	CLSTN3
ENSG00000153094	39.039	2.0739	0.563632	3.67952	0.00023367	0.0050105	BCL2L11
ENSG00000117592	456.286	-1.64514	0.447457	-3.67664	0.000236324	0.00505911	PRDX6
ENSG00000147050	292.989	1.52568	0.415127	3.6752	0.000237662	0.00507944	KDM6A
ENSG00000171456	456.823	1.43842	0.391486	3.67425	0.000238551	0.00508989	ASXL1
ENSG00000086758	2411.05	1.4861	0.404509	3.67384	0.000238929	0.00508989	HUWE1
ENSG00000138180	418.033	-1.53287	0.41743	-3.67217	0.000240499	0.00511501	CEP55
ENSG00000099625	32.6895	2.56274	0.698174	3.67064	0.000241947	0.00513745	CBARP
ENSG00000169896	38.3858	2.61139	0.711913	3.66814	0.000244323	0.0051795	ITGAM
ENSG00000127580	95.5627	1.68889	0.460807	3.66507	0.000247268	0.00523344	WDR24
ENSG00000215252	131.179	1.68538	0.46074	3.65798	0.000254214	0.00537175	GOLGA8B
ENSG00000109063	38.3744	2.27727	0.622795	3.65653	0.000255653	0.00539346	MYH3
ENSG00000140391	676.924	-1.81677	0.497051	-3.65509	0.000257087	0.00541498	TSPAN3
ENSG00000205903	79.5603	1.78422	0.488215	3.65457	0.000257611	0.00541728	ZNF316
ENSG00000100226	107.638	1.76853	0.484552	3.64982	0.000262425	0.00550966	GTPBP1
ENSG00000165678	520.714	-1.60026	0.438609	-3.64849	0.000263785	0.00552933	GHITM
ENSG00000116161	499.15	-1.61771	0.44348	-3.64776	0.000264536	0.00553607	CACYBP
ENSG00000068028	60.4584	2.22571	0.610224	3.64736	0.000264952	0.00553607	RASSF1
ENSG00000133027	165.646	-2.01684	0.553394	-3.6445	0.000267915	0.00558904	PEMT
ENSG00000109321	795.847	1.48151	0.406592	3.64374	0.00026871	0.00559669	AREG
ENSG00000158805	89.6422	1.80083	0.494348	3.64285	0.000269639	0.00560207	ZNF276
ENSG00000154734	11.8231	3.56255	0.978004	3.64267	0.000269824	0.00560207	ADAMTS1
ENSG00000243207	198.74	1.88909	0.51874	3.64168	0.000270863	0.00560583	PPAN-P2RY11
ENSG00000135069	378.208	-2.18558	0.600096	-3.64205	0.000270476	0.00560583	PSAT1
ENSG00000099194	734.472	-1.55443	0.427046	-3.63995	0.000272689	0.00562583	SCD
ENSG00000124216	157.727	2.23819	0.614892	3.63997	0.000272669	0.00562583	SNAI1
ENSG00000100425	166.947	1.81734	0.499443	3.63874	0.000273976	0.00564348	BRD1
ENSG00000124766	184.498	1.8279	0.502884	3.63484	0.000278149	0.00572042	SOX4
ENSG00000102786	441.196	1.58969	0.437403	3.6344	0.000278633	0.00572138	INTS6
ENSG00000177084	512.688	1.42366	0.391884	3.63286	0.000280298	0.00572858	POLE
ENSG00000129562	582.179	-1.65199	0.454687	-3.63325	0.000279869	0.00572858	DAD1
ENSG00000105204	313.222	1.94396	0.535099	3.63289	0.000280267	0.00572858	DYRK1B
ENSG00000116698	541.015	1.5973	0.43985	3.63148	0.000281801	0.00574138	SMG7
ENSG00000018236	712.177	-1.56409	0.430703	-3.63149	0.000281786	0.00574138	CNTN1
ENSG00000127666	100.927	2.14052	0.589506	3.63104	0.000282278	0.00574213	TICAM1
ENSG00000113269	325.097	-1.97156	0.543383	-3.62831	0.000285283	0.00579425	RNF130
ENSG00000185684	22.4908	2.70687	0.746194	3.62757	0.000286105	0.00580195	EP400P1
ENSG00000100867	73.599	2.29449	0.633997	3.61909	0.000295636	0.00594428	DHRS2
ENSG00000087302	564.8	-1.46067	0.40371	-3.61811	0.00029676	0.00594428	RTRAF
ENSG00000108654	2341.23	1.43831	0.397523	3.61818	0.000296684	0.00594428	DDX5
ENSG00000160469	49.4992	2.07297	0.572594	3.62031	0.00029425	0.00594428	BRSK1
ENSG00000134308	1197.51	-1.60436	0.443254	-3.61951	0.000295161	0.00594428	YWHAQ
ENSG00000158125	34.0009	2.39162	0.660933	3.61855	0.000296264	0.00594428	XDH
ENSG00000124782	245.314	1.63687	0.452397	3.61821	0.000296648	0.00594428	RREB1
ENSG00000196338	41.528	2.39672	0.661914	3.62089	0.000293596	0.00594428	NLGN3
ENSG00000205609	372.885	1.44197	0.3986	3.61758	0.00029737	0.00594739	EIF3CL
ENSG00000273079	75.7931	2.0632	0.570452	3.61677	0.000298299	0.00595686	GRIN2B
ENSG00000104881	92.5737	1.96447	0.543575	3.61397	0.000301539	0.00600165	PPP1R13L
ENSG00000169564	617.728	1.50653	0.4169	3.61365	0.000301918	0.00600165	PCBP1
ENSG00000164733	579.616	-1.64719	0.455748	-3.61425	0.000301217	0.00600165	CTSB
ENSG00000156860	448.237	1.95528	0.541262	3.61246	0.000303309	0.00602016	FBRS
ENSG00000125686	829.081	1.65017	0.45728	3.60867	0.000307768	0.00609941	MED1
ENSG00000170100	97.3987	1.7415	0.482654	3.60817	0.000308368	0.00610204	ZNF778
ENSG00000109084	448.803	-1.63575	0.453589	-3.60624	0.00031067	0.00613831	TMEM97
ENSG00000162368	275.907	-1.95263	0.541743	-3.60435	0.000312937	0.00617378	CMPK1
ENSG00000163479	409.919	-1.66536	0.462495	-3.60083	0.000317207	0.0062486	SSR2
ENSG00000175745	59.3991	2.14103	0.594727	3.60003	0.000318183	0.006249	NR2F1
ENSG00000198886	50054.4	1.38016	0.383361	3.60016	0.000318021	0.006249	ND4
ENSG00000146830	131.255	1.62824	0.45246	3.59864	0.000319892	0.00627314	GIGYF1
ENSG00000162298	231.109	1.7826	0.495719	3.596	0.00032315	0.00632755	SYVN1
ENSG00000148384	123.02	1.77916	0.495048	3.59391	0.000325755	0.00636903	INPP5E
ENSG00000173821	2385	1.44987	0.403581	3.59251	0.000327512	0.00639381	RNF213
ENSG00000128739	213.607	-1.70229	0.473996	-3.59137	0.000328949	0.00641229	SNRPN
ENSG00000177595	98.2427	1.89152	0.526812	3.5905	0.000330045	0.00642409	PIDD1
ENSG00000143442	629.043	1.69383	0.471989	3.5887	0.000332329	0.00645647	POGZ
ENSG00000113108	45.7377	2.0848	0.581043	3.58803	0.000333189	0.00645647	APBB3
ENSG00000113732	472.504	-1.70446	0.475023	-3.58815	0.000333033	0.00645647	ATP6V0E1
ENSG00000145386	306.515	-1.5048	0.419487	-3.58724	0.000334194	0.00646636	CCNA2
ENSG00000103152	179.017	-1.91641	0.534653	-3.5844	0.000337853	0.00652749	MPG
ENSG00000148843	607.497	1.5777	0.440615	3.58067	0.00034271	0.00659244	PDCD11
ENSG00000135407	10.2155	3.48988	0.974648	3.58066	0.000342726	0.00659244	AVIL
ENSG00000145734	893.455	1.34633	0.375996	3.58072	0.000342655	0.00659244	BDP1
ENSG00000140465	23.6786	3.41208	0.953405	3.57884	0.000345123	0.00662879	CYP1A1
ENSG00000185946	115.667	1.64467	0.459604	3.57846	0.000345631	0.00662882	RNPC3
ENSG00000106829	205.41	1.57254	0.43952	3.57785	0.000346436	0.00663453	TLE4
ENSG00000047936	15.0815	2.7788	0.776839	3.57706	0.000347484	0.00664488	ROS1
ENSG00000127415	35.0716	2.18642	0.611496	3.57552	0.00034953	0.00666451	IDUA
ENSG00000071894	287.69	1.50492	0.420862	3.57581	0.000349147	0.00666451	CPSF1
ENSG00000106546	919.518	1.74581	0.488563	3.57335	0.000352448	0.00671036	AHR
ENSG00000198837	306.399	1.48955	0.417008	3.572	0.000354262	0.00671557	DENND4B
ENSG00000170275	424.325	-1.88531	0.527692	-3.57274	0.000353271	0.00671557	CRTAP
ENSG00000198899	35693.1	1.55762	0.436017	3.57237	0.000353759	0.00671557	ATP6
ENSG00000177156	741.601	-1.40199	0.392732	-3.56984	0.000357204	0.00673232	TALDO1
ENSG00000157045	213.526	-2.06211	0.577602	-3.57012	0.000356816	0.00673232	NTAN1
ENSG00000198156	27.3472	2.42853	0.68024	3.57011	0.000356833	0.00673232	NPIPB6
ENSG00000120992	417.336	-1.66749	0.467094	-3.56992	0.000357092	0.00673232	LYPLA1
ENSG00000178951	212.219	1.90249	0.533301	3.56737	0.000360576	0.0067861	ZBTB7A
ENSG00000119669	358.473	1.94513	0.545821	3.56367	0.000365705	0.0068725	IRF2BPL
ENSG00000163635	295.536	1.74699	0.490272	3.5633	0.000366218	0.0068725	ATXN7
ENSG00000154358	140.41	1.54867	0.434723	3.56243	0.000367435	0.00688547	OBSCN
ENSG00000198369	263.3	1.76069	0.494658	3.55941	0.000371692	0.00695527	SPRED2
ENSG00000102890	36.3706	2.22516	0.625262	3.55877	0.000372601	0.00696232	ELMO3
ENSG00000151465	457.36	-1.4515	0.408009	-3.55751	0.000374389	0.00698575	CDC123
ENSG00000126003	219.46	1.60473	0.451171	3.55681	0.000375391	0.00699417	PLAGL2
ENSG00000111912	758.231	1.50446	0.423025	3.55644	0.00037591	0.00699417	NCOA7
ENSG00000159228	420.254	-1.61746	0.455175	-3.5535	0.000380144	0.00705814	CBR1
ENSG00000189369	110.019	1.66367	0.468203	3.5533	0.000380427	0.00705814	GSPT2
ENSG00000071243	85.3194	1.74491	0.491258	3.55192	0.000382429	0.00708524	ING3
ENSG00000108561	1310.59	-1.4963	0.421403	-3.55075	0.000384128	0.00710664	C1QBP
ENSG00000214753	81.5805	1.77392	0.499799	3.54928	0.000386291	0.00712649	HNRNPUL2
ENSG00000146834	374.857	1.63866	0.461666	3.54945	0.000386032	0.00712649	MEPCE
ENSG00000141429	699.872	-1.52469	0.429927	-3.5464	0.000390538	0.0071947	GALNT1
ENSG00000234857	82.1293	1.75065	0.493984	3.54394	0.00039419	0.00724158	HNRNPUL2-BSCL2
ENSG00000165271	604.1	1.53921	0.43429	3.5442	0.00039381	0.00724158	NOL6
ENSG00000175820	5.85498	6.3934	1.80511	3.54184	0.000397348	0.00727202	CCDC168
ENSG00000006025	58.0475	1.97832	0.558632	3.54136	0.000398071	0.00727202	OSBPL7
ENSG00000160161	9.80448	3.95009	1.11526	3.54187	0.000397305	0.00727202	CILP2
ENSG00000126461	797.468	1.57753	0.445444	3.54147	0.000397907	0.00727202	SCAF1
ENSG00000119953	111.671	1.59731	0.45127	3.53959	0.00040075	0.00731076	SMNDC1
ENSG00000196139	2597	-1.68984	0.477863	-3.53625	0.000405848	0.00739345	AKR1C3
ENSG00000137877	9.86496	3.57698	1.01192	3.53483	0.000408045	0.00742106	SPTBN5
ENSG00000008018	380.47	-1.6984	0.480516	-3.53453	0.000408499	0.00742106	PSMB1
ENSG00000140836	621.244	1.61297	0.456465	3.5336	0.000409935	0.00743683	ZFHX3
ENSG00000149289	249.06	1.43689	0.406734	3.53277	0.000411238	0.00745002	ZC3H12C
ENSG00000154803	146.025	1.67103	0.473084	3.5322	0.000412118	0.00745002	FLCN
ENSG00000135924	211.76	1.69627	0.480252	3.53204	0.000412371	0.00745002	DNAJB2
ENSG00000165629	652.438	-1.50067	0.425054	-3.53054	0.000414708	0.00746819	ATP5F1C
ENSG00000126353	15.6908	3.13186	0.887101	3.53045	0.000414858	0.00746819	CCR7
ENSG00000104907	201.719	1.47051	0.416539	3.5303	0.00041509	0.00746819	TRMT1
ENSG00000148841	55.1345	2.05264	0.5816	3.52931	0.00041665	0.0074757	ITPRIP
ENSG00000100129	857.309	-1.47029	0.41656	-3.5296	0.000416182	0.0074757	EIF3L
ENSG00000121691	104.791	-1.79269	0.508016	-3.52881	0.000417437	0.00747956	CAT
ENSG00000100813	654.069	1.44102	0.408484	3.52773	0.000419142	0.00748959	ACIN1
ENSG00000131171	137.076	-1.85376	0.525435	-3.52805	0.000418638	0.00748959	SH3BGRL
ENSG00000183709	229.585	11.9041	3.37698	3.52506	0.000423383	0.00755505	IFNL2
ENSG00000013441	622.832	1.52724	0.433479	3.52321	0.000426355	0.00759772	CLK1
ENSG00000198888	47196.1	1.53746	0.43662	3.52128	0.000429462	0.00764268	ND1
ENSG00000131153	218.238	-1.71511	0.48713	-3.52086	0.000430158	0.00764465	GINS2
ENSG00000105679	98.8757	2.53346	0.719677	3.52028	0.000431092	0.00765086	GAPDHS
ENSG00000204348	158.979	1.78692	0.507786	3.51904	0.000433107	0.0076762	DXO
ENSG00000172534	1461.87	1.75391	0.498571	3.51788	0.000435005	0.00769941	HCFC1
ENSG00000135390	795.38	-1.55114	0.440979	-3.5175	0.000435629	0.00770004	ATP5MC2
ENSG00000101000	213.232	-1.76413	0.501637	-3.51675	0.000436863	0.00771143	PROCR
ENSG00000149016	99.1957	1.77802	0.506077	3.51334	0.000442505	0.00780049	TUT1
ENSG00000179943	93.0014	1.73031	0.492769	3.51141	0.000445742	0.00784698	FIZ1
ENSG00000177666	246.459	1.55807	0.443921	3.50981	0.000448434	0.00788376	PNPLA2
ENSG00000114850	413.4	-1.95685	0.557674	-3.50895	0.000449874	0.00789845	SSR3
ENSG00000116171	136.123	-2.04878	0.584231	-3.5068	0.000453534	0.00794139	SCP2
ENSG00000006194	377.677	1.45742	0.415556	3.50715	0.000452931	0.00794139	ZNF263
ENSG00000140443	792.398	1.45427	0.414845	3.50556	0.000455642	0.00795726	IGF1R
ENSG00000141232	972.317	1.72309	0.491532	3.50556	0.000455656	0.00795726	TOB1
ENSG00000136807	177.287	1.71835	0.490863	3.50067	0.000464092	0.00809376	CDK9
ENSG00000205560	106.688	1.73551	0.496017	3.49889	0.000467196	0.00813705	CPT1B
ENSG00000137275	116.649	1.69835	0.485829	3.49577	0.000472699	0.00822194	RIPK1
ENSG00000164880	625.187	1.49673	0.428739	3.49102	0.000481186	0.00834736	INTS1
ENSG00000187840	389.452	-1.6902	0.484143	-3.49112	0.000480998	0.00834736	EIF4EBP1
ENSG00000126432	616.954	-1.53065	0.438536	-3.49036	0.000482371	0.00835685	PRDX5
ENSG00000167642	463.762	-1.60687	0.460758	-3.48745	0.000487645	0.00843704	SPINT2
ENSG00000196189	5.52756	5.42515	1.55628	3.48598	0.000490341	0.00847247	SEMA4A
ENSG00000179698	22.7993	2.62975	0.754599	3.48496	0.000492203	0.00849343	WDR97
ENSG00000173120	444.634	1.64173	0.471515	3.48182	0.000498017	0.00856799	KDM2A
ENSG00000090061	311.212	1.86676	0.536118	3.48199	0.000497706	0.00856799	CCNK
ENSG00000124067	252.44	1.59515	0.45817	3.48157	0.000498489	0.00856799	SLC12A4
ENSG00000156853	149.155	1.99577	0.573359	3.48084	0.000499847	0.00858006	ZNF689
ENSG00000080031	78.5705	1.70198	0.489275	3.47857	0.000504096	0.00864164	PTPRH
ENSG00000166734	365.563	-1.56422	0.44989	-3.47689	0.000507264	0.00867323	GOLM2
ENSG00000147155	168.684	-1.68022	0.483206	-3.47724	0.000506609	0.00867323	EBP
ENSG00000134824	601.69	-1.45218	0.417775	-3.47598	0.000508987	0.00869132	FADS2
ENSG00000152137	78.8582	1.84975	0.532567	3.47328	0.000514143	0.00876792	HSPB8
ENSG00000130429	426.873	-1.46553	0.422057	-3.47235	0.00051593	0.00878693	ARPC1B
ENSG00000196689	51.574	1.88022	0.54179	3.47039	0.000519709	0.00880717	TRPV1
ENSG00000176749	67.1793	2.29535	0.661355	3.47068	0.000519145	0.00880717	CDK5R1
ENSG00000011258	95.0896	1.62339	0.467791	3.47033	0.000519812	0.00880717	MBTD1
ENSG00000115289	381.347	1.47373	0.424556	3.47124	0.000518069	0.00880717	PCGF1
ENSG00000104765	116.724	-1.72387	0.496959	-3.46883	0.000522726	0.00884509	BNIP3L
ENSG00000178567	186.538	1.48602	0.42849	3.46804	0.000524268	0.00885972	EPM2AIP1
ENSG00000197976	282.318	1.66858	0.481227	3.46735	0.000525616	0.00887104	AKAP17A
ENSG00000175931	286.39	1.64016	0.473163	3.46638	0.00052752	0.00889169	UBE2O
ENSG00000124145	185.732	1.68769	0.48719	3.46412	0.000531973	0.00895522	SDC4
ENSG00000131652	209.603	1.53163	0.442364	3.46238	0.000535415	0.008967	THOC6
ENSG00000103018	471.426	-1.66453	0.48067	-3.46294	0.000534305	0.008967	CYB5B
ENSG00000125447	342.429	1.61329	0.465916	3.46261	0.000534963	0.008967	GGA3
ENSG00000146592	49.4834	2.35938	0.681256	3.46328	0.000533626	0.008967	CREB5
ENSG00000137337	322.524	1.85184	0.535207	3.46005	0.000540081	0.00903358	MDC1
ENSG00000196116	109.035	1.6249	0.469756	3.45902	0.000542142	0.00905647	TDRD7
ENSG00000168140	93.558	2.01776	0.583786	3.45633	0.000547585	0.00913573	VASN
ENSG00000172046	176.708	1.81191	0.524431	3.455	0.0005503	0.00916934	USP19
ENSG00000184371	225.002	1.58227	0.458234	3.45296	0.000554462	0.00922693	CSF1
ENSG00000162650	57.9005	2.01459	0.583546	3.45232	0.00055579	0.00923321	ATXN7L2
ENSG00000005100	208.196	1.54754	0.44829	3.4521	0.000556252	0.00923321	DHX33
ENSG00000076650	180.419	1.54231	0.446913	3.45103	0.000558445	0.00925787	GPATCH1
ENSG00000075239	170.739	-1.67463	0.48554	-3.44901	0.000562645	0.00931569	ACAT1
ENSG00000272886	241.622	1.63062	0.472831	3.44864	0.000563423	0.00931678	DCP1A
ENSG00000188897	11.2381	3.71226	1.07666	3.44793	0.000564907	0.00932952	LOC400499
ENSG00000177374	12.0784	3.46631	1.00548	3.44743	0.000565952	0.009335	HIC1
ENSG00000089063	451.237	-1.62178	0.47105	-3.44291	0.000575499	0.00947928	TMEM230
ENSG00000006459	39.4335	1.91228	0.555475	3.4426	0.000576149	0.00947928	KDM7A
ENSG00000162664	89.0832	1.56845	0.455666	3.4421	0.000577223	0.00948502	ZNF326
ENSG00000186185	521.309	1.64168	0.477084	3.44108	0.000579401	0.00949695	KIF18B
ENSG00000042493	80.9131	-1.7964	0.522022	-3.44124	0.000579059	0.00949695	CAPG
ENSG00000145425	2322.83	-1.74761	0.508141	-3.43922	0.000583386	0.0095503	RPS3A
ENSG00000143669	119.744	1.55052	0.451096	3.43724	0.00058768	0.00960857	LYST
ENSG00000183486	4.43904	5.68368	1.65389	3.43655	0.000589164	0.0096208	MX2
ENSG00000038219	353.817	1.4617	0.425592	3.43451	0.00059363	0.00968164	BOD1L1
ENSG00000196924	5937.6	1.67762	0.488855	3.43173	0.000599734	0.00976901	FLNA
ENSG00000171855	122.529	11.5877	3.37732	3.43104	0.000601271	0.00978187	IFNB1
ENSG00000159346	502.786	-1.66105	0.484278	-3.42995	0.000603695	0.0097848	ADIPOR1
ENSG00000106541	1225.56	-1.60384	0.467543	-3.43036	0.000602778	0.0097848	AGR2
ENSG00000234616	36.9853	2.22991	0.650101	3.43009	0.000603374	0.0097848	JRK
ENSG00000173064	308.129	1.35823	0.396044	3.42949	0.000604713	0.00978917	HECTD4
ENSG00000089685	455.166	-1.5898	0.463951	-3.42666	0.000611055	0.00987961	BIRC5
ENSG00000120437	117.825	-1.76512	0.515179	-3.42623	0.00061202	0.00988298	ACAT2
ENSG00000178685	12.9275	3.21147	0.937909	3.42407	0.000616904	0.00994957	PARP10
ENSG00000100345	1396.99	1.64859	0.481633	3.42291	0.000619544	0.00996758	MYH9
ENSG00000130723	861.57	1.45236	0.424274	3.42317	0.000618955	0.00996758	ENSG00000130723
ENSG00000125657	49.8022	2.17804	0.636739	3.42062	0.000624792	0.0100273	TNFSF9
ENSG00000106460	207.694	-1.85982	0.543665	-3.4209	0.000624139	0.0100273	TMEM106B
ENSG00000137802	79.4734	1.80846	0.528848	3.41961	0.000627105	0.0100275	MAPKBP1
ENSG00000141582	755.01	1.85532	0.542545	3.41965	0.000627009	0.0100275	CBX4
ENSG00000104687	1142.9	-1.52062	0.444652	-3.41979	0.000626692	0.0100275	GSR
ENSG00000161021	295.205	1.56997	0.459202	3.41891	0.000628726	0.0100412	MAML1
ENSG00000143549	824.148	-1.29314	0.378292	-3.41836	0.000630006	0.0100494	TPM3
ENSG00000133226	760.037	1.81335	0.530534	3.41798	0.000630877	0.010051	SRRM1
ENSG00000175265	171.359	1.63905	0.479698	3.41684	0.000633527	0.0100687	GOLGA8A
ENSG00000070214	212.461	-1.81838	0.532172	-3.4169	0.000633382	0.0100687	SLC44A1
ENSG00000197043	85.8395	-1.94554	0.569541	-3.41599	0.000635512	0.0100829	ANXA6
ENSG00000120438	1224.35	-1.35231	0.395898	-3.41579	0.000635963	0.0100829	TCP1
ENSG00000244038	499.88	-1.35352	0.396422	-3.41435	0.000639353	0.0101121	DDOST
ENSG00000138085	602.335	-1.63763	0.47963	-3.41437	0.000639308	0.0101121	ATRAID
ENSG00000163795	156.215	1.72622	0.505736	3.41328	0.000641857	0.0101306	ZNF513
ENSG00000087087	545.487	1.77624	0.520405	3.41319	0.000642072	0.0101306	SRRT
ENSG00000109919	380.079	-1.50017	0.440049	-3.4091	0.000651768	0.0102712	MTCH2
ENSG00000212907	6510.29	1.32665	0.389392	3.40698	0.000656869	0.0103392	ND4L
ENSG00000183963	281.332	1.88247	0.552696	3.40599	0.000659254	0.0103642	SMTN
ENSG00000213585	904.111	-1.31819	0.387755	-3.39954	0.000674995	0.0105863	VDAC1
ENSG00000083223	458.511	1.51985	0.447052	3.39971	0.000674582	0.0105863	TUT7
ENSG00000177989	61.6092	2.10857	0.620482	3.39828	0.000678118	0.0106225	ODF3B
ENSG00000166886	83.6697	1.66463	0.489963	3.39747	0.000680126	0.0106412	NAB2
ENSG00000023697	173.467	-1.90055	0.559555	-3.39654	0.000682436	0.0106646	DERA
ENSG00000166197	768.184	1.77989	0.524164	3.39568	0.000684573	0.0106852	NOLC1
ENSG00000142408	16.1174	2.98733	0.879927	3.39498	0.000686343	0.0107001	CACNG8
ENSG00000166483	368.331	1.55682	0.458613	3.39463	0.000687219	0.010701	WEE1
ENSG00000157450	599.255	1.69987	0.50093	3.39342	0.000690246	0.0107353	RNF111
ENSG00000182791	23.9548	2.24073	0.661988	3.38485	0.000712176	0.0110537	CCDC87
ENSG00000198712	37692.9	1.38072	0.407923	3.38476	0.000712408	0.0110537	COX2
ENSG00000204394	319.816	1.61742	0.477946	3.3841	0.000714116	0.0110671	VARS1
ENSG00000162976	123.41	-2.14758	0.63571	-3.37824	0.000729522	0.0112925	SLC66A3
ENSG00000167244	8.98831	4.20562	1.24612	3.37498	0.000738204	0.0114134	IGF2
ENSG00000162702	756.853	1.27088	0.376612	3.37451	0.000739478	0.0114196	ZNF281
ENSG00000173660	629.373	-1.64057	0.486222	-3.37411	0.000740555	0.0114227	UQCRH
ENSG00000187446	541	-1.7128	0.507877	-3.37247	0.000744983	0.011464	CHP1
ENSG00000188677	75.4742	-1.81058	0.536861	-3.37253	0.000744813	0.011464	PARVB
ENSG00000134294	485.645	1.40305	0.416288	3.37037	0.000750673	0.011538	SLC38A2
ENSG00000149485	615.805	-1.32467	0.393088	-3.3699	0.000751954	0.0115422	FADS1
ENSG00000118680	724.797	-1.48614	0.441039	-3.36962	0.000752711	0.0115422	MYL12B
ENSG00000218891	232.015	1.58295	0.470128	3.36706	0.00075973	0.0116225	ZNF579
ENSG00000044090	136.96	1.52945	0.454198	3.36736	0.000758908	0.0116225	CUL7
ENSG00000137221	121.54	1.59041	0.472696	3.36456	0.000766672	0.011715	TJAP1
ENSG00000174010	219.689	1.48084	0.44026	3.36355	0.000769467	0.011744	KLHL15
ENSG00000134186	267.547	1.42981	0.425274	3.3621	0.000773524	0.0117564	PRPF38B
ENSG00000143198	339.025	-1.53489	0.456543	-3.36198	0.000773871	0.0117564	MGST3
ENSG00000125798	573.406	1.9058	0.566723	3.36285	0.000771429	0.0117564	FOXA2
ENSG00000067560	568.019	-1.5105	0.449269	-3.36213	0.000773444	0.0117564	RHOA
ENSG00000080573	11.6232	3.44837	1.02582	3.36157	0.000775002	0.0117599	COL5A3
ENSG00000178229	99.6708	1.68386	0.501004	3.36097	0.000776682	0.0117717	ZNF543
ENSG00000164294	129.946	-1.84122	0.548058	-3.35953	0.000780747	0.0117935	GPX8
ENSG00000072682	94.8927	-1.72682	0.514012	-3.35951	0.000780822	0.0117935	P4HA2
ENSG00000151914	1539.54	1.24458	0.370413	3.35998	0.000779468	0.0117935	DST
ENSG00000198843	429.578	-1.58995	0.473499	-3.35788	0.000785437	0.0118495	SELENOT
ENSG00000197037	94.3295	1.8117	0.539597	3.35751	0.000786484	0.0118516	ZSCAN25
ENSG00000169992	60.2065	1.85467	0.552497	3.35689	0.000788231	0.0118637	NLGN2
ENSG00000142168	744.143	-1.44477	0.430427	-3.35659	0.0007891	0.0118637	SOD1
ENSG00000095574	102.922	2.12397	0.633066	3.35506	0.000793478	0.0119022	IKZF5
ENSG00000119471	126.023	-1.7353	0.517216	-3.35507	0.000793454	0.0119022	HSDL2
ENSG00000188690	237.118	-1.7347	0.517509	-3.35202	0.000802245	0.012011	UROS
ENSG00000184220	172.577	-1.63666	0.488276	-3.35191	0.000802573	0.012011	CMSS1
ENSG00000196453	294.996	1.71663	0.512275	3.351	0.000805199	0.0120366	ZNF777
ENSG00000075826	27.0252	2.13862	0.638453	3.34969	0.000809015	0.0120798	SEC31B
ENSG00000165775	146.196	-1.6389	0.489357	-3.34909	0.000810781	0.0120924	FUNDC2
ENSG00000162775	314.33	1.36851	0.408862	3.34711	0.000816576	0.0121325	RBM15
ENSG00000182054	121.345	-1.61273	0.481788	-3.34738	0.000815781	0.0121325	IDH2
ENSG00000169599	187.712	-1.58307	0.473032	-3.34665	0.000817941	0.0121325	NFU1
ENSG00000196576	684.583	1.38545	0.413988	3.3466	0.000818106	0.0121325	PLXNB2
ENSG00000147123	369.453	-1.60096	0.47826	-3.34748	0.0008155	0.0121325	NDUFB11
ENSG00000166436	46.9572	1.97236	0.589522	3.34569	0.000820792	0.0121585	TRIM66
ENSG00000150093	4023.36	-1.43512	0.429066	-3.34474	0.000823598	0.012174	ITGB1
ENSG00000131023	374.084	1.41395	0.422781	3.34439	0.000824634	0.012174	LATS1
ENSG00000146859	28.1439	2.47815	0.740946	3.34458	0.000824076	0.012174	TMEM140
ENSG00000129514	232.466	1.4905	0.445919	3.34253	0.000830182	0.0122421	FOXA1
ENSG00000133872	443.861	-1.48349	0.443869	-3.34217	0.000831267	0.0122443	SARAF
ENSG00000170322	219.036	1.58617	0.474648	3.34179	0.000832388	0.0122471	NFRKB
ENSG00000158321	74.3018	2.11063	0.631672	3.34135	0.000833735	0.0122531	AUTS2
ENSG00000181827	790.955	1.57128	0.470871	3.33696	0.000847004	0.0124314	RFX7
ENSG00000135999	304.993	1.33519	0.400153	3.33671	0.000847767	0.0124314	EPC2
ENSG00000136156	245.168	-1.67847	0.503173	-3.33577	0.000850625	0.0124593	ITM2B
ENSG00000212123	27.5733	2.19324	0.657793	3.33424	0.000855314	0.012514	PRR22
ENSG00000142675	12.2499	3.42357	1.02712	3.33318	0.000858595	0.0125449	CNKSR1
ENSG00000146221	5.43209	6.16753	1.85048	3.33294	0.000859345	0.0125449	TCTE1
ENSG00000171316	535.908	1.39597	0.418934	3.3322	0.000861615	0.01255	CHD7
ENSG00000188483	1738.5	1.47315	0.44208	3.33232	0.000861239	0.01255	IER5L
ENSG00000002586	470.506	-1.87337	0.562334	-3.33142	0.000864043	0.0125714	CD99
ENSG00000102057	11.2538	3.38207	1.01576	3.32961	0.00086969	0.0126395	KCND1
ENSG00000105854	1363.59	-1.60802	0.483032	-3.32902	0.000871529	0.0126522	PON2
ENSG00000100888	988.066	1.46824	0.441121	3.32843	0.000873376	0.0126649	CHD8
ENSG00000197930	339.111	-1.53098	0.460022	-3.32805	0.000874561	0.0126681	ERO1A
ENSG00000170836	240.748	1.62629	0.488803	3.32708	0.000877612	0.0126982	PPM1D
ENSG00000176692	18.7541	3.776	1.13507	3.32667	0.000878904	0.0127028	FOXC2
ENSG00000140521	398.118	1.37034	0.411979	3.32624	0.000880269	0.0127045	POLG
ENSG00000184708	208.418	1.72319	0.518095	3.32602	0.000880962	0.0127045	EIF4ENIF1
ENSG00000092098	188.383	1.40439	0.422547	3.32363	0.000888525	0.0127995	RNF31
ENSG00000005059	95.8682	-1.86694	0.561827	-3.32299	0.000890596	0.012815	MCUB
ENSG00000164611	565.242	-1.34695	0.40538	-3.32268	0.000891565	0.012815	PTTG1
ENSG00000204248	10.307	3.18341	0.958209	3.32225	0.000892943	0.0128207	COL11A2
ENSG00000167881	156.367	1.42585	0.429365	3.32083	0.000897518	0.0128723	SRP68
ENSG00000105048	252.821	-1.7857	0.537777	-3.32052	0.000898507	0.0128724	TNNT1
ENSG00000139168	463.262	-1.61529	0.486981	-3.31695	0.000910062	0.0130236	ZCRB1
ENSG00000187624	184.867	1.60042	0.482751	3.3152	0.000915782	0.0130912	C17orf97
ENSG00000181026	440.277	1.57939	0.476682	3.3133	0.000922008	0.0131658	AEN
ENSG00000204947	16.7122	2.86867	0.866175	3.31188	0.000926711	0.0132185	ZNF425
ENSG00000126822	335.121	1.4025	0.423648	3.31053	0.000931203	0.0132608	PLEKHG3
ENSG00000132382	758.423	1.38123	0.417242	3.31038	0.000931706	0.0132608	MYBBP1A
ENSG00000198799	147.131	1.47278	0.445226	3.30794	0.000939855	0.0133623	LRIG2
ENSG00000115844	42.0497	5.83508	1.76436	3.30719	0.000942362	0.0133834	DLX2
ENSG00000198763	19420.3	1.75608	0.531101	3.30649	0.000944714	0.0134022	ND2
ENSG00000146278	501.137	1.39814	0.423113	3.30441	0.000951749	0.0134874	PNRC1
ENSG00000103168	209.84	1.5881	0.480823	3.30289	0.000956954	0.0135318	TAF1C
ENSG00000258890	385.666	1.24671	0.377434	3.30311	0.000956179	0.0135318	CEP95
ENSG00000079739	95.5027	-1.68402	0.510089	-3.30143	0.00096193	0.0135436	PGM1
ENSG00000182782	9.00356	3.8493	1.16569	3.30216	0.000959431	0.0135436	HCAR2
ENSG00000112335	259.024	-1.79424	0.54346	-3.30152	0.000961626	0.0135436	SNX3
ENSG00000156471	514.148	-1.48172	0.448753	-3.30187	0.000960433	0.0135436	PTDSS1
ENSG00000186448	67.0077	1.59046	0.48213	3.29881	0.000970958	0.0136561	ZNF197
ENSG00000132424	399.824	1.31904	0.400133	3.29649	0.000979	0.0137544	PNISR
ENSG00000181019	2381.79	-1.52718	0.463594	-3.29422	0.000986943	0.0138511	NQO1
ENSG00000206077	12.9708	3.69491	1.12216	3.29267	0.00099242	0.013913	ZDHHC11B
ENSG00000114841	52.9563	1.73123	0.526119	3.29058	0.000999825	0.0140018	DNAH1
ENSG00000170310	215.001	-1.55272	0.472031	-3.28944	0.00100386	0.0140283	STX8
ENSG00000123159	185.346	-1.55603	0.473017	-3.28958	0.00100336	0.0140283	GIPC1
ENSG00000050130	348.626	-1.62019	0.492678	-3.28854	0.00100707	0.0140582	JKAMP
ENSG00000091317	126.493	-1.97056	0.599371	-3.28772	0.00101004	0.0140845	CMTM6
ENSG00000116288	378.568	-1.63985	0.499149	-3.28528	0.0010188	0.0141314	PARK7
ENSG00000109065	104.3	1.85407	0.564194	3.28623	0.00101537	0.0141314	NAT9
ENSG00000042753	321.288	-1.8056	0.549588	-3.28537	0.0010185	0.0141314	AP2S1
ENSG00000138663	111.113	-1.83412	0.558253	-3.28547	0.00101814	0.0141314	COPS4
ENSG00000145912	434.416	-1.68045	0.511427	-3.28581	0.00101691	0.0141314	NHP2
ENSG00000170312	359.811	-1.67059	0.508715	-3.28394	0.00102367	0.0141539	CDK1
ENSG00000278919	5.11751	5.24513	1.59703	3.2843	0.00102237	0.0141539	ENSG00000278919
ENSG00000070087	475.193	-1.77727	0.541152	-3.28424	0.00102259	0.0141539	PFN2
ENSG00000198730	243.45	1.54669	0.471048	3.28351	0.00102523	0.0141605	CTR9
ENSG00000168653	576.746	-1.70056	0.518344	-3.28076	0.00103527	0.0142842	NDUFS5
ENSG00000185480	149.588	-1.70739	0.52087	-3.27796	0.00104562	0.0144082	PARPBP
ENSG00000006625	238.917	-1.81257	0.552995	-3.27773	0.00104647	0.0144082	GGCT
ENSG00000181619	20.673	2.44966	0.747441	3.2774	0.00104768	0.0144097	GPR135
ENSG00000085491	158.002	-1.72851	0.527614	-3.27609	0.00105254	0.0144464	SLC25A24
ENSG00000070778	222.093	1.54821	0.47258	3.27609	0.00105256	0.0144464	PTPN21
ENSG00000131471	10.3039	3.23526	0.987729	3.27545	0.00105493	0.0144638	AOC3
ENSG00000197837	838.836	1.44491	0.441184	3.27507	0.00105635	0.0144681	H4C16
ENSG00000125991	604.092	-1.29384	0.395494	-3.27145	0.00106997	0.0146393	ERGIC3
ENSG00000177946	18.7361	2.38576	0.729459	3.27059	0.00107322	0.0146684	CENPBD1P
ENSG00000168758	138.635	1.49619	0.457621	3.2695	0.00107736	0.0147097	SEMA4C
ENSG00000105701	264.3	-1.81115	0.554282	-3.26756	0.00108478	0.014783	FKBP8
ENSG00000091490	248.644	-1.44575	0.442461	-3.26751	0.00108499	0.014783	SEL1L3
ENSG00000247626	135.413	1.72292	0.52758	3.26571	0.00109189	0.0148469	MARS2
ENSG00000168026	16.5471	2.58611	0.791903	3.2657	0.00109195	0.0148469	TTC21A
ENSG00000089220	358.1	-1.40678	0.431045	-3.26365	0.00109988	0.0149379	PEBP1
ENSG00000181991	296.501	-1.38821	0.425389	-3.26338	0.00110093	0.0149379	MRPS11
ENSG00000196743	51.1578	-2.22942	0.683371	-3.26239	0.00110477	0.0149591	GM2A
ENSG00000067167	1506.05	-1.5259	0.46771	-3.2625	0.00110434	0.0149591	TRAM1
ENSG00000099917	203.118	1.77236	0.543338	3.26198	0.00110636	0.014965	MED15
ENSG00000170144	256.676	1.33643	0.409812	3.26108	0.00110987	0.014997	HNRNPA3
ENSG00000122359	533.497	-1.29737	0.397988	-3.25981	0.00111485	0.015043	ANXA11
ENSG00000124795	720.656	-1.25799	0.385929	-3.25963	0.00111557	0.015043	DEK
ENSG00000143183	279.487	-1.47739	0.453398	-3.25848	0.00112012	0.0150617	TMCO1
ENSG00000129347	64.544	1.83555	0.563238	3.25892	0.00111838	0.0150617	KRI1
ENSG00000188566	116.308	1.46371	0.449212	3.2584	0.00112042	0.0150617	NDOR1
ENSG00000123472	146.46	-1.75823	0.540108	-3.25533	0.00113261	0.01521	ATPAF1
ENSG00000072210	669.937	-1.46949	0.451891	-3.25186	0.00114653	0.0153183	ALDH3A2
ENSG00000177051	216.194	1.48437	0.45636	3.25262	0.00114346	0.0153183	FBXO46
ENSG00000114638	64.6041	-1.75965	0.541103	-3.25197	0.00114607	0.0153183	UPK1B
ENSG00000228716	137.238	-1.88898	0.580792	-3.25243	0.00114424	0.0153183	DHFR
ENSG00000112110	379.762	-1.68506	0.518085	-3.25248	0.00114404	0.0153183	MRPL18
ENSG00000154447	274.464	1.64962	0.507757	3.24884	0.00115877	0.0154661	SH3RF1
ENSG00000101182	724.797	-1.71429	0.52779	-3.24805	0.00116198	0.0154931	PSMA7
ENSG00000239264	223.916	-1.52297	0.469079	-3.24672	0.00116742	0.0155498	TXNDC5
ENSG00000143842	75.3632	1.8999	0.58532	3.24592	0.00117071	0.0155777	SOX13
ENSG00000111641	791.314	1.387	0.427642	3.24337	0.00118123	0.0156699	NOP2
ENSG00000166716	682.19	1.3964	0.43048	3.24382	0.00117939	0.0156699	ZNF592
ENSG00000112658	367.284	1.71272	0.528049	3.24348	0.0011808	0.0156699	SRF
ENSG00000083896	297.178	1.40887	0.434555	3.2421	0.00118653	0.0157242	YTHDC1
ENSG00000198000	319.481	1.25361	0.386711	3.24173	0.00118807	0.0157287	NOL8
ENSG00000092969	392.095	1.38207	0.426551	3.24011	0.00119482	0.0158021	TGFB2
ENSG00000131759	570.175	1.61608	0.49888	3.23941	0.00119775	0.0158249	RARA
ENSG00000152558	739.973	-1.46415	0.452047	-3.23893	0.00119978	0.0158356	TMEM123
ENSG00000143797	123.444	-1.72185	0.531682	-3.23849	0.00120166	0.0158444	MBOAT2
ENSG00000123684	394.699	-1.65575	0.511373	-3.23785	0.00120433	0.0158637	LPGAT1
ENSG00000101384	1322.85	1.27897	0.395251	3.23585	0.00121282	0.0159433	JAG1
ENSG00000087842	196.934	-1.76602	0.545718	-3.23614	0.0012116	0.0159433	PIR
ENSG00000139428	110.115	-1.60189	0.495125	-3.23532	0.00121504	0.0159566	MMAB
ENSG00000006007	314.691	-1.64719	0.509272	-3.23441	0.00121895	0.0159918	GDE1
ENSG00000174136	131.572	1.45948	0.451512	3.23242	0.00122745	0.0160873	RGMB
ENSG00000078304	469.986	-1.41618	0.438268	-3.23132	0.00123219	0.0161312	PPP2R5C
ENSG00000181404	91.8881	1.73747	0.537737	3.23107	0.00123327	0.0161312	WASHC1
ENSG00000100288	91.6741	1.51049	0.467546	3.23067	0.00123499	0.0161375	CHKB
ENSG00000188786	131.481	1.74038	0.538987	3.22899	0.00124227	0.0162165	MTF1
ENSG00000119333	670.231	-1.29453	0.400973	-3.22848	0.00124449	0.0162293	DYNC2I2
ENSG00000173875	102.435	1.4516	0.449675	3.22812	0.00124605	0.0162334	ZNF791
ENSG00000143158	246.888	-1.70557	0.528695	-3.226	0.00125535	0.0163383	MPC2
ENSG00000143614	100.185	1.75044	0.54297	3.22382	0.00126492	0.0164301	GATAD2B
ENSG00000163430	133.309	-1.67738	0.520265	-3.22409	0.00126375	0.0164301	FSTL1
ENSG00000232119	208.005	-1.96102	0.608654	-3.2219	0.00127344	0.0165244	MCTS1
ENSG00000076043	198.227	-1.54826	0.480851	-3.21983	0.00128266	0.0166276	REXO2
ENSG00000122862	203.978	-1.72532	0.535911	-3.21942	0.00128451	0.016635	SRGN
ENSG00000108602	1624.44	-1.23325	0.383137	-3.21883	0.00128715	0.0166363	ALDH3A1
ENSG00000099977	209.239	-1.5223	0.472896	-3.2191	0.00128595	0.0166363	DDT
ENSG00000134330	328.754	-1.55994	0.484986	-3.21647	0.00129777	0.016757	IAH1
ENSG00000117984	311.446	-1.53442	0.477187	-3.21555	0.00130196	0.0167871	CTSD
ENSG00000164877	149.332	1.38491	0.430711	3.21539	0.00130267	0.0167871	MICALL2
ENSG00000170776	699.454	1.28515	0.399778	3.21466	0.001306	0.0168036	AKAP13
ENSG00000109674	379.309	-1.54675	0.481173	-3.21454	0.00130652	0.0168036	NEIL3
ENSG00000156858	282.131	1.66175	0.517138	3.21336	0.00131193	0.0168567	PRR14
ENSG00000122034	865.398	-1.73932	0.54156	-3.21168	0.00131963	0.0169223	GTF3A
ENSG00000128595	443.476	-1.35852	0.422984	-3.21175	0.00131928	0.0169223	CALU
ENSG00000198610	27.3218	-2.43292	0.758114	-3.20918	0.00133115	0.0170534	AKR1C4
ENSG00000114023	101.729	-1.80627	0.562899	-3.20887	0.0013326	0.0170551	FAM162A
ENSG00000117450	1694.67	-1.73767	0.54165	-3.2081	0.00133615	0.0170839	PRDX1
ENSG00000155366	358.188	-1.33984	0.417771	-3.20712	0.0013407	0.0171253	RHOC
ENSG00000140829	255.784	1.44752	0.451608	3.20526	0.00134941	0.0172086	DHX38
ENSG00000001036	286.315	-1.54625	0.482423	-3.20517	0.00134985	0.0172086	FUCA2
ENSG00000074071	349.638	-1.54013	0.480578	-3.20474	0.00135186	0.0172174	MRPS34
ENSG00000117525	45.986	1.81554	0.56673	3.20354	0.00135747	0.0172721	F3
ENSG00000104325	81.4339	-1.63944	0.511809	-3.20323	0.00135895	0.0172741	DECR1
ENSG00000130766	56.0816	2.17379	0.678871	3.20207	0.00136442	0.0173268	SESN2
ENSG00000161509	11.0997	2.91589	0.910943	3.20095	0.00136974	0.0173606	GRIN2C
ENSG00000259040	214.768	-1.52	0.474829	-3.20116	0.00136877	0.0173606	BLOC1S5-TXNDC5
ENSG00000139180	201.498	-1.80855	0.565155	-3.2001	0.00137379	0.0173784	NDUFA9
ENSG00000101439	470.955	-1.47541	0.461052	-3.2001	0.0013738	0.0173784	CST3
ENSG00000064666	262.811	-1.35069	0.42216	-3.19946	0.00137684	0.0174001	CNN2
ENSG00000128731	549.371	1.21265	0.379081	3.19891	0.00137947	0.0174165	HERC2
ENSG00000099901	742.46	-1.33287	0.416758	-3.19819	0.00138291	0.0174431	RANBP1
ENSG00000183255	219.113	-1.52089	0.475735	-3.19693	0.001389	0.017482	PTTG1IP
ENSG00000148248	438.079	-1.41034	0.441118	-3.19718	0.00138776	0.017482	SURF4
ENSG00000198727	24916.7	1.27543	0.39898	3.19672	0.00139	0.017482	CYTB
ENSG00000177721	36.7115	1.81335	0.567578	3.19489	0.00139885	0.0175763	ANXA2R
ENSG00000163541	221.702	-1.47097	0.460555	-3.1939	0.00140365	0.0175981	SUCLG1
ENSG00000233276	404.28	-1.39688	0.437328	-3.19413	0.00140255	0.0175981	GPX1
ENSG00000137274	44.4434	-1.93574	0.606112	-3.1937	0.00140462	0.0175981	BPHL
ENSG00000184863	471.895	1.51459	0.474505	3.19194	0.00141319	0.0176754	RBM33
ENSG00000126759	10.3858	3.18307	0.99724	3.19188	0.00141349	0.0176754	CFP
ENSG00000131398	12.8146	3.04915	0.955492	3.19119	0.0014169	0.0177011	KCNC3
ENSG00000120937	4.00645	6.02651	1.88922	3.18995	0.00142298	0.0177312	NPPB
ENSG00000132017	116.594	1.53317	0.480636	3.18987	0.00142338	0.0177312	DCAF15
ENSG00000125386	332.669	1.56343	0.490059	3.19029	0.00142131	0.0177312	FAM193A
ENSG00000130164	347.484	1.40958	0.441992	3.18916	0.00142688	0.0177423	LDLR
ENSG00000169871	102.353	1.69654	0.531976	3.18914	0.00142698	0.0177423	TRIM56
ENSG00000263620	40.1944	1.87861	0.589868	3.1848	0.00144852	0.017993	ENSG00000263620
ENSG00000140848	257.219	-1.47519	0.463612	-3.18195	0.00146289	0.0181543	CPNE2
ENSG00000182220	184.045	-1.51323	0.47575	-3.18072	0.0014691	0.018214	ATP6AP2
ENSG00000158019	182.15	-1.36906	0.430514	-3.18006	0.00147242	0.018238	BABAM2
ENSG00000130813	61.3274	1.87257	0.589049	3.17898	0.00147795	0.0182718	SHFL
ENSG00000135940	510.798	-1.4703	0.462488	-3.1791	0.00147731	0.0182718	COX5B
ENSG00000104219	172.283	-1.57283	0.495403	-3.17485	0.00149912	0.0185161	ZDHHC2
ENSG00000109861	210.786	-1.4902	0.469521	-3.17387	0.00150423	0.0185616	CTSC
ENSG00000163637	120.26	1.45003	0.457187	3.17163	0.00151584	0.0186696	PRICKLE2
ENSG00000160949	266.568	1.26423	0.398579	3.17183	0.00151482	0.0186696	TONSL
ENSG00000141934	270.092	-1.43423	0.45241	-3.17021	0.0015233	0.0187439	PLPP2
ENSG00000166341	7.91972	3.45254	1.08947	3.169	0.00152964	0.0188042	DCHS1
ENSG00000241685	638.26	-1.45141	0.458172	-3.16783	0.00153579	0.0188621	ARPC1A
ENSG00000113048	309.395	-1.3895	0.438689	-3.16739	0.00153813	0.0188731	MRPS27
ENSG00000176393	191.771	-1.53296	0.484171	-3.16615	0.00154472	0.0189007	RNPEP
ENSG00000112378	276.917	-1.54943	0.489295	-3.16666	0.00154198	0.0189007	PERP
ENSG00000126883	627.094	1.37888	0.4355	3.16621	0.00154439	0.0189007	NUP214
ENSG00000142207	410.891	1.30632	0.412661	3.16559	0.00154771	0.018902	URB1
ENSG00000146047	5.2223	4.5764	1.44563	3.16569	0.00154717	0.018902	H2BC1
ENSG00000138175	113.818	-1.79908	0.568402	-3.16515	0.00155004	0.0189128	ARL3
ENSG00000213719	839.545	-1.35632	0.428616	-3.16441	0.00155398	0.0189432	CLIC1
ENSG00000171992	559.705	1.63992	0.518658	3.16186	0.00156766	0.0190922	SYNPO
ENSG00000188157	905.352	1.41027	0.446297	3.15994	0.00157804	0.019165	AGRN
ENSG00000213551	335.352	-1.42592	0.451229	-3.16008	0.00157728	0.019165	DNAJC9
ENSG00000182551	125.203	-1.55402	0.491773	-3.16004	0.00157749	0.019165	ADI1
ENSG00000135916	130.926	-1.53433	0.485605	-3.15962	0.00157974	0.0191679	ITM2C
ENSG00000170122	9.73088	3.65809	1.15793	3.15916	0.00158227	0.0191808	FOXD4
ENSG00000176092	16.368	2.44957	0.775466	3.15884	0.00158399	0.0191839	CRYBG2
ENSG00000111775	479.475	-1.55373	0.491931	-3.15842	0.00158627	0.0191937	COX6A1
ENSG00000076924	190.876	1.75482	0.555879	3.15684	0.0015949	0.0192803	XAB2
ENSG00000254772	3479.19	-1.19459	0.378446	-3.15657	0.00159638	0.0192804	EEF1G
ENSG00000033030	266.35	1.45107	0.459893	3.15523	0.00160373	0.0192924	ZCCHC8
ENSG00000172183	120.36	1.79422	0.568591	3.15556	0.00160192	0.0192924	ISG20
ENSG00000130201	10.5251	3.24759	1.02933	3.15504	0.00160475	0.0192924	ENSG00000130201
ENSG00000275111	83.5198	1.66443	0.527464	3.15553	0.00160208	0.0192924	ZNF2
ENSG00000160932	456.551	-1.48977	0.472173	-3.15514	0.00160419	0.0192924	LY6E
ENSG00000130477	30.8376	1.90109	0.603064	3.15238	0.00161944	0.0194511	UNC13A
ENSG00000009724	36.8012	2.85729	0.906799	3.15096	0.00162734	0.0195281	MASP2
ENSG00000264522	131.077	1.64314	0.522061	3.14741	0.00164725	0.0197308	OTUD7B
ENSG00000214265	81.4517	-1.72018	0.546537	-3.14742	0.0016472	0.0197308	ENSG00000214265
ENSG00000261915	36.5373	1.8602	0.591286	3.14602	0.00165511	0.0198068	ENSG00000261915
ENSG00000122378	199.477	-1.64505	0.523031	-3.14523	0.00165957	0.0198304	PRXL2A
ENSG00000052749	342.036	1.44067	0.458083	3.14499	0.00166093	0.0198304	RRP12
ENSG00000146909	138.122	1.41992	0.451506	3.14487	0.00166163	0.0198304	NOM1
ENSG00000167657	183.809	1.56788	0.498837	3.14307	0.00167185	0.0199342	DAPK3
ENSG00000110514	193.548	1.45812	0.464091	3.14188	0.00167867	0.0199973	MADD
ENSG00000123416	10698	-1.46009	0.464896	-3.14068	0.00168553	0.0200333	TUBA1B
ENSG00000179218	1440.63	-1.12713	0.358908	-3.14043	0.00168701	0.0200333	CALR
ENSG00000130203	28.3645	1.98942	0.633517	3.14029	0.00168782	0.0200333	APOE
ENSG00000051596	208.193	-1.40505	0.447335	-3.14094	0.00168406	0.0200333	THOC3
ENSG00000113504	95.1412	1.51136	0.481359	3.13978	0.00169074	0.0200497	SLC12A7
ENSG00000111907	149.359	-1.58723	0.505812	-3.13798	0.00170116	0.020155	TPD52L1
ENSG00000096070	128.406	1.407	0.448535	3.13689	0.00170749	0.0202117	BRPF3
ENSG00000102554	900.857	1.76468	0.562943	3.13474	0.00172005	0.020342	KLF5
ENSG00000151632	4171.36	-1.45178	0.463177	-3.13441	0.00172202	0.0203469	AKR1C2
ENSG00000090924	817.399	1.39605	0.445496	3.1337	0.00172615	0.0203773	PLEKHG2
ENSG00000132326	313.53	1.33761	0.427212	3.13102	0.00174202	0.0205461	PER2
ENSG00000188643	407.584	-1.40323	0.44834	-3.12983	0.00174906	0.020592	S100A16
ENSG00000112576	672.394	-1.31584	0.420401	-3.12997	0.00174822	0.020592	CCND3
ENSG00000130803	272.303	1.3325	0.425814	3.12931	0.00175218	0.0206102	ZNF317
ENSG00000011052	1468.85	-1.43975	0.460635	-3.12558	0.00177456	0.0208547	NME1-NME2
ENSG00000133250	64.5065	1.94771	0.623242	3.12513	0.00177727	0.0208677	ZNF414
ENSG00000175390	734.453	-1.3057	0.417997	-3.1237	0.00178593	0.0209318	EIF3F
ENSG00000132541	117.382	-1.68905	0.540702	-3.1238	0.00178529	0.0209318	RIDA
ENSG00000170921	334.028	1.37956	0.441839	3.12231	0.00179438	0.0209933	TANC2
ENSG00000188846	1278.87	-1.34777	0.431652	-3.12236	0.00179407	0.0209933	RPL14
ENSG00000185624	1510.62	-1.17229	0.375755	-3.11984	0.00180951	0.0211514	P4HB
ENSG00000197006	472.514	-1.80091	0.577631	-3.11775	0.00182238	0.0212828	METTL9
ENSG00000107864	17.7859	2.85731	0.917152	3.11542	0.00183685	0.0214136	CPEB3
ENSG00000165672	487.142	-1.83989	0.590528	-3.11568	0.00183524	0.0214136	PRDX3
ENSG00000163602	147.595	1.74296	0.559659	3.11432	0.00184372	0.0214745	RYBP
ENSG00000128908	371.255	1.24824	0.400909	3.11352	0.00184869	0.0215132	INO80
ENSG00000161671	357.912	-1.24144	0.398808	-3.11287	0.00185278	0.0215417	EMC10
ENSG00000173166	123.792	1.50569	0.483761	3.11248	0.00185523	0.021551	RAPH1
ENSG00000149925	2099.07	-1.12718	0.362475	-3.10968	0.00187291	0.021737	ALDOA
ENSG00000239672	759.821	-1.34629	0.43367	-3.10442	0.0019065	0.0220877	NME1
ENSG00000147649	581.935	-1.21524	0.39145	-3.10447	0.00190621	0.0220877	MTDH
ENSG00000129933	95.4021	1.63786	0.527873	3.10276	0.00191724	0.0221924	MAU2
ENSG00000185499	15.0199	2.82786	0.911511	3.10239	0.00191968	0.022201	MUC1
ENSG00000109756	258.329	1.50835	0.486312	3.10161	0.0019247	0.0222395	RAPGEF2
ENSG00000074201	267.766	-1.52405	0.491968	-3.09786	0.00194921	0.0225028	CLNS1A
ENSG00000148484	201.518	-1.42038	0.458851	-3.09552	0.00196466	0.0226612	RSU1
ENSG00000008128	79.0192	1.69098	0.546324	3.0952	0.00196682	0.0226661	CDK11A
ENSG00000106348	333.883	-1.34121	0.433471	-3.09412	0.00197398	0.0227286	IMPDH1
ENSG00000134644	534.094	1.34405	0.434694	3.09194	0.00198855	0.0228762	PUM1
ENSG00000143771	252.776	-1.66361	0.538313	-3.09042	0.00199873	0.022973	CNIH4
ENSG00000110925	99.6036	1.39538	0.451863	3.08807	0.00201459	0.0231351	CSRNP2
ENSG00000107862	457.917	1.30752	0.423572	3.0869	0.00202257	0.0232063	GBF1
ENSG00000175581	138.173	-1.4391	0.466394	-3.08559	0.00203149	0.0232883	MRPL48
ENSG00000111144	318.378	-1.26655	0.410586	-3.08474	0.0020373	0.0232936	LTA4H
ENSG00000198824	305.454	1.46873	0.476093	3.08497	0.00203574	0.0232936	CHAMP1
ENSG00000184117	150.2	-1.55958	0.505567	-3.08482	0.00203675	0.0232936	NIPSNAP1
ENSG00000111906	338.143	-1.55782	0.505052	-3.08447	0.00203914	0.0232943	HDDC2
ENSG00000163013	19.9998	2.39821	0.777721	3.08364	0.00204484	0.0233187	FBXO41
ENSG00000104763	203.89	-1.42952	0.463544	-3.0839	0.00204306	0.0233187	ASAH1
ENSG00000224470	306.002	1.37812	0.447053	3.08267	0.00205155	0.0233538	ATXN1L
ENSG00000180787	39.5465	1.70712	0.553788	3.08262	0.00205187	0.0233538	ZFP3
ENSG00000173163	145.666	-1.42683	0.462936	-3.08214	0.00205517	0.0233538	COMMD1
ENSG00000163466	658.288	-1.28889	0.418148	-3.08238	0.0020535	0.0233538	ARPC2
ENSG00000149600	113.122	-1.73507	0.562986	-3.0819	0.00205685	0.0233538	COMMD7
ENSG00000130821	82.1438	1.75655	0.570028	3.08152	0.0020595	0.0233636	SLC6A8
ENSG00000164253	187.398	-1.6442	0.533759	-3.08041	0.00206715	0.0233895	WDR41
ENSG00000124570	208.234	-1.37553	0.446524	-3.08052	0.00206638	0.0233895	SERPINB6
ENSG00000127366	8.83568	3.54431	1.15047	3.08074	0.00206489	0.0233895	TAS2R5
ENSG00000167371	7.75161	3.89287	1.26488	3.07765	0.00208637	0.0235425	PRRT2
ENSG00000129636	266.95	-1.37762	0.447631	-3.07757	0.00208693	0.0235425	ITFG1
ENSG00000198783	266.253	1.38394	0.449704	3.07744	0.00208786	0.0235425	ZNF830
ENSG00000170860	370.259	-1.50854	0.490092	-3.07807	0.00208346	0.0235425	LSM3
ENSG00000117862	163.715	-1.53208	0.497921	-3.07695	0.0020913	0.023561	TXNDC12
ENSG00000086598	891.26	-1.48474	0.482773	-3.07544	0.00210195	0.0236606	TMED2
ENSG00000058804	374.765	-1.31077	0.426432	-3.0738	0.00211352	0.0237063	NDC1
ENSG00000100473	71.2503	-1.64243	0.534372	-3.07358	0.00211508	0.0237063	COCH
ENSG00000127511	124.683	1.45104	0.471995	3.07427	0.00211016	0.0237063	SIN3B
ENSG00000005007	210.589	1.49554	0.486506	3.07405	0.00211173	0.0237063	UPF1
ENSG00000164508	4.20581	5.07933	1.65217	3.07433	0.00210977	0.0237063	H2AC1
ENSG00000166188	110.015	1.49719	0.487248	3.07276	0.0021209	0.0237512	ZNF319
ENSG00000196408	12.9963	4.44336	1.44617	3.07249	0.00212281	0.0237522	NOXO1
ENSG00000099995	565.238	1.67855	0.546445	3.07177	0.00212796	0.0237895	SF3A1
ENSG00000204301	13.984	3.35321	1.09186	3.07109	0.00213277	0.0238229	NOTCH4
ENSG00000142856	109.833	-1.76132	0.573704	-3.07008	0.00213999	0.0238628	ITGB3BP
ENSG00000101104	47.7093	1.63141	0.531384	3.07013	0.00213969	0.0238628	PABPC1L
ENSG00000136104	122.559	-1.60865	0.524107	-3.06932	0.00214548	0.0239037	RNASEH2B
ENSG00000010322	162.547	1.36724	0.445754	3.06725	0.00216039	0.0240492	NISCH
ENSG00000117118	335.703	-1.38474	0.451655	-3.06592	0.00217003	0.024136	SDHB
ENSG00000074660	6.98613	4.15915	1.35864	3.06125	0.00220413	0.0244945	SCARF1
ENSG00000127452	77.7207	1.72575	0.563861	3.0606	0.00220893	0.0245062	FBXL12
ENSG00000148154	181.782	1.33087	0.43481	3.06081	0.00220742	0.0245062	UGCG
ENSG00000277399	12.3488	3.71828	1.21512	3.06001	0.00221326	0.0245335	GPR179
ENSG00000126705	92.801	1.63594	0.534766	3.05916	0.00221955	0.0245616	AHDC1
ENSG00000154451	3.95384	5.26192	1.72001	3.05923	0.00221907	0.0245616	GBP5
ENSG00000166228	476.877	-1.5174	0.49611	-3.05859	0.00222384	0.0245799	PCBD1
ENSG00000127022	1701.13	-1.20924	0.39538	-3.05843	0.00222497	0.0245799	CANX
ENSG00000138347	92.8378	1.80366	0.590037	3.05687	0.00223665	0.0245989	MYPN
ENSG00000108175	429.359	1.42581	0.466388	3.05713	0.00223466	0.0245989	ZMIZ1
ENSG00000185215	1143.14	1.43123	0.468184	3.05698	0.00223578	0.0245989	TNFAIP2
ENSG00000198315	99.8953	1.40181	0.458603	3.05669	0.00223797	0.0245989	ZKSCAN8
ENSG00000051620	168.414	-1.58919	0.519839	-3.05709	0.00223499	0.0245989	HEBP2
ENSG00000042832	6.41298	3.75316	1.22745	3.0577	0.00223042	0.0245989	TG
ENSG00000108528	181.124	-1.4669	0.479943	-3.0564	0.00224013	0.0246019	SLC25A11
ENSG00000277791	627.434	-1.4086	0.460922	-3.05605	0.00224273	0.0246098	PSMB3
ENSG00000161847	137.53	1.31828	0.431573	3.0546	0.0022536	0.0247083	RAVER1
ENSG00000166225	320.729	1.22675	0.401776	3.05332	0.00226322	0.0247723	FRS2
ENSG00000158941	370.509	1.48773	0.487242	3.05337	0.00226284	0.0247723	CCAR2
ENSG00000124789	798.61	1.14671	0.375687	3.05231	0.0022709	0.0248356	NUP153
ENSG00000115091	597.949	-1.47727	0.484118	-3.05146	0.0022773	0.0248848	ACTR3
ENSG00000089053	684.028	-1.34106	0.439753	-3.04957	0.0022917	0.0250213	ANAPC5
ENSG00000183576	339.08	-1.28402	0.421215	-3.04838	0.0023008	0.025037	SETD3
ENSG00000055332	208.656	1.21242	0.397638	3.04905	0.00229568	0.025037	EIF2AK2
ENSG00000118777	237.565	-1.45908	0.478627	-3.04848	0.00230005	0.025037	ABCG2
ENSG00000198791	715.079	-1.424	0.467087	-3.04867	0.00229854	0.025037	CNOT7
ENSG00000163877	79.4161	1.56149	0.512323	3.04786	0.00230478	0.0250594	SNIP1
ENSG00000166484	244.005	1.4807	0.48601	3.04664	0.00231415	0.0251404	MAPK7
ENSG00000082781	723.147	-1.303	0.427879	-3.04525	0.00232488	0.025236	ITGB5
ENSG00000166347	271.352	-1.53803	0.505357	-3.04346	0.00233875	0.0253195	CYB5A
ENSG00000169567	897.266	-1.42028	0.466659	-3.04352	0.0023383	0.0253195	HINT1
ENSG00000104341	378.678	-1.75594	0.576993	-3.04326	0.00234032	0.0253195	LAPTM4B
ENSG00000119487	486.818	-1.44581	0.474972	-3.04399	0.0023346	0.0253195	MAPKAP1
ENSG00000130414	268.359	-1.27825	0.420392	-3.04061	0.00236103	0.0254947	NDUFA10
ENSG00000185219	69.6329	1.46727	0.482529	3.0408	0.00235949	0.0254947	ZNF445
ENSG00000146232	105.052	1.74738	0.574714	3.04044	0.00236235	0.0254947	NFKBIE
ENSG00000154978	140.566	-1.60795	0.528969	-3.03978	0.00236753	0.0255125	VOPP1
ENSG00000147604	2664.32	-1.53561	0.505179	-3.03973	0.0023679	0.0255125	RPL7
ENSG00000101216	93.6483	1.61785	0.532317	3.03926	0.00237163	0.0255316	GMEB2
ENSG00000189043	752.315	-1.58989	0.523212	-3.03871	0.0023759	0.0255566	NDUFA4
ENSG00000106603	218.04	-1.60085	0.526901	-3.03825	0.0023796	0.0255753	COA1
ENSG00000118785	423.471	-1.27838	0.420816	-3.03786	0.00238262	0.0255868	SPP1
ENSG00000143575	418.253	-1.2774	0.420567	-3.03733	0.00238684	0.025611	HAX1
ENSG00000168916	43.1121	1.99708	0.657756	3.03621	0.00239574	0.0256854	ZNF608
ENSG00000271810	137.155	-1.47839	0.487094	-3.03512	0.00240437	0.0257359	ENSG00000271810
ENSG00000120875	759.284	1.35748	0.447246	3.03519	0.00240384	0.0257359	DUSP4
ENSG00000138413	300.528	-1.54735	0.509981	-3.03414	0.00241224	0.0257989	IDH1
ENSG00000101220	238.418	-1.65554	0.545692	-3.03384	0.00241466	0.0258037	C20orf27
ENSG00000189266	457.477	1.16183	0.383126	3.03249	0.00242545	0.0258563	PNRC2
ENSG00000138623	17.2199	2.5781	0.850162	3.03248	0.00242551	0.0258563	SEMA7A
ENSG00000102898	782.438	-1.41651	0.467083	-3.03268	0.00242396	0.0258563	NUTF2
ENSG00000121417	103.179	1.4176	0.467692	3.03106	0.00243701	0.0259577	ZNF211
ENSG00000173852	343.648	-1.51368	0.499604	-3.02975	0.00244753	0.0260486	DPY19L1
ENSG00000185920	136.706	1.89661	0.626231	3.02861	0.00245684	0.0261264	PTCH1
ENSG00000111639	602.207	-1.37163	0.453052	-3.02753	0.00246557	0.026198	MRPL51
ENSG00000117859	366.043	-1.27908	0.422601	-3.02667	0.00247262	0.0262515	OSBPL9
ENSG00000196154	692.475	-1.63886	0.54163	-3.0258	0.00247976	0.0262847	S100A4
ENSG00000187735	579.343	-1.2029	0.397544	-3.02582	0.0024796	0.0262847	TCEA1
ENSG00000131507	218.556	-1.54851	0.511816	-3.02552	0.00248203	0.0262874	NDFIP1
ENSG00000070476	105.298	1.47876	0.488812	3.02522	0.00248456	0.0262929	ZXDC
ENSG00000116903	145.765	1.31146	0.43355	3.02493	0.00248692	0.0262967	EXOC8
ENSG00000198142	155.684	1.31394	0.434445	3.02441	0.00249122	0.0263208	SOWAHC
ENSG00000111780	347.702	-1.38137	0.456829	-3.02383	0.00249595	0.0263495	ENSG00000111780
ENSG00000145506	72.5043	1.94404	0.643056	3.02312	0.00250184	0.0263904	NKD2
ENSG00000198363	3539.33	-1.34469	0.444844	-3.02284	0.00250417	0.0263937	ASPH
ENSG00000166033	66.9692	-2.00022	0.66207	-3.02116	0.0025181	0.026407	HTRA1
ENSG00000256188	7.27927	4.20235	1.39065	3.02187	0.0025122	0.026407	TAS2R30
ENSG00000005810	411.779	1.2423	0.411259	3.02074	0.00252159	0.026407	MYCBP2
ENSG00000196993	22.6944	2.04476	0.676565	3.02226	0.00250895	0.026407	NPIPB9
ENSG00000102870	336.03	1.60631	0.531754	3.02077	0.00252132	0.026407	ZNF629
ENSG00000243137	12.9253	2.92441	0.967659	3.02215	0.00250984	0.026407	PSG4
ENSG00000111832	303.911	-1.40159	0.463918	-3.0212	0.00251776	0.026407	RWDD1
ENSG00000170631	92.8476	1.42048	0.470191	3.02107	0.00251885	0.026407	ZNF16
ENSG00000141738	64.2901	1.67672	0.555256	3.01973	0.00253001	0.0264338	GRB7
ENSG00000188315	12.2228	2.56785	0.850363	3.01971	0.00253021	0.0264338	C3orf62
ENSG00000196159	90.0161	1.54141	0.510434	3.0198	0.00252938	0.0264338	FAT4
ENSG00000137720	101.486	-1.51653	0.502341	-3.01893	0.00253672	0.0264807	C11orf1
ENSG00000127884	285.8	-1.41464	0.468654	-3.01852	0.00254015	0.0264929	ECHS1
ENSG00000106404	48.9953	1.60626	0.532172	3.0183	0.00254194	0.0264929	CLDN15
ENSG00000090487	396.446	-1.56155	0.517453	-3.01776	0.00254655	0.0265198	SPG21
ENSG00000184575	1074.79	-1.28494	0.425921	-3.01684	0.00255421	0.0265362	XPOT
ENSG00000117906	376.638	-1.56281	0.518011	-3.01694	0.00255338	0.0265362	RCN2
ENSG00000106261	247.411	1.38003	0.457391	3.01717	0.00255143	0.0265362	ZKSCAN1
ENSG00000116906	391.365	-1.33062	0.441137	-3.01634	0.00255849	0.0265596	GNPAT
ENSG00000206127	7.53346	3.67489	1.21845	3.01604	0.00256096	0.0265642	GOLGA8O
ENSG00000196866	75.5181	2.07733	0.689014	3.01494	0.0025703	0.0266399	H2AC7
ENSG00000115137	31.896	1.79893	0.596736	3.01461	0.00257309	0.0266476	DNAJC27
ENSG00000117697	218.421	-1.34571	0.446595	-3.01326	0.00258458	0.0266822	NSL1
ENSG00000090013	621.668	-1.20379	0.399478	-3.01341	0.00258331	0.0266822	BLVRB
ENSG00000204524	134.142	1.40973	0.467803	3.01352	0.00258239	0.0266822	ZNF805
ENSG00000146094	18.675	2.28722	0.758877	3.01396	0.00257863	0.0266822	DOK3
ENSG00000083812	68.7814	1.54049	0.511315	3.01279	0.00258855	0.0267021	ZNF324
ENSG00000256269	65.2706	1.68093	0.558079	3.012	0.00259537	0.0267513	HMBS
ENSG00000173530	241.735	1.33262	0.442565	3.01113	0.0026028	0.0268039	TNFRSF10D
ENSG00000156467	970.763	-1.274	0.423127	-3.01092	0.00260457	0.0268039	UQCRB
ENSG00000149798	86.7933	1.46131	0.485477	3.01005	0.00261204	0.0268385	CDC42EP2
ENSG00000132432	297.858	-1.80099	0.598317	-3.01009	0.00261166	0.0268385	SEC61G
ENSG00000116251	884.051	-1.46881	0.488056	-3.00952	0.0026166	0.0268432	RPL22
ENSG00000095380	161.19	-1.44238	0.479247	-3.00969	0.00261515	0.0268432	NANS
ENSG00000279018	50.067	2.27245	0.755266	3.00881	0.0026227	0.0268848	ENSG00000279018
ENSG00000140612	611.141	-1.37081	0.456084	-3.00562	0.00265039	0.0271261	SEC11A
ENSG00000103269	8.96431	3.17797	1.05727	3.00583	0.00264861	0.0271261	RHBDL1
ENSG00000104889	104.204	-1.67386	0.55722	-3.00395	0.00266496	0.0272539	RNASEH2A
ENSG00000148296	88.8022	1.51665	0.505023	3.00313	0.00267219	0.0273064	SURF6
ENSG00000143333	11.2068	3.00414	1.00077	3.00183	0.00268358	0.0274014	RGS16
ENSG00000183808	205.08	1.3039	0.434455	3.00124	0.00268882	0.0274336	RBM12B
ENSG00000105771	260.783	1.47559	0.491985	2.99926	0.0027064	0.0275721	SMG9
ENSG00000113163	80.0396	1.47885	0.493103	2.99907	0.00270808	0.0275721	CERT1
ENSG00000167034	17.4254	2.30166	0.767478	2.99899	0.00270873	0.0275721	NKX3-1
ENSG00000188234	113.889	1.50298	0.501255	2.99843	0.00271371	0.0275943	AGAP4
ENSG00000167767	392.582	1.29297	0.431259	2.99812	0.00271647	0.0275943	KRT80
ENSG00000061936	347.363	1.32579	0.44222	2.99804	0.00271724	0.0275943	SFSWAP
ENSG00000143162	162.531	-1.59148	0.530938	-2.9975	0.00272208	0.0276006	CREG1
ENSG00000242732	17.6809	2.545	0.849036	2.99752	0.00272186	0.0276006	RTL5
ENSG00000081870	156.011	-1.49578	0.499342	-2.99549	0.00274	0.0277168	HSPB11
ENSG00000198646	620.828	1.67071	0.557771	2.99533	0.00274145	0.0277168	NCOA6
ENSG00000113369	491.137	1.27494	0.425683	2.99504	0.00274413	0.0277168	ARRDC3
ENSG00000173281	44.2924	1.67656	0.559717	2.99538	0.00274103	0.0277168	PPP1R3B
ENSG00000165209	148.136	-1.41532	0.472529	-2.99519	0.00274273	0.0277168	STRBP
ENSG00000167004	607.679	-1.15289	0.385121	-2.99357	0.00275731	0.0278284	PDIA3
ENSG00000117419	137.77	-1.66791	0.557674	-2.99083	0.00278216	0.0279572	ERI3
ENSG00000133636	395.123	-1.51763	0.507481	-2.99052	0.00278504	0.0279572	NTS
ENSG00000111328	269.318	-1.55036	0.518266	-2.99143	0.0027767	0.0279572	CDK2AP1
ENSG00000159593	398.61	-1.44799	0.484081	-2.99121	0.00277874	0.0279572	NAE1
ENSG00000141076	321.029	1.16934	0.390941	2.99109	0.00277983	0.0279572	UTP4
ENSG00000085365	131.867	-1.53379	0.51285	-2.99072	0.00278317	0.0279572	SCAMP1
ENSG00000165304	374.158	-1.28217	0.428743	-2.99053	0.00278495	0.0279572	MELK
ENSG00000006432	228.022	1.45204	0.485631	2.99001	0.00278971	0.0279826	MAP3K9
ENSG00000160446	200.153	-1.50848	0.504574	-2.98962	0.00279329	0.0279971	ZDHHC12
ENSG00000198455	157.512	1.33294	0.44593	2.98912	0.00279783	0.0280211	ZXDB
ENSG00000119707	470.175	1.16467	0.389922	2.98693	0.00281797	0.028177	RBM25
ENSG00000130520	348.898	-1.35617	0.454064	-2.98674	0.00281974	0.028177	LSM4
ENSG00000071967	88.6184	-1.62488	0.544034	-2.98672	0.00281986	0.028177	CYBRD1
ENSG00000111716	1657.2	-1.59873	0.535714	-2.98429	0.00284234	0.0283584	LDHB
ENSG00000001167	59.6322	1.55065	0.519582	2.98441	0.00284122	0.0283584	NFYA
ENSG00000148672	306.586	-1.56408	0.524224	-2.98361	0.00284874	0.0284005	GLUD1
ENSG00000263956	83.7087	1.40776	0.471962	2.98278	0.00285639	0.0284551	NBPF11
ENSG00000143815	253.941	-1.40457	0.471046	-2.98181	0.00286551	0.0285243	LBR
ENSG00000122406	2016.99	-1.27382	0.427444	-2.98008	0.00288177	0.0286131	RPL5
ENSG00000110200	235.504	-1.50523	0.505128	-2.97989	0.00288348	0.0286131	ANAPC15
ENSG00000130758	204.406	1.4586	0.489497	2.9798	0.00288435	0.0286131	MAP3K10
ENSG00000163932	20.737	2.34572	0.787104	2.98019	0.0028807	0.0286131	PRKCD
ENSG00000112242	118.214	1.29788	0.435574	2.97969	0.00288538	0.0286131	E2F3
ENSG00000170296	308.704	-1.42402	0.477963	-2.97935	0.00288856	0.028623	GABARAP
ENSG00000167967	216.276	1.31072	0.440157	2.97786	0.00290271	0.0287414	E4F1
ENSG00000096696	502.23	1.54808	0.520006	2.97705	0.00291039	0.0287957	DSP
ENSG00000172301	344.563	-1.59945	0.537416	-2.97619	0.00291851	0.0288542	COPRS
ENSG00000139684	230.897	-1.4876	0.500003	-2.97517	0.00292825	0.0289128	ESD
ENSG00000243678	1063.27	-1.36701	0.459507	-2.97494	0.00293046	0.0289128	NME2
ENSG00000105426	723.371	-1.28729	0.432743	-2.97471	0.00293262	0.0289128	PTPRS
ENSG00000196230	2200.4	-1.16772	0.392558	-2.97465	0.00293327	0.0289128	TUBB
ENSG00000145850	86.4722	1.933	0.649945	2.9741	0.0029385	0.0289424	TIMD4
ENSG00000132604	99.2226	1.61544	0.543307	2.97334	0.00294575	0.028992	TERF2
ENSG00000160602	29.8465	1.86849	0.628734	2.97182	0.00296038	0.0291141	NEK8
ENSG00000140948	104.404	1.57506	0.530112	2.97119	0.00296651	0.0291525	ZCCHC14
ENSG00000180043	10.6862	3.30989	1.11454	2.96975	0.0029804	0.029267	GARIN5B
ENSG00000163644	10.2143	2.91175	0.980622	2.96929	0.00298485	0.0292861	PPM1K
ENSG00000106554	373.888	-1.202	0.404836	-2.96909	0.00298683	0.0292861	CHCHD3
ENSG00000198015	238.546	-1.46704	0.49415	-2.96882	0.00298946	0.02929	MRPL42
ENSG00000176842	31.82	2.01932	0.680247	2.96851	0.00299249	0.0292977	IRX5
ENSG00000122545	424.077	-1.23174	0.415041	-2.96775	0.00299989	0.0293482	SEPTIN7
ENSG00000254470	159.079	1.50492	0.50714	2.96747	0.00300261	0.0293528	AP5B1
ENSG00000166562	160.314	-1.56449	0.527261	-2.96721	0.00300516	0.0293558	SEC11C
ENSG00000129474	496.458	1.24189	0.418619	2.96664	0.00301071	0.0293662	AJUBA
ENSG00000129103	238.353	-1.39859	0.471426	-2.96672	0.00300992	0.0293662	SUMF2
ENSG00000198625	155.994	1.32239	0.445924	2.9655	0.00302194	0.0294319	MDM4
ENSG00000148700	81.2821	-1.54759	0.521845	-2.96562	0.00302076	0.0294319	ADD3
ENSG00000065135	195.47	-1.53373	0.517378	-2.96444	0.00303238	0.0294527	GNAI3
ENSG00000120690	191.069	1.31773	0.444525	2.96436	0.00303309	0.0294527	ELF1
ENSG00000155368	835.001	-1.31295	0.442901	-2.96443	0.00303242	0.0294527	DBI
ENSG00000128298	44.004	1.93701	0.653416	2.96444	0.00303236	0.0294527	BAIAP2L2
ENSG00000089154	927.352	1.23373	0.416461	2.96243	0.00305225	0.0295729	GCN1
ENSG00000260916	263.213	-1.30433	0.440245	-2.96275	0.00304907	0.0295729	CCPG1
ENSG00000077312	1046.69	1.19726	0.404143	2.96246	0.00305195	0.0295729	SNRPA
ENSG00000183914	5.54516	4.92328	1.66244	2.96148	0.00306166	0.0295983	DNAH2
ENSG00000269855	8.72734	3.01132	1.01675	2.96169	0.00305951	0.0295983	RNF225
ENSG00000169554	81.068	1.52959	0.516452	2.96172	0.00305921	0.0295983	ZEB2
ENSG00000117395	496.628	-1.1442	0.386432	-2.96093	0.0030671	0.0296003	EBNA1BP2
ENSG00000162004	33.544	1.81032	0.611373	2.96108	0.00306561	0.0296003	CCDC78
ENSG00000182670	763.626	-1.2887	0.435257	-2.96078	0.00306866	0.0296003	TTC3
ENSG00000172943	120.201	1.40328	0.47406	2.96014	0.003075	0.0296397	PHF8
ENSG00000087502	300.972	-1.311	0.443084	-2.9588	0.00308838	0.0296484	ERGIC2
ENSG00000167460	1228.19	-1.15729	0.391047	-2.95947	0.00308169	0.0296484	TPM4
ENSG00000144063	408.616	-1.51645	0.512474	-2.95907	0.00308566	0.0296484	MALL
ENSG00000168028	3676.68	-1.48812	0.502967	-2.95869	0.00308951	0.0296484	RPSA
ENSG00000247596	57.4154	-1.99202	0.673148	-2.95926	0.00308377	0.0296484	TWF2
ENSG00000102181	168.444	-1.5905	0.537452	-2.95934	0.00308296	0.0296484	CD99L2
ENSG00000170962	86.9514	-1.53382	0.518746	-2.95679	0.00310864	0.029771	PDGFD
ENSG00000100612	165.894	-1.48502	0.502402	-2.95584	0.00311821	0.029771	DHRS7
ENSG00000183978	166.698	-1.50918	0.510474	-2.95643	0.00311223	0.029771	COA3
ENSG00000167280	77.1537	1.45655	0.492754	2.95593	0.00311725	0.029771	ENGASE
ENSG00000099341	1112.94	-1.08511	0.367003	-2.95667	0.00310985	0.029771	PSMD8
ENSG00000101457	44.2036	1.82402	0.617036	2.9561	0.00311551	0.029771	DNTTIP1
ENSG00000049618	330.672	1.36397	0.461412	2.95608	0.0031158	0.029771	ARID1B
ENSG00000197766	65.3753	-1.7061	0.577442	-2.95459	0.00313087	0.02987	CFD
ENSG00000225830	61.5714	1.52128	0.515045	2.95368	0.00314011	0.0299147	ERCC6
ENSG00000169189	129.689	-1.39588	0.472592	-2.95368	0.00314013	0.0299147	NSMCE1
ENSG00000279457	175.938	1.59162	0.53926	2.95149	0.00316241	0.0300612	ENSG00000279457
ENSG00000160710	995.547	1.17972	0.399689	2.95159	0.00316146	0.0300612	ADAR
ENSG00000130810	161.384	1.44411	0.48925	2.95168	0.0031605	0.0300612	PPAN
ENSG00000065989	38.3839	1.83565	0.622202	2.95024	0.00317526	0.0301615	PDE4A
ENSG00000160752	266.794	-1.36635	0.463365	-2.94877	0.00319046	0.030262	FDPS
ENSG00000197362	67.5786	1.58154	0.536305	2.94896	0.0031885	0.030262	ZNF786
ENSG00000165949	5.43334	3.66791	1.24519	2.94565	0.00322272	0.0305458	IFI27
ENSG00000213762	155.206	1.27724	0.433686	2.94508	0.0032287	0.0305803	ZNF134
ENSG00000120370	89.9385	1.49713	0.509028	2.94116	0.00326983	0.0309251	GORAB
ENSG00000167522	419.085	1.24315	0.42265	2.94133	0.00326803	0.0309251	ANKRD11
ENSG00000163435	762.35	1.31334	0.446931	2.93859	0.00329713	0.0309499	ELF3
ENSG00000149547	422.184	-1.49768	0.509531	-2.93933	0.00328924	0.0309499	EI24
ENSG00000180776	121.067	-1.52587	0.519121	-2.93934	0.00328913	0.0309499	ZDHHC20
ENSG00000188243	344.96	-1.59366	0.542292	-2.93875	0.00329536	0.0309499	COMMD6
ENSG00000166803	308.108	-1.50289	0.511266	-2.93955	0.0032869	0.0309499	PCLAF
ENSG00000149932	249.614	-1.35198	0.460133	-2.93824	0.00330085	0.0309499	TMEM219
ENSG00000121297	57.4966	1.78038	0.605752	2.93913	0.00329139	0.0309499	TSHZ3
ENSG00000086548	510.593	-1.15639	0.393547	-2.93837	0.00329948	0.0309499	CEACAM6
ENSG00000083814	18.5163	2.42979	0.826783	2.93885	0.00329435	0.0309499	ZNF671
ENSG00000065882	186.065	-1.29644	0.441186	-2.93853	0.00329773	0.0309499	TBC1D1
ENSG00000213199	27.9565	1.90209	0.647028	2.93973	0.003285	0.0309499	ASIC3
ENSG00000086102	381.307	1.11641	0.37965	2.94063	0.00327551	0.0309499	NFX1
ENSG00000197558	11.2836	2.68368	0.913727	2.93707	0.0033133	0.0310384	SSPOP
ENSG00000130066	1770.46	1.22093	0.415719	2.93691	0.00331503	0.0310384	SAT1
ENSG00000141965	248.839	1.20591	0.410753	2.93586	0.00332623	0.0311209	FEM1A
ENSG00000150782	351.162	-1.25932	0.42898	-2.93562	0.00332883	0.031123	IL18
ENSG00000111665	179.303	-1.37754	0.46975	-2.9325	0.00336245	0.0313341	CDCA3
ENSG00000105171	266.235	-1.28032	0.43652	-2.93301	0.00335692	0.0313341	POP4
ENSG00000113621	183.41	-1.34688	0.459199	-2.93311	0.00335583	0.0313341	TXNDC15
ENSG00000179388	31.5391	8.55635	2.91799	2.93228	0.00336487	0.0313341	EGR3
ENSG00000078668	365.407	-1.55131	0.529023	-2.9324	0.00336353	0.0313341	VDAC3
ENSG00000131724	293.279	-1.48437	0.506232	-2.93219	0.00336579	0.0313341	IL13RA1
ENSG00000095209	67.8716	-1.73044	0.590317	-2.93137	0.00337474	0.0313951	TMEM38B
ENSG00000166260	214.847	-1.49728	0.510959	-2.93033	0.00338597	0.0314385	COX11
ENSG00000184979	71.5467	1.73975	0.593632	2.93068	0.00338217	0.0314385	USP18
ENSG00000112578	116.077	1.37022	0.467607	2.93028	0.00338661	0.0314385	BYSL
ENSG00000198695	18764.1	1.07582	0.367317	2.92885	0.00340219	0.0315607	ND6
ENSG00000255439	99.5287	-1.70165	0.581072	-2.92848	0.00340629	0.0315763	ENSG00000255439
ENSG00000166557	324.399	-1.43085	0.488651	-2.92817	0.00340968	0.0315854	TMED3
ENSG00000102931	429.803	-1.32042	0.451105	-2.92707	0.00342171	0.0316745	ARL2BP
ENSG00000205085	5.84434	4.10931	1.40405	2.92676	0.00342516	0.0316839	GARIN1A
ENSG00000138430	397.534	-1.13943	0.389442	-2.92582	0.00343553	0.031735	OLA1
ENSG00000104388	338.049	-1.22731	0.419457	-2.92596	0.003434	0.031735	RAB2A
ENSG00000171931	66.7202	1.4841	0.507414	2.92483	0.00344647	0.0318135	FBXW10
ENSG00000167645	230.996	-1.2758	0.436406	-2.92343	0.00346194	0.0319338	YIF1B
ENSG00000213079	498.702	1.25823	0.430613	2.92195	0.00347844	0.0320634	SCAF8
ENSG00000119720	92.0297	1.41166	0.483165	2.9217	0.00348124	0.0320666	NRDE2
ENSG00000138363	171.347	1.22223	0.418372	2.9214	0.00348462	0.0320751	ATIC
ENSG00000179361	32.2861	2.03898	0.698005	2.92115	0.00348744	0.0320786	ARID3B
ENSG00000172650	62.035	1.59364	0.545985	2.91884	0.00351342	0.0322948	AGAP5
ENSG00000090905	647.673	1.08425	0.37177	2.91646	0.00354029	0.0325189	TNRC6A
ENSG00000171017	50.1549	1.81798	0.623599	2.9153	0.00355352	0.0326176	LRRC8E
ENSG00000198863	106.375	1.4056	0.482254	2.91464	0.00356101	0.0326634	RUNDC1
ENSG00000124193	786.983	1.21071	0.415451	2.91421	0.0035659	0.0326854	SRSF6
ENSG00000279950	218.07	-1.41421	0.485911	-2.91042	0.00360939	0.0330608	ENSG00000279950
ENSG00000144746	146.667	-1.53534	0.527787	-2.90901	0.00362574	0.0331641	ARL6IP5
ENSG00000227471	340.417	-1.44197	0.495659	-2.9092	0.00362351	0.0331641	AKR1B15
ENSG00000176105	232.882	-1.36326	0.468795	-2.90801	0.00363742	0.0332477	YES1
ENSG00000122299	145.893	1.22911	0.422867	2.90662	0.0036536	0.0333723	ZC3H7A
ENSG00000188818	79.2277	1.54557	0.531837	2.90609	0.0036598	0.0334055	ZDHHC11
ENSG00000180611	177.784	1.45385	0.500425	2.90523	0.00366982	0.0334737	MB21D2
ENSG00000182240	71.1979	-1.8126	0.62398	-2.9049	0.00367374	0.0334861	BACE2
ENSG00000179562	172.868	1.37046	0.471814	2.90465	0.00367663	0.0334891	GCC1
ENSG00000100804	418.634	-1.2867	0.443213	-2.90311	0.00369475	0.0335889	PSMB5
ENSG00000259529	71.1478	1.46528	0.504774	2.90285	0.00369786	0.0335889	ENSG00000259529
ENSG00000180626	65.7527	1.44622	0.498149	2.9032	0.00369375	0.0335889	ZNF594
ENSG00000079459	236.346	-1.26318	0.435133	-2.90298	0.00369632	0.0335889	FDFT1
ENSG00000177169	307.635	1.37202	0.472753	2.90219	0.00370567	0.0336315	ULK1
ENSG00000106153	748.326	-1.47565	0.508493	-2.90202	0.00370769	0.0336315	CHCHD2
ENSG00000168264	616.396	1.30892	0.451109	2.90157	0.00371302	0.0336565	IRF2BP2
ENSG00000065911	623.222	-1.38473	0.477347	-2.90089	0.00372105	0.0337059	MTHFD2
ENSG00000232810	11.4213	7.66861	2.64399	2.90039	0.00372694	0.0337359	TNF
ENSG00000140157	481.563	-1.47077	0.507373	-2.89879	0.00374601	0.033885	NIPA2
ENSG00000137819	344.396	-1.3321	0.459583	-2.8985	0.00374949	0.0338889	PAQR5
ENSG00000100300	146.18	-2.05945	0.710565	-2.89832	0.00375162	0.0338889	TSPO
ENSG00000042429	185.021	1.34493	0.464092	2.89798	0.00375576	0.033903	MED17
ENSG00000182393	929.442	13.864	4.78487	2.89747	0.00376183	0.0339343	IFNL1
ENSG00000152464	221.958	1.21255	0.419035	2.89367	0.00380772	0.0343009	RPP38
ENSG00000100526	354.451	-1.30528	0.451048	-2.89388	0.00380513	0.0343009	CDKN3
ENSG00000178726	106.668	1.31398	0.454321	2.89218	0.00382577	0.0344298	THBD
ENSG00000136279	125.438	-1.38719	0.479656	-2.89206	0.00382729	0.0344298	DBNL
ENSG00000105656	83.5233	1.76333	0.609914	2.89111	0.00383878	0.0344858	ELL
ENSG00000197261	125.016	1.32406	0.45797	2.89115	0.00383839	0.0344858	C6orf141
ENSG00000134202	25.191	-2.37285	0.821054	-2.89	0.00385236	0.034584	GSTM3
ENSG00000174579	195.577	1.36204	0.471332	2.88977	0.00385519	0.0345856	MSL2
ENSG00000111481	414.864	-1.36783	0.473481	-2.88887	0.00386627	0.0346298	COPZ1
ENSG00000158545	263.06	1.5895	0.550267	2.8886	0.00386957	0.0346298	ZC3H18
ENSG00000155034	137.206	1.39738	0.483771	2.88851	0.0038707	0.0346298	FBXL18
ENSG00000104723	183.082	-1.49814	0.51859	-2.88887	0.00386626	0.0346298	TUSC3
ENSG00000167397	100.282	-1.68122	0.582107	-2.88816	0.00387508	0.0346452	VKORC1
ENSG00000154839	110.986	-1.39448	0.48288	-2.88784	0.00387893	0.034656	SKA1
ENSG00000129824	220.373	-1.39102	0.482152	-2.88503	0.0039137	0.0349428	RPS4Y1
ENSG00000137076	809.09	1.17355	0.406803	2.8848	0.00391658	0.0349446	TLN1
ENSG00000120306	312.358	-1.41645	0.491075	-2.88439	0.0039217	0.0349665	CYSTM1
ENSG00000148688	218.822	-1.22665	0.425347	-2.88389	0.00392799	0.0349749	RPP30
ENSG00000100934	481.945	-1.30356	0.451985	-2.88409	0.00392552	0.0349749	SEC23A
ENSG00000088832	361.52	-1.2784	0.443376	-2.88332	0.00393504	0.03499	FKBP1A
ENSG00000221963	26.5004	1.87347	0.64975	2.88337	0.0039345	0.03499	APOL6
ENSG00000165609	343.273	-1.1805	0.409646	-2.88176	0.00395456	0.0351118	NUDT5
ENSG00000253276	106.686	1.39859	0.48534	2.88167	0.00395569	0.0351118	CCDC71L
ENSG00000159167	49.4163	1.98692	0.689575	2.88137	0.00395948	0.0351118	STC1
ENSG00000196739	191.975	1.28728	0.446728	2.88157	0.00395705	0.0351118	COL27A1
ENSG00000105497	83.6392	1.38517	0.480839	2.88073	0.00396756	0.0351597	ZNF175
ENSG00000160299	173.251	1.35032	0.469019	2.87902	0.00398909	0.0353266	PCNT
ENSG00000143379	328.959	1.17572	0.408518	2.87801	0.00400193	0.0353626	SETDB1
ENSG00000129990	11.572	2.86876	0.996844	2.87785	0.00400398	0.0353626	SYT5
ENSG00000164056	15.6086	2.33356	0.810839	2.87795	0.00400265	0.0353626	SPRY1
ENSG00000092964	328.72	-1.18506	0.411697	-2.87848	0.00399599	0.0353626	DPYSL2
ENSG00000167625	396.797	1.26917	0.441224	2.87648	0.00402133	0.0354679	ZNF526
ENSG00000120889	538.629	1.14607	0.398411	2.87661	0.0040197	0.0354679	TNFRSF10B
ENSG00000196110	24.5579	1.9307	0.671263	2.87623	0.00402462	0.035473	ZNF699
ENSG00000251369	69.8752	1.47196	0.511834	2.87586	0.00402933	0.0354906	ZNF550
ENSG00000170835	13.6731	2.53769	0.882514	2.87552	0.00403361	0.0355045	CEL
ENSG00000126603	149.399	1.68067	0.58461	2.87486	0.0040421	0.0355553	GLIS2
ENSG00000152082	425.703	-1.57636	0.548423	-2.87436	0.00404848	0.0355875	MZT2B
ENSG00000157540	446.601	1.33096	0.46324	2.87315	0.00406403	0.0357001	DYRK1A
ENSG00000103335	658.418	1.28788	0.448345	2.87252	0.00407218	0.0357393	PIEZO1
ENSG00000124562	299.092	-1.25843	0.438113	-2.87238	0.00407395	0.0357393	SNRPC
ENSG00000140263	91.5732	-1.5037	0.52375	-2.87103	0.0040914	0.0358683	SORD
ENSG00000115998	170.24	1.41751	0.493994	2.86948	0.00411144	0.0360198	C2orf42
ENSG00000110048	185.335	1.37428	0.479116	2.86837	0.00412599	0.0360852	OSBP
ENSG00000135404	624.301	-1.37682	0.480014	-2.86829	0.00412698	0.0360852	CD63
ENSG00000186260	206.928	1.32702	0.46269	2.86806	0.00412994	0.0360852	MRTFB
ENSG00000169184	51.8453	1.65987	0.578719	2.86819	0.00412829	0.0360852	MN1
ENSG00000151748	201.768	1.15594	0.403477	2.86495	0.00417069	0.0363967	SAV1
ENSG00000118985	369.926	1.16456	0.406489	2.86492	0.00417115	0.0363967	ELL2
ENSG00000230453	104.293	1.2665	0.44213	2.86455	0.00417603	0.036415	ANKRD18B
ENSG00000110442	72.8164	-1.59998	0.55877	-2.8634	0.00419117	0.0365227	COMMD9
ENSG00000172292	108.312	-1.46792	0.512747	-2.86286	0.00419835	0.0365609	CERS6
ENSG00000108448	1554.92	-1.36503	0.476892	-2.86234	0.00420527	0.0365812	TRIM16L
ENSG00000226979	12.0142	3.84434	1.34317	2.86214	0.0042079	0.0365812	LTA
ENSG00000172748	20.7406	2.1496	0.751068	2.86205	0.00420908	0.0365812	ZNF596
ENSG00000176845	65.9777	1.59891	0.558867	2.86099	0.00422321	0.0366648	METRNL
ENSG00000125648	141.449	-1.50974	0.527713	-2.86091	0.0042243	0.0366648	SLC25A23
ENSG00000156508	11092.5	-1.18042	0.412645	-2.86063	0.00422805	0.036673	EEF1A1
ENSG00000099308	52.5605	1.76445	0.617253	2.85856	0.0042557	0.036864	MAST3
ENSG00000068654	415.055	1.35822	0.475142	2.85856	0.00425562	0.036864	POLR1A
ENSG00000152433	19.7586	1.97942	0.69272	2.85747	0.00427039	0.0369667	ZNF547
ENSG00000143079	117.837	1.60185	0.56107	2.85499	0.00430388	0.0370848	CTTNBP2NL
ENSG00000111371	442.122	-1.26866	0.444252	-2.85571	0.00429404	0.0370848	SLC38A1
ENSG00000168826	56.2305	1.45766	0.510513	2.85529	0.00429974	0.0370848	ZBTB49
ENSG00000106049	147.972	-1.4066	0.492673	-2.85504	0.00430308	0.0370848	HIBADH
ENSG00000127920	207.454	-1.74428	0.610881	-2.85534	0.00429904	0.0370848	GNG11
ENSG00000119383	256.746	-1.20113	0.420613	-2.85567	0.00429465	0.0370848	PTPA
ENSG00000232434	22.105	2.26671	0.793623	2.85616	0.00428803	0.0370848	AJM1
ENSG00000170266	246.225	-1.226	0.429761	-2.85274	0.00433437	0.0372984	GLB1
ENSG00000270800	626.277	-1.30318	0.456785	-2.85293	0.00433182	0.0372984	RPS10-NUDT3
ENSG00000114867	1459.62	1.23507	0.433151	2.85136	0.0043533	0.0374366	EIF4G1
ENSG00000185567	1384.38	1.1521	0.404365	2.84917	0.00438341	0.0375967	AHNAK2
ENSG00000197808	122.933	1.29028	0.452858	2.8492	0.00438294	0.0375967	ZNF461
ENSG00000115738	1660.34	1.18788	0.41684	2.84973	0.00437565	0.0375967	ID2
ENSG00000125844	435.256	1.3829	0.485319	2.84946	0.00437941	0.0375967	RRBP1
ENSG00000137168	153.805	-1.29559	0.454978	-2.84759	0.00440514	0.0377583	PPIL1
ENSG00000137210	184.63	-1.7063	0.599454	-2.84643	0.00442127	0.0378718	TMEM14B
ENSG00000172382	14.2389	2.43069	0.854045	2.84609	0.00442593	0.0378869	PRSS27
ENSG00000086544	98.5812	1.39952	0.491773	2.84586	0.00442922	0.0378902	ITPKC
ENSG00000133216	189.783	-1.29538	0.455248	-2.84545	0.00443492	0.0379142	EPHB2
ENSG00000139154	138.367	1.30954	0.460261	2.84521	0.00443818	0.0379173	AEBP2
ENSG00000204351	133.231	1.3462	0.473235	2.84467	0.00444569	0.0379251	SKIC2
ENSG00000198898	452.343	-1.51206	0.531568	-2.84452	0.00444779	0.0379251	CAPZA2
ENSG00000167112	146.433	-1.38735	0.487667	-2.84487	0.00444299	0.0379251	TRUB2
ENSG00000170899	24.9725	-2.01117	0.707276	-2.84354	0.00446155	0.0380176	GSTA4
ENSG00000254995	35.9253	1.65429	0.581881	2.843	0.00446913	0.0380575	STX16-NPEPL1
ENSG00000106803	219.669	-1.49505	0.526046	-2.84205	0.00448239	0.0381455	SEC61B
ENSG00000111642	520.121	1.28754	0.453175	2.84116	0.00449503	0.0382282	CHD4
ENSG00000262481	114.117	-1.57528	0.554587	-2.84046	0.00450487	0.038287	ENSG00000262481
ENSG00000148834	210.94	-1.88444	0.663579	-2.8398	0.00451413	0.0383159	GSTO1
ENSG00000166681	348.334	-1.35394	0.476768	-2.83982	0.0045139	0.0383159	BEX3
ENSG00000143387	17.2236	2.22533	0.783756	2.83932	0.00452098	0.0383492	CTSK
ENSG00000181773	13.9822	2.708	0.953958	2.8387	0.00452984	0.0383994	GPR3
ENSG00000117691	357.041	-1.50821	0.531719	-2.83647	0.00456151	0.0385929	NENF
ENSG00000171208	833.075	-1.14703	0.404378	-2.83653	0.00456069	0.0385929	NETO2
ENSG00000143727	574.952	-1.36343	0.480636	-2.83672	0.004558	0.0385929	ACP1
ENSG00000129559	322.504	-1.42461	0.502326	-2.83603	0.0045678	0.0386108	NEDD8
ENSG00000105404	194.375	-1.31917	0.465168	-2.83591	0.00456954	0.0386108	RABAC1
ENSG00000092295	15.7014	2.27532	0.80277	2.83433	0.00459214	0.0387767	TGM1
ENSG00000120948	139.764	1.21674	0.429341	2.83398	0.00459722	0.0387946	TARDBP
ENSG00000176153	1490.52	-1.17285	0.413996	-2.83299	0.00461145	0.0388896	GPX2
ENSG00000104957	102.544	1.31668	0.464837	2.83256	0.00461772	0.0389173	YJU2B
ENSG00000113742	292.401	1.44105	0.508991	2.83119	0.00463747	0.0390587	CPEB4
ENSG00000097096	70.8933	1.43608	0.507364	2.83047	0.00464796	0.0391218	SYDE2
ENSG00000213588	62.8326	1.57847	0.557933	2.82914	0.00466727	0.0392591	ZBTB9
ENSG00000124222	42.2362	1.59357	0.563376	2.82861	0.0046751	0.0392997	STX16
ENSG00000162086	155.754	1.19489	0.422476	2.8283	0.00467953	0.0393116	ZNF75A
ENSG00000145920	507.624	-1.40018	0.495182	-2.8276	0.00468985	0.039373	CPLX2
ENSG00000111666	304.165	-1.45015	0.513021	-2.82668	0.00470333	0.0394165	CHPT1
ENSG00000101306	5.46271	3.73928	1.32291	2.82657	0.004705	0.0394165	MYLK2
ENSG00000131374	187.366	-1.21967	0.431524	-2.82643	0.00470708	0.0394165	TBC1D5
ENSG00000204305	19.9902	2.2158	0.783921	2.82657	0.00470502	0.0394165	AGER
ENSG00000139921	385.955	-1.35497	0.48004	-2.82262	0.0047633	0.0397521	TMX1
ENSG00000005187	33.6241	-1.84926	0.655053	-2.82307	0.00475669	0.0397521	ACSM3
ENSG00000101546	83.8476	-1.50866	0.534468	-2.82272	0.00476175	0.0397521	RBFA
ENSG00000163171	357.207	1.51872	0.53808	2.82248	0.00476538	0.0397521	CDC42EP3
ENSG00000188313	216.502	1.13236	0.401165	2.82268	0.00476238	0.0397521	PLSCR1
ENSG00000077684	382.957	1.19839	0.424564	2.82262	0.00476324	0.0397521	JADE1
ENSG00000169925	79.5447	1.58727	0.562423	2.8222	0.00476959	0.0397618	BRD3
ENSG00000153443	312.657	1.44992	0.513883	2.82151	0.00477984	0.0397965	UBALD1
ENSG00000137185	79.8898	1.35971	0.481887	2.82164	0.00477792	0.0397965	ZSCAN9
ENSG00000140905	178.484	-1.50832	0.534727	-2.82073	0.00479151	0.0398683	GCSH
ENSG00000143369	16.113	2.31189	0.819804	2.82006	0.00480151	0.0399261	ECM1
ENSG00000172757	1490.96	-1.13114	0.401189	-2.81947	0.00481035	0.0399742	CFL1
ENSG00000134884	259.477	1.14671	0.406796	2.81887	0.00481927	0.0400229	ARGLU1
ENSG00000161642	44.8742	1.75315	0.622134	2.81796	0.00483295	0.0400602	ZNF385A
ENSG00000145041	229.662	1.27561	0.452663	2.81802	0.00483205	0.0400602	DCAF1
ENSG00000000003	112.42	-1.64898	0.585112	-2.81823	0.00482894	0.0400602	TSPAN6
ENSG00000183091	32.4324	1.8004	0.639093	2.81711	0.00484576	0.040141	NEB
ENSG00000110917	346.052	-1.1991	0.425775	-2.81627	0.00485852	0.0402212	MLEC
ENSG00000044574	632.215	1.23778	0.439545	2.81605	0.00486175	0.0402225	HSPA5
ENSG00000142892	83.3225	-1.52305	0.541039	-2.81505	0.00487701	0.0403232	PIGK
ENSG00000140374	585.404	-1.29537	0.460297	-2.8142	0.00488981	0.0403779	ETFA
ENSG00000188010	139.556	-1.64402	0.584148	-2.81439	0.00488702	0.0403779	MORN2
ENSG00000134333	1336.94	-1.04699	0.372248	-2.81261	0.00491414	0.0405041	LDHA
ENSG00000151348	235.606	-1.40602	0.499986	-2.81212	0.00492164	0.0405041	EXT2
ENSG00000187605	342.069	1.2633	0.449256	2.81199	0.00492366	0.0405041	TET3
ENSG00000196776	106.048	-1.72333	0.612792	-2.81226	0.00491951	0.0405041	CD47
ENSG00000151458	182.837	1.1461	0.407567	2.81206	0.00492248	0.0405041	ANKRD50
ENSG00000185825	310.499	-1.16514	0.414263	-2.81256	0.00491484	0.0405041	BCAP31
ENSG00000108352	19.4795	1.98725	0.706844	2.81144	0.00493201	0.0405473	RAPGEFL1
ENSG00000139324	308.259	-1.24771	0.443835	-2.8112	0.00493576	0.0405491	TMTC3
ENSG00000137106	448.872	-1.12915	0.401685	-2.81102	0.00493843	0.0405491	GRHPR
ENSG00000160783	57.4945	-1.56363	0.556629	-2.8091	0.00496801	0.0406643	PMF1
ENSG00000091164	218.326	-1.23911	0.441009	-2.80972	0.00495849	0.0406643	TXNL1
ENSG00000158089	149.061	-1.40877	0.50145	-2.80939	0.00496347	0.0406643	GALNT14
ENSG00000183527	171.013	-1.50281	0.534967	-2.80916	0.00496716	0.0406643	PSMG1
ENSG00000137218	71.3689	1.86605	0.664241	2.8093	0.00496491	0.0406643	FRS3
ENSG00000161638	244.204	1.34893	0.480449	2.80765	0.00499051	0.0407031	ITGA5
ENSG00000132963	435.925	-1.49136	0.531189	-2.80759	0.0049914	0.0407031	POMP
ENSG00000142507	565.546	-1.18502	0.4221	-2.80745	0.00499354	0.0407031	PSMB6
ENSG00000159199	705.339	-1.22198	0.435237	-2.80761	0.00499099	0.0407031	ATP5MC1
ENSG00000114127	148.532	1.25604	0.447251	2.80837	0.00497931	0.0407031	XRN1
ENSG00000132464	4.63485	4.711	1.67774	2.80795	0.00498587	0.0407031	ENAM
ENSG00000126012	528.144	1.35482	0.48259	2.80739	0.00499453	0.0407031	KDM5C
ENSG00000271383	78.7118	1.37389	0.489581	2.80626	0.00501196	0.0407183	NBPF19
ENSG00000173207	519.476	-1.26388	0.450304	-2.80672	0.0050048	0.0407183	CKS1B
ENSG00000163001	229.315	-1.33784	0.476624	-2.80691	0.00500191	0.0407183	CFAP36
ENSG00000153044	142.659	-1.72262	0.613819	-2.80639	0.00500999	0.0407183	CENPH
ENSG00000102172	530.922	-1.14479	0.4079	-2.80655	0.00500753	0.0407183	SMS
ENSG00000024526	257.698	-1.20786	0.430484	-2.80581	0.00501907	0.0407313	DEPDC1
ENSG00000157227	14.0076	2.4348	0.867849	2.80556	0.0050229	0.0407313	MMP14
ENSG00000112304	254.275	-1.22817	0.437741	-2.8057	0.00502073	0.0407313	ACOT13
ENSG00000077232	589.427	-1.42425	0.507742	-2.80506	0.00503069	0.0407692	DNAJC10
ENSG00000188385	22.2535	1.85699	0.662291	2.8039	0.00504893	0.0408916	JAKMIP3
ENSG00000164741	180.852	1.28249	0.457461	2.80349	0.00505526	0.0409176	DLC1
ENSG00000078124	85.6345	-1.80087	0.642669	-2.80217	0.00507595	0.0410596	ACER3
ENSG00000198355	157.869	1.29054	0.460661	2.80149	0.00508675	0.0410962	PIM3
ENSG00000104760	57.8774	-1.79493	0.640664	-2.80167	0.00508387	0.0410962	FGL1
ENSG00000144034	345.177	-1.25382	0.447613	-2.80113	0.00509234	0.0411159	TPRKB
ENSG00000023909	447.677	-1.44461	0.515788	-2.80078	0.005098	0.0411177	GCLM
ENSG00000059378	77.3399	1.39557	0.498291	2.80072	0.00509884	0.0411177	PARP12
ENSG00000091583	34.1236	-1.95186	0.696964	-2.80052	0.00510208	0.0411184	APOH
ENSG00000196597	87.3698	1.39171	0.497051	2.79993	0.00511139	0.0411681	ZNF782
ENSG00000196843	84.6377	1.56354	0.558515	2.79947	0.0051187	0.0411762	ARID5A
ENSG00000168958	704.408	-1.22754	0.438468	-2.7996	0.00511654	0.0411762	MFF
ENSG00000129195	75.3322	-1.69864	0.606849	-2.79911	0.00512438	0.0411966	PIMREG
ENSG00000106853	875.162	-1.14181	0.40804	-2.79828	0.0051375	0.0412767	PTGR1
ENSG00000095713	4.19214	5.2756	1.88611	2.79708	0.00515674	0.0413997	CRTAC1
ENSG00000064199	67.9047	-1.42598	0.509875	-2.79673	0.0051623	0.0413997	SPA17
ENSG00000017797	197.864	-1.33039	0.475662	-2.79692	0.00515929	0.0413997	RALBP1
ENSG00000077713	172.632	-1.45126	0.518972	-2.79641	0.0051673	0.0414144	SLC25A43
ENSG00000143373	254.399	1.20609	0.431366	2.79599	0.00517417	0.0414441	ZNF687
ENSG00000075790	133.926	-1.49017	0.533103	-2.79528	0.0051855	0.0414689	BCAP29
ENSG00000182325	118.537	1.36578	0.488616	2.7952	0.00518679	0.0414689	FBXL6
ENSG00000029993	270.923	-1.13139	0.40471	-2.79556	0.00518101	0.0414689	HMGB3
ENSG00000047188	200.258	1.29382	0.463041	2.79419	0.00520306	0.0415736	YTHDC2
ENSG00000161057	373.096	-1.26442	0.452601	-2.79367	0.00521143	0.041615	PSMC2
ENSG00000011243	162.006	1.36491	0.48884	2.79215	0.00523592	0.0417851	AKAP8L
ENSG00000119878	108.039	-1.99336	0.714457	-2.79003	0.00527028	0.0420284	CRIPT
ENSG00000102287	180.79	1.13774	0.407809	2.78988	0.00527283	0.0420284	GABRE
ENSG00000164532	40.5947	1.73867	0.62327	2.7896	0.00527736	0.0420389	TBX20
ENSG00000102158	155.597	-1.56836	0.562329	-2.78905	0.00528634	0.0420848	MAGT1
ENSG00000173517	146.792	1.37888	0.494555	2.78813	0.00530126	0.0421779	PEAK1
ENSG00000089009	3109.55	-1.32145	0.474071	-2.78745	0.00531251	0.0422292	RPL6
ENSG00000197858	396.243	-1.26816	0.45497	-2.78735	0.00531417	0.0422292	GPAA1
ENSG00000177106	226.98	1.17629	0.422089	2.78683	0.0053226	0.0422449	EPS8L2
ENSG00000133422	184.917	1.44414	0.518199	2.78683	0.00532257	0.0422449	MORC2
ENSG00000143382	24.011	2.08117	0.747211	2.78526	0.00534853	0.042425	ADAMTSL4
ENSG00000168528	81.2854	-1.56771	0.562964	-2.78475	0.00535687	0.0424425	SERINC2
ENSG00000041357	682.97	-1.13766	0.408535	-2.78473	0.00535723	0.0424425	PSMA4
ENSG00000174483	38.6804	1.7135	0.615585	2.78353	0.00537705	0.0425477	BBS1
ENSG00000196547	192.943	1.20084	0.431437	2.78334	0.00538027	0.0425477	MAN2A2
ENSG00000056050	59.5982	-1.53184	0.5503	-2.78364	0.00537528	0.0425477	HPF1
ENSG00000131067	19.7253	1.96691	0.707011	2.78201	0.00540236	0.0426966	GGT7
ENSG00000057468	6.38483	3.49695	1.25739	2.78112	0.00541713	0.0427875	MSH4
ENSG00000107745	158.483	-1.3666	0.491439	-2.78082	0.00542215	0.0427893	MICU1
ENSG00000104904	952.064	-1.19373	0.429318	-2.78052	0.00542718	0.0427893	OAZ1
ENSG00000249884	175.389	-1.27411	0.458227	-2.78052	0.00542712	0.0427893	RNF103-CHMP3
ENSG00000122376	355.697	-1.563	0.562205	-2.78013	0.00543378	0.0428155	SHLD2
ENSG00000160781	25.1016	1.84932	0.665454	2.77903	0.00545209	0.0429147	PAQR6
ENSG00000101856	275.412	-1.23256	0.443528	-2.77898	0.00545293	0.0429147	PGRMC1
ENSG00000053371	92.403	-1.4503	0.522189	-2.77735	0.00548045	0.0430807	AKR7A2
ENSG00000172380	312.678	-1.16653	0.420017	-2.77734	0.00548061	0.0430807	GNG12
ENSG00000221983	1191.15	-1.33466	0.480741	-2.77626	0.0054989	0.0431986	UBA52
ENSG00000113648	360.458	-1.12658	0.405979	-2.77496	0.00552084	0.0433449	MACROH2A1
ENSG00000008323	16.206	2.82789	1.01943	2.77398	0.00553756	0.0434154	PLEKHG6
ENSG00000108256	2432.3	1.16203	0.41887	2.77421	0.00553361	0.0434154	NUFIP2
ENSG00000130544	76.7972	1.4162	0.510555	2.77385	0.00553978	0.0434154	ZNF557
ENSG00000111652	150.694	-1.39302	0.50234	-2.77307	0.0055531	0.0434937	COPS7A
ENSG00000116809	101.542	1.42819	0.515116	2.77257	0.00556158	0.0435118	ZBTB17
ENSG00000128039	46.3964	-1.87517	0.676337	-2.77254	0.00556206	0.0435118	SRD5A3
ENSG00000260342	1458.43	-1.24355	0.448657	-2.77171	0.00557632	0.0435973	ENSG00000260342
ENSG00000153406	139.945	-1.51363	0.546157	-2.77143	0.00558114	0.0436089	NMRAL1
ENSG00000066135	156.773	1.35165	0.487915	2.77025	0.00560124	0.0437369	KDM4A
ENSG00000072062	85.9999	-1.5778	0.569586	-2.77008	0.00560421	0.0437369	PRKACA
ENSG00000183048	95.8033	-1.36441	0.492827	-2.76855	0.00563071	0.0439175	SLC25A10
ENSG00000238083	175.489	1.29107	0.466433	2.76797	0.00564066	0.0439689	LRRC37A2
ENSG00000011021	59.418	1.63802	0.591906	2.76737	0.00565107	0.0440238	CLCN6
ENSG00000169641	181.917	1.15086	0.416032	2.76628	0.00567004	0.0440405	LUZP1
ENSG00000116678	52.9962	-1.61554	0.583945	-2.76659	0.0056646	0.0440405	LEPR
ENSG00000138600	309.522	-1.42743	0.515943	-2.76665	0.00566348	0.0440405	SPPL2A
ENSG00000267748	469.386	-1.12103	0.405237	-2.76636	0.00566862	0.0440405	ENSG00000267748
ENSG00000184983	318.603	-1.26142	0.455906	-2.76684	0.00566024	0.0440405	NDUFA6
ENSG00000130699	165.016	1.35237	0.488996	2.7656	0.00568175	0.0441052	TAF4
ENSG00000115233	348.591	-1.56669	0.566552	-2.7653	0.00568705	0.0441202	PSMD14
ENSG00000165264	223.911	-1.7676	0.639362	-2.76463	0.00569875	0.0441847	NDUFB6
ENSG00000132359	121.189	1.55373	0.56222	2.76356	0.00571746	0.0443035	RAP1GAP2
ENSG00000148400	340.2	1.19301	0.431778	2.76302	0.00572701	0.0443513	NOTCH1
ENSG00000165480	187.982	-1.46955	0.531954	-2.76254	0.00573528	0.044389	SKA3
ENSG00000187772	49.3344	1.49191	0.54021	2.76172	0.00574976	0.0444748	LIN28B
ENSG00000145741	1640.31	-1.11475	0.403675	-2.76151	0.00575342	0.0444768	BTF3
ENSG00000143106	387.231	-1.42907	0.517533	-2.76132	0.00575682	0.0444768	PSMA5
ENSG00000171130	136.369	-1.69777	0.615099	-2.76016	0.00577725	0.0446083	ATP6V0E2
ENSG00000123353	160.004	-1.36399	0.494264	-2.75965	0.0057864	0.0446262	ORMDL2
ENSG00000170260	39.6544	1.55226	0.562457	2.75978	0.00578402	0.0446262	ZNF212
ENSG00000166398	258.911	1.40632	0.50965	2.75938	0.00579113	0.0446364	GARRE1
ENSG00000163527	632.544	-1.20575	0.437112	-2.75844	0.00580772	0.0447379	STT3B
ENSG00000126756	419.578	-1.13412	0.411235	-2.75783	0.00581857	0.0447951	UXT
ENSG00000198205	102.181	1.33617	0.48486	2.75578	0.0058553	0.0450514	ZXDA
ENSG00000079462	325.118	-1.23498	0.448432	-2.754	0.00588723	0.0451377	PAFAH1B3
ENSG00000158417	175.836	1.14781	0.416678	2.75468	0.00587504	0.0451377	EIF5B
ENSG00000118855	137.756	-1.37048	0.49763	-2.75401	0.00588705	0.0451377	MFSD1
ENSG00000136521	130.949	-1.45624	0.528765	-2.75403	0.00588662	0.0451377	NDUFB5
ENSG00000169026	5.18656	4.73981	1.72085	2.75434	0.0058811	0.0451377	SLC49A3
ENSG00000052802	65.5052	-1.98529	0.720734	-2.75455	0.00587735	0.0451377	MSMO1
ENSG00000067113	91.2982	-1.57952	0.573808	-2.75269	0.00591071	0.0452912	PLPP1
ENSG00000166455	32.5499	1.90565	0.692464	2.75199	0.00592346	0.0453358	C16orf46
ENSG00000185722	246.855	1.20243	0.436912	2.75211	0.00592132	0.0453358	ANKFY1
ENSG00000149532	656.845	1.33069	0.483733	2.75088	0.00594352	0.0454627	CPSF7
ENSG00000137038	226.227	-1.40814	0.512007	-2.75023	0.0059553	0.0455262	DMAC1
ENSG00000117500	160.684	-1.34863	0.490578	-2.74907	0.0059764	0.0456132	TMED5
ENSG00000166295	260.141	-1.49136	0.542502	-2.74903	0.00597714	0.0456132	ANAPC16
ENSG00000198056	135.9	-1.40498	0.511049	-2.74921	0.0059739	0.0456132	PRIM1
ENSG00000049449	409.087	-1.18655	0.431856	-2.74755	0.00600425	0.0457176	RCN1
ENSG00000100380	485.05	-1.09565	0.398757	-2.74767	0.00600207	0.0457176	ST13
ENSG00000120725	79.9875	-1.4476	0.526776	-2.74804	0.00599534	0.0457176	SIL1
ENSG00000241978	113.988	1.46455	0.533045	2.74752	0.00600481	0.0457176	ENSG00000241978
ENSG00000125868	872.89	-1.34891	0.491061	-2.74692	0.00601571	0.0457577	DSTN
ENSG00000114738	99.8361	-1.38333	0.503606	-2.74685	0.00601707	0.0457577	MAPKAPK3
ENSG00000124614	606.558	-1.26936	0.462256	-2.74602	0.00603237	0.0458474	RPS10
ENSG00000008394	818.451	-1.33993	0.488121	-2.74508	0.00604952	0.0458712	MGST1
ENSG00000173230	545.583	1.15556	0.420904	2.74542	0.00604329	0.0458712	GOLGB1
ENSG00000198721	163.529	-1.25147	0.455871	-2.74524	0.00604673	0.0458712	ECI2
ENSG00000198786	28176.6	1.37731	0.501645	2.7456	0.00604012	0.0458712	ND5
ENSG00000106628	717.949	-1.15112	0.419379	-2.74483	0.00605428	0.0458806	POLD2
ENSG00000137364	62.4952	-1.51412	0.551719	-2.74436	0.00606281	0.0459187	TPMT
ENSG00000056277	258.313	1.16213	0.42358	2.74358	0.0060773	0.0460018	ZNF280C
ENSG00000163812	221.861	-1.48731	0.542342	-2.74238	0.00609957	0.0461436	ZDHHC3
ENSG00000115561	185.101	-1.22637	0.447286	-2.74179	0.00611054	0.0461969	CHMP3
ENSG00000118689	91.4417	1.37343	0.500976	2.74151	0.00611573	0.0461969	FOXO3
ENSG00000148303	3070.19	-1.11052	0.405088	-2.74143	0.00611721	0.0461969	RPL7A
ENSG00000179532	73.6323	1.38025	0.503519	2.7412	0.00612144	0.0462022	DNHD1
ENSG00000084623	600.242	-1.12974	0.412169	-2.74095	0.00612611	0.0462108	EIF3I
ENSG00000182287	54.8661	-1.67116	0.610205	-2.73869	0.00616841	0.0465031	AP1S2
ENSG00000132485	127.952	1.41893	0.518371	2.73729	0.00619477	0.0466212	ZRANB2
ENSG00000127445	144.634	-1.25411	0.458131	-2.73745	0.00619184	0.0466212	PIN1
ENSG00000112096	307.556	1.23097	0.449646	2.73766	0.00618789	0.0466212	SOD2
ENSG00000273173	62.0949	-1.57361	0.574997	-2.73673	0.00620531	0.0466468	SNURF
ENSG00000196976	123.961	-1.38443	0.505855	-2.73681	0.00620384	0.0466468	LAGE3
ENSG00000168002	241.815	-1.20143	0.439247	-2.7352	0.0062343	0.046667	POLR2G
ENSG00000004779	249.791	-1.58515	0.579579	-2.735	0.00623797	0.046667	NDUFAB1
ENSG00000132478	258.419	1.31473	0.480603	2.73559	0.0062268	0.046667	UNK
ENSG00000141401	113.986	-1.67892	0.613572	-2.7363	0.00621334	0.046667	IMPA2
ENSG00000182318	45.9057	1.53763	0.562064	2.73568	0.00622519	0.046667	ZSCAN22
ENSG00000164109	196.965	-1.3365	0.488678	-2.73493	0.00623945	0.046667	MAD2L1
ENSG00000069020	62.8904	1.57565	0.575854	2.7362	0.00621533	0.046667	MAST4
ENSG00000164346	537.702	-1.09249	0.399481	-2.73476	0.00624255	0.046667	NSA2
ENSG00000157741	186.954	1.24661	0.455849	2.7347	0.00624368	0.046667	UBN2
ENSG00000104517	782.966	1.1777	0.430455	2.73595	0.00622003	0.046667	UBR5
ENSG00000167962	363.108	1.36113	0.497765	2.73447	0.006248	0.0466726	ZNF598
ENSG00000104067	1341.68	1.21735	0.445469	2.73273	0.00628116	0.0468936	TJP1
ENSG00000166582	336.991	-1.43728	0.526091	-2.73201	0.00629497	0.0469699	CENPV
ENSG00000185104	141.74	-1.25141	0.458321	-2.73042	0.00632535	0.0471018	FAF1
ENSG00000111275	87.0647	-1.5726	0.575974	-2.73033	0.00632705	0.0471018	ALDH2
ENSG00000140632	227.694	1.26597	0.463635	2.73053	0.00632324	0.0471018	GLYR1
ENSG00000134321	52.9287	9.08865	3.32819	2.73081	0.00631789	0.0471018	RSAD2
ENSG00000168066	957.39	1.24461	0.455977	2.72954	0.00634222	0.0471878	SF1
ENSG00000198492	373.771	1.0401	0.38119	2.72857	0.00636087	0.0472911	YTHDF2
ENSG00000122705	577.148	-1.06764	0.391298	-2.72845	0.00636333	0.0472911	CLTA
ENSG00000104946	129.651	1.4915	0.54676	2.72788	0.00637429	0.0473457	TBC1D17
ENSG00000117519	283.325	-1.13765	0.417464	-2.72514	0.00642751	0.0474446	CNN3
ENSG00000182180	432.125	-1.31001	0.480703	-2.72519	0.00642646	0.0474446	MRPS16
ENSG00000184923	15.4802	2.27285	0.8339	2.72557	0.006419	0.0474446	NUTM2A
ENSG00000115457	148.262	-1.74069	0.638679	-2.72545	0.00642129	0.0474446	IGFBP2
ENSG00000144589	98.361	1.55346	0.570044	2.72515	0.00642721	0.0474446	STK11IP
ENSG00000101079	97.7937	-1.52879	0.560966	-2.72528	0.00642462	0.0474446	NDRG3
ENSG00000155275	49.2289	1.6936	0.621346	2.7257	0.00641653	0.0474446	TRMT44
ENSG00000145354	157.652	-1.47382	0.540614	-2.72619	0.00640699	0.0474446	CISD2
ENSG00000145730	78.0008	-1.39512	0.511909	-2.72533	0.0064237	0.0474446	PAM
ENSG00000119318	1191.29	-1.00086	0.367091	-2.72647	0.00640165	0.0474446	RAD23B
ENSG00000049769	36.6666	1.94338	0.712851	2.72621	0.00640665	0.0474446	PPP1R3F
ENSG00000132429	112.827	-1.70679	0.626462	-2.72449	0.00644008	0.0475105	POPDC3
ENSG00000125304	322.181	-1.45993	0.535927	-2.72412	0.00644733	0.0475159	TM9SF2
ENSG00000121064	73.9189	-1.49958	0.55049	-2.72408	0.00644806	0.0475159	SCPEP1
ENSG00000255526	281.752	-1.28943	0.473384	-2.72385	0.00645252	0.047522	NEDD8-MDP1
ENSG00000159082	53.3176	1.56873	0.576065	2.72319	0.00646546	0.0475638	SYNJ1
ENSG00000100075	189.777	-1.2817	0.470661	-2.72319	0.00646548	0.0475638	SLC25A1
ENSG00000185324	149.248	1.18688	0.435956	2.72248	0.00647934	0.047639	CDK10
ENSG00000159352	383.819	-1.16148	0.42676	-2.72162	0.00649631	0.0477369	PSMD4
ENSG00000143228	111.047	-1.30766	0.480509	-2.72141	0.00650041	0.0477402	NUF2
ENSG00000106399	230.326	-1.67271	0.614731	-2.72105	0.00650754	0.0477657	RPA3
ENSG00000172889	122.217	-1.37184	0.504254	-2.72054	0.00651761	0.0478129	EGFL7
ENSG00000087589	5.35945	3.99022	1.46721	2.71959	0.00653627	0.0479043	CASS4
ENSG00000124588	208.424	-1.23011	0.452323	-2.71953	0.0065374	0.0479043	NQO2
ENSG00000177565	229.455	-1.23597	0.45466	-2.71846	0.00655876	0.048007	TBL1XR1
ENSG00000113558	393.272	-1.48519	0.54632	-2.71854	0.00655706	0.048007	SKP1
ENSG00000198856	218.349	-1.46404	0.538594	-2.71827	0.00656248	0.0480074	OSTC
ENSG00000142230	405.116	-1.15519	0.425006	-2.71805	0.00656682	0.0480123	SAE1
ENSG00000152223	119.972	1.28322	0.472178	2.71766	0.00657451	0.0480417	EPG5
ENSG00000142208	551.613	-1.21651	0.447709	-2.71718	0.00658404	0.0480845	AKT1
ENSG00000164631	210.431	1.18844	0.437419	2.71694	0.0065888	0.0480923	ZNF12
ENSG00000147813	97.084	1.43507	0.528249	2.71664	0.00659474	0.0481089	NAPRT
ENSG00000189079	717.626	1.13162	0.416701	2.71567	0.00661424	0.0481973	ARID2
ENSG00000159263	292.314	1.35267	0.498076	2.71579	0.00661169	0.0481973	SIM2
ENSG00000010270	298.172	-1.21467	0.447315	-2.71547	0.00661814	0.0481989	STARD3NL
ENSG00000131828	258.991	-1.1776	0.4339	-2.714	0.00664765	0.0483869	PDHA1
ENSG00000181016	5.9065	3.55231	1.30904	2.71368	0.00665399	0.0484061	LSMEM1
ENSG00000136274	6.58096	3.80097	1.40251	2.71012	0.00672596	0.0489025	NACAD
ENSG00000120093	101.422	1.69572	0.625908	2.70921	0.00674436	0.049009	HOXB3
ENSG00000163682	1471.74	-1.4147	0.522404	-2.70806	0.00676783	0.0491072	RPL9
ENSG00000204681	31.8648	1.70735	0.63045	2.70814	0.00676618	0.0491072	GABBR1
ENSG00000155660	790.957	-1.01966	0.376538	-2.70799	0.00676914	0.0491072	PDIA4
ENSG00000167283	551.348	-1.25554	0.463792	-2.70711	0.00678711	0.049148	ATP5MG
ENSG00000032219	76.1698	1.30264	0.481216	2.70698	0.00678979	0.049148	ARID4A
ENSG00000265681	906.291	-1.2666	0.467872	-2.70715	0.00678645	0.049148	RPL17
ENSG00000106484	249.931	-1.22927	0.45409	-2.7071	0.00678745	0.049148	MEST
ENSG00000116459	396.737	-1.29843	0.479753	-2.70645	0.00680063	0.0491721	ATP5PB
ENSG00000205302	247.251	-1.1258	0.415966	-2.70648	0.00680005	0.0491721	SNX2
ENSG00000204842	494.082	1.29499	0.478686	2.7053	0.00682427	0.0492919	ATXN2
ENSG00000082146	207.986	-1.44494	0.534117	-2.70528	0.00682474	0.0492919	STRADB
ENSG00000162959	199.585	-1.38774	0.513328	-2.70343	0.00686285	0.0495215	MEMO1
ENSG00000101474	325.922	-1.16614	0.431367	-2.70337	0.00686411	0.0495215	APMAP
ENSG00000228474	728.796	-1.3246	0.490264	-2.7018	0.00689643	0.0497273	OST4
ENSG00000151065	142.519	1.55738	0.576581	2.70106	0.00691182	0.0497834	DCP1B
ENSG00000188549	19.705	2.16757	0.802448	2.70119	0.0069091	0.0497834	CCDC9B
ENSG00000184922	290.011	1.09824	0.406652	2.70068	0.00691976	0.0498132	FMNL1
ENSG00000129255	364.468	-1.10756	0.410236	-2.69982	0.00693774	0.0498902	MPDU1
ENSG00000169895	348.594	-1.13926	0.42198	-2.6998	0.00693809	0.0498902	SYAP1
ENSG00000144233	164.615	1.22556	0.454193	2.69832	0.00696912	0.0500858	AMMECR1L
ENSG00000204138	308.957	1.37284	0.508815	2.69811	0.00697348	0.0500896	PHACTR4
ENSG00000010278	200.878	-1.37889	0.511287	-2.6969	0.00699886	0.0501951	CD9
ENSG00000182405	71.8684	1.49238	0.553416	2.69668	0.00700352	0.0501951	PGBD4
ENSG00000197714	266.683	1.23887	0.459399	2.69673	0.00700248	0.0501951	ZNF460
ENSG00000147224	266.984	-1.20655	0.447342	-2.69716	0.00699338	0.0501951	PRPS1
ENSG00000109743	39.8878	-1.64613	0.610472	-2.69649	0.00700755	0.0501965	BST1
ENSG00000174547	367.634	-1.08966	0.404136	-2.69628	0.00701192	0.0502003	MRPL11
ENSG00000198648	103.062	-1.34905	0.50038	-2.69604	0.00701689	0.0502084	STK39
ENSG00000143155	263.398	-1.16705	0.433063	-2.69488	0.00704137	0.0503358	TIPRL
ENSG00000176102	251.434	1.04548	0.387992	2.69459	0.00704756	0.0503358	CSTF3
ENSG00000126247	1410.45	-1.04412	0.387505	-2.69447	0.00705009	0.0503358	CAPNS1
ENSG00000182095	432.543	1.23581	0.458597	2.69475	0.00704412	0.0503358	TNRC18
ENSG00000156642	401.047	-1.17921	0.437685	-2.6942	0.00705581	0.0503492	NPTN
ENSG00000107938	284.6	1.15243	0.428097	2.69199	0.00710266	0.0505513	EDRF1
ENSG00000108469	131.879	1.21224	0.450321	2.69195	0.00710346	0.0505513	RECQL5
ENSG00000078081	5.36632	3.8337	1.42402	2.69216	0.00709899	0.0505513	LAMP3
ENSG00000127993	95.9525	1.28574	0.477594	2.69211	0.00710014	0.0505513	RBM48
ENSG00000181220	221.895	1.25818	0.46734	2.69222	0.00709772	0.0505513	ZNF746
ENSG00000129515	422.336	-1.12445	0.417953	-2.69036	0.00713747	0.0505732	SNX6
ENSG00000169857	77.4984	-1.43114	0.531881	-2.69071	0.00712996	0.0505732	AVEN
ENSG00000140284	212.641	-1.19537	0.444239	-2.69083	0.00712747	0.0505732	SLC27A2
ENSG00000161981	133.708	-1.71388	0.636811	-2.69135	0.00711644	0.0505732	SNRNP25
ENSG00000063241	261.884	-1.15488	0.429171	-2.69097	0.00712455	0.0505732	ISOC2
ENSG00000250486	6.86227	3.48433	1.29451	2.69162	0.00711068	0.0505732	FAM218A
ENSG00000164258	223.557	-1.50784	0.560276	-2.69124	0.0071187	0.0505732	NDUFS4
ENSG00000170632	221.48	-1.46466	0.544373	-2.69054	0.00713361	0.0505732	ARMC10
ENSG00000198408	555.815	1.0472	0.389312	2.68988	0.00714788	0.0506047	OGA
ENSG00000105254	614.382	-1.10751	0.411746	-2.68979	0.00714966	0.0506047	TBCB
ENSG00000182253	238.604	1.22013	0.453656	2.68954	0.00715504	0.0506154	SYNM
ENSG00000169045	2023.3	1.03873	0.386305	2.68887	0.00716933	0.0506891	HNRNPH1
ENSG00000117362	332.634	-1.3994	0.520571	-2.68821	0.00718364	0.0507628	APH1A
ENSG00000116237	212.732	-1.48736	0.553571	-2.68684	0.00721308	0.0508248	ICMT
ENSG00000197965	259.983	-1.29283	0.481107	-2.68719	0.00720551	0.0508248	MPZL1
ENSG00000170525	917.798	1.07824	0.401266	2.68709	0.00720779	0.0508248	PFKFB3
ENSG00000214026	236.369	-1.20427	0.448267	-2.68649	0.00722061	0.0508248	MRPL23
ENSG00000262304	88.2023	1.30186	0.484517	2.68692	0.00721137	0.0508248	ENSG00000262304
ENSG00000141337	24.2754	2.55051	0.949431	2.68636	0.00722349	0.0508248	ARSG
ENSG00000160472	11.0552	2.43535	0.906515	2.6865	0.0072205	0.0508248	TMEM190
ENSG00000112715	173.893	1.13572	0.422697	2.68685	0.007213	0.0508248	VEGFA
ENSG00000111711	122.151	-1.63294	0.607985	-2.68582	0.00723515	0.0508795	GOLT1B
ENSG00000179588	132.299	1.59323	0.593566	2.68416	0.00727113	0.0510228	ZFPM1
ENSG00000115756	168.004	-1.34497	0.501065	-2.68423	0.00726979	0.0510228	HPCAL1
ENSG00000118816	348.646	-1.41349	0.526542	-2.68448	0.00726418	0.0510228	CCNI
ENSG00000176731	334.253	-1.47596	0.549842	-2.68433	0.00726748	0.0510228	RBIS
ENSG00000115507	46.5126	1.86897	0.696481	2.68345	0.00728664	0.0511041	OTX1
ENSG00000116221	311.036	-1.06586	0.39729	-2.68283	0.00730025	0.0511722	MRPL37
ENSG00000168806	124.771	1.26184	0.470404	2.68246	0.00730829	0.0512011	LCMT2
ENSG00000009307	1018.32	-1.01501	0.378419	-2.68223	0.00731322	0.0512082	CSDE1
ENSG00000136141	81.5021	1.37763	0.513721	2.68167	0.00732566	0.0512679	LRCH1
ENSG00000145817	186.787	-1.28312	0.478549	-2.68128	0.00733413	0.0512997	YIPF5
ENSG00000113240	178.148	1.09866	0.409831	2.68077	0.00734529	0.0513503	CLK4
ENSG00000135677	202.138	-1.32461	0.494208	-2.68026	0.00735654	0.0514014	GNS
ENSG00000068745	276.137	1.04844	0.391289	2.67946	0.00737411	0.0514967	IP6K2
ENSG00000065833	311.14	-1.12202	0.41883	-2.67894	0.00738553	0.0515489	ME1
ENSG00000105438	432.911	-1.23636	0.461618	-2.67832	0.00739917	0.0516166	KDELR1
ENSG00000198804	143860	1.20347	0.449432	2.67776	0.00741156	0.0516755	COX1
ENSG00000243156	254.052	1.14377	0.427199	2.67737	0.00742033	0.05169	MICAL3
ENSG00000144455	58.3791	-1.62295	0.606185	-2.67731	0.00742155	0.05169	SUMF1
ENSG00000013573	203.866	1.1681	0.436405	2.67663	0.00743666	0.0517677	DDX11
ENSG00000169375	599.643	1.18775	0.443858	2.67596	0.00745164	0.0518444	SIN3A
ENSG00000115677	1722.05	-0.991868	0.370686	-2.67576	0.00745595	0.0518461	HDLBP
ENSG00000174953	187.108	1.2167	0.454743	2.67559	0.00745989	0.0518461	DHX36
ENSG00000135164	316.046	1.04716	0.391402	2.67541	0.00746378	0.0518461	DMTF1
ENSG00000143569	1161.46	1.30926	0.489467	2.67488	0.0074757	0.0518738	UBAP2L
ENSG00000181418	10.8881	2.48856	0.930342	2.67489	0.00747548	0.0518738	DDN
ENSG00000112742	207.623	-1.16897	0.437081	-2.67449	0.00748424	0.0519055	TTK
ENSG00000134419	1817.79	-1.2512	0.468028	-2.67334	0.00750999	0.0520565	RPS15A
ENSG00000108799	173.426	1.13116	0.423242	2.67261	0.00752637	0.0521424	EZH1
ENSG00000159433	80.0754	1.37421	0.51423	2.67236	0.0075319	0.0521532	STARD9
ENSG00000267740	122.775	-1.34217	0.502299	-2.67205	0.00753896	0.0521744	ENSG00000267740
ENSG00000183054	203.295	1.11932	0.41898	2.67153	0.00755053	0.0522152	RGPD6
ENSG00000186468	2233.6	-1.39119	0.520801	-2.67125	0.00755684	0.0522152	RPS23
ENSG00000096092	95.5992	-1.65812	0.620698	-2.67137	0.00755413	0.0522152	TMEM14A
ENSG00000077235	445.947	1.2611	0.472322	2.67001	0.007585	0.0523359	GTF3C1
ENSG00000121406	38.7567	1.56594	0.586507	2.66995	0.0075863	0.0523359	ZNF549
ENSG00000114737	14.1898	2.42455	0.908029	2.67012	0.00758234	0.0523359	CISH
ENSG00000162825	46.3881	1.5208	0.569791	2.66904	0.00760677	0.0524482	NBPF20
ENSG00000198707	290.506	1.05485	0.39524	2.66887	0.00761061	0.0524482	CEP290
ENSG00000108515	88.9203	1.22894	0.460599	2.66813	0.00762755	0.0525283	ENO3
ENSG00000101400	46.2837	-1.69553	0.635502	-2.66801	0.00763025	0.0525283	SNTA1
ENSG00000137497	593.837	1.2515	0.469319	2.66664	0.00766146	0.0526856	NUMA1
ENSG00000232653	4.79873	3.98437	1.49412	2.66671	0.00765989	0.0526856	GOLGA8N
ENSG00000181523	56.3363	1.50299	0.563737	2.66611	0.00767335	0.0526856	SGSH
ENSG00000215472	961.007	-1.21984	0.457578	-2.66586	0.00767909	0.0526856	RPL17-C18orf32
ENSG00000101255	217.798	-1.21092	0.45423	-2.66588	0.00767879	0.0526856	TRIB3
ENSG00000124181	134.06	1.34117	0.50311	2.66577	0.00768131	0.0526856	PLCG1
ENSG00000065491	88.3044	1.36592	0.512337	2.66605	0.00767482	0.0526856	TBC1D22B
ENSG00000168393	265.439	-1.25933	0.472474	-2.66539	0.00768986	0.0526891	DTYMK
ENSG00000067992	39.1012	-1.97708	0.741753	-2.66541	0.00768938	0.0526891	PDK3
ENSG00000235162	737.48	-1.30352	0.48919	-2.66466	0.00770667	0.0527557	C12orf75
ENSG00000123179	114.044	-1.40899	0.528789	-2.66456	0.0077088	0.0527557	EBPL
ENSG00000114021	232.707	-1.45923	0.547671	-2.66444	0.00771169	0.0527557	NIT2
ENSG00000156136	153.443	-1.27187	0.477388	-2.66422	0.00771666	0.0527621	DCK
ENSG00000139291	79.8685	-1.7229	0.646749	-2.66394	0.00772302	0.052778	TMEM19
ENSG00000050393	165.683	-1.49658	0.562056	-2.66268	0.00775206	0.0529488	MCUR1
ENSG00000005448	150.253	-1.45704	0.547272	-2.66236	0.00775947	0.0529555	WDR54
ENSG00000260097	17.3334	3.18653	1.19691	2.66229	0.00776113	0.0529555	SPDYE6
ENSG00000170961	84.3523	1.2629	0.47442	2.662	0.00776789	0.0529739	HAS2
ENSG00000134046	339.187	-1.14673	0.430837	-2.66163	0.00777625	0.0530033	MBD2
ENSG00000089351	726.548	1.23877	0.465716	2.65992	0.00781585	0.0532455	GRAMD1A
ENSG00000143324	220.513	-1.19444	0.449307	-2.65839	0.0078514	0.0533487	XPR1
ENSG00000107984	1315.62	1.06674	0.401258	2.65849	0.00784916	0.0533487	DKK1
ENSG00000103811	31.7608	-1.77365	0.667188	-2.65839	0.00785139	0.0533487	CTSH
ENSG00000125652	57.3617	-1.55377	0.584428	-2.65862	0.00784611	0.0533487	ALKBH7
ENSG00000158691	79.2199	1.2505	0.470305	2.65892	0.00783921	0.0533487	ZSCAN12
ENSG00000087460	1288.82	-1.11398	0.419377	-2.65626	0.0079012	0.0536342	GNAS
ENSG00000163319	176.52	-1.54735	0.582534	-2.65625	0.00790162	0.0536342	MRPS18C
ENSG00000108510	1592.09	0.95647	0.360204	2.65535	0.00792253	0.0537483	MED13
ENSG00000182154	291.101	-1.40822	0.530704	-2.6535	0.00796623	0.0540168	MRPL41
ENSG00000105223	479.252	-1.05457	0.397548	-2.65268	0.00798547	0.0541191	PLD3
ENSG00000187961	47.4125	1.43869	0.542426	2.65233	0.00799374	0.0541306	KLHL17
ENSG00000255524	15.8927	2.06588	0.779016	2.65191	0.00800372	0.0541306	NPIPB8
ENSG00000066926	155.204	-1.19807	0.45175	-2.65206	0.0080002	0.0541306	FECH
ENSG00000100038	104.313	1.28418	0.48419	2.65222	0.00799642	0.0541306	TOP3B
ENSG00000063245	469.967	-1.12851	0.425606	-2.65154	0.00801247	0.0541338	EPN1
ENSG00000146476	70.6176	-1.63263	0.615718	-2.65159	0.0080113	0.0541338	ARMT1
ENSG00000158987	127.837	1.20351	0.454232	2.64954	0.00806016	0.0543998	RAPGEF6
ENSG00000122642	227.677	-1.35215	0.510319	-2.64961	0.00805839	0.0543998	FKBP9
ENSG00000117528	164.288	-1.31325	0.495716	-2.6492	0.00806826	0.0544264	ABCD3
ENSG00000128463	326.762	-1.20639	0.45542	-2.64895	0.00807422	0.0544385	EMC4
ENSG00000176401	53.2875	1.54368	0.582926	2.64816	0.008093	0.0545371	EID2B
ENSG00000172531	768.355	-1.0023	0.378666	-2.64693	0.00812253	0.0546903	PPP1CA
ENSG00000205544	156.88	-1.5508	0.5859	-2.64687	0.00812411	0.0546903	TMEM256
ENSG00000068912	490.037	-1.14135	0.431387	-2.64577	0.00815056	0.054812	ERLEC1
ENSG00000178425	64.3773	-1.39869	0.528627	-2.64589	0.00814762	0.054812	NT5DC1
ENSG00000101843	152.249	-1.43486	0.542375	-2.64551	0.00815691	0.0548265	PSMD10
ENSG00000138760	164.302	-1.40909	0.532854	-2.64443	0.00818297	0.0549734	SCARB2
ENSG00000076248	187.709	-1.22858	0.46465	-2.6441	0.00819088	0.0549983	UNG
ENSG00000141627	92.3194	-1.38149	0.522668	-2.64315	0.00821381	0.0550708	DYM
ENSG00000144677	84.0532	-1.39046	0.526089	-2.64301	0.00821718	0.0550708	CTDSPL
ENSG00000172239	513.856	-1.15644	0.437556	-2.64296	0.00821851	0.0550708	PAIP1
ENSG00000112659	91.9226	1.35856	0.513957	2.64334	0.00820933	0.0550708	CUL9
ENSG00000174501	191.319	1.07045	0.405127	2.64227	0.00823529	0.055155	ANKRD36C
ENSG00000116741	211.88	1.14977	0.435249	2.64163	0.00825074	0.0552301	RGS2
ENSG00000258839	37.1626	1.67785	0.635307	2.64101	0.00826592	0.0553035	MC1R
ENSG00000120549	85.5747	1.46837	0.556096	2.6405	0.00827837	0.0553374	KIAA1217
ENSG00000152234	714.517	-1.31863	0.499394	-2.64046	0.00827945	0.0553374	ATP5F1A
ENSG00000130176	14.4802	2.64211	1.00084	2.6399	0.00829297	0.0553994	CNN1
ENSG00000184752	325.101	-1.15244	0.43668	-2.63909	0.00831294	0.0555045	NDUFA12
ENSG00000167775	195.165	-1.2779	0.48433	-2.6385	0.00832745	0.0555626	CD320
ENSG00000237190	177.676	-1.33057	0.504312	-2.63839	0.00833014	0.0555626	CDKN2AIPNL
ENSG00000092621	75.4571	-1.5868	0.601512	-2.63803	0.00833903	0.0555935	PHGDH
ENSG00000129055	85.2669	-1.97881	0.750186	-2.63775	0.00834575	0.05561	ANAPC13
ENSG00000204370	96.9547	-1.59733	0.605746	-2.63696	0.00836531	0.0557119	SDHD
ENSG00000141458	356.965	1.05302	0.399375	2.63667	0.00837235	0.0557305	NPC1
ENSG00000105722	1549.16	1.11953	0.424728	2.63589	0.00839177	0.0558029	ERF
ENSG00000185608	188.834	-1.17544	0.445919	-2.636	0.00838898	0.0558029	MRPL40
ENSG00000157654	112.706	1.3988	0.530721	2.63566	0.0083974	0.055812	PALM2AKAP2
ENSG00000184588	319.083	1.02855	0.390303	2.63525	0.00840742	0.0558502	PDE4B
ENSG00000151725	155.179	-1.24885	0.473947	-2.635	0.00841369	0.0558635	CENPU
ENSG00000277877	163.827	1.38111	0.52432	2.6341	0.00843597	0.0558742	ENSG00000277877
ENSG00000061794	274.852	-1.3149	0.499188	-2.63408	0.00843666	0.0558742	MRPS35
ENSG00000132952	340.437	1.03429	0.392577	2.63463	0.00842294	0.0558742	USPL1
ENSG00000278129	130.836	1.23744	0.46976	2.6342	0.00843362	0.0558742	ZNF8
ENSG00000204120	319.462	1.04392	0.39626	2.63444	0.0084277	0.0558742	GIGYF2
ENSG00000164548	230.569	1.15521	0.438647	2.63359	0.00844882	0.0559264	TRA2A
ENSG00000143436	189.523	-1.17178	0.445113	-2.63255	0.00847462	0.0560688	MRPL9
ENSG00000174791	106.532	1.35971	0.516808	2.63099	0.00851373	0.0562991	RIN1
ENSG00000119737	44.6214	1.53199	0.582389	2.63053	0.00852518	0.0563463	GPR75
ENSG00000189367	83.8094	1.30431	0.495904	2.63016	0.0085344	0.0563787	KIAA0408
ENSG00000050820	595.782	1.19468	0.454364	2.62935	0.00855473	0.0564845	BCAR1
ENSG00000163634	300.876	-1.17673	0.44767	-2.62856	0.00857485	0.0565888	THOC7
ENSG00000275183	44.1425	1.4999	0.570745	2.62797	0.00858959	0.0566575	LENG9
ENSG00000070831	412.387	-1.24487	0.473886	-2.62694	0.00861559	0.0566861	CDC42
ENSG00000177576	841.145	-1.20005	0.456764	-2.62728	0.008607	0.0566861	C18orf32
ENSG00000196235	1020.42	1.20112	0.457231	2.62695	0.00861534	0.0566861	SUPT5H
ENSG00000204592	135.89	1.25658	0.478308	2.62712	0.008611	0.0566861	HLA-E
ENSG00000147684	486.584	-1.1118	0.423173	-2.6273	0.00860657	0.0566861	NDUFB9
ENSG00000183010	401.047	-1.07986	0.411126	-2.62659	0.00862443	0.0567157	PYCR1
ENSG00000110104	126.01	1.29483	0.493037	2.62623	0.00863358	0.0567164	CCDC86
ENSG00000163762	142.754	-1.29603	0.493481	-2.62629	0.00863206	0.0567164	TM4SF18
ENSG00000205307	7.59686	3.24184	1.23448	2.62608	0.00863754	0.0567164	SAP25
ENSG00000180398	237.439	-1.32875	0.506061	-2.62567	0.00864783	0.056746	MCFD2
ENSG00000102048	62.2446	-1.5988	0.608937	-2.62556	0.00865073	0.056746	ASB9
ENSG00000154127	275.455	-1.10014	0.419078	-2.62513	0.00866149	0.0567881	UBASH3B
ENSG00000143653	199.873	-1.43695	0.547424	-2.62494	0.00866647	0.0567923	SCCPDH
ENSG00000155846	44.9937	1.72754	0.658185	2.6247	0.00867252	0.0568035	PPARGC1B
ENSG00000187514	2473.1	-1.06624	0.406538	-2.62274	0.00872269	0.057075	PTMA
ENSG00000109790	552.553	-1.04879	0.399881	-2.62275	0.00872227	0.057075	KLHL5
[truncated: 12,486 more rows]

## Sheet: RNASEL KO +2-5A vs -2-5A
ENSMBL ID	baseMean	log2FoldChange	lfcSE	stat	pvalue	padj	Gene_name
ENSG00000279928	4.18209	-0.256889	1.39766	-0.1838	0.854171	0.999907	ENSG00000279928
ENSG00000279457	436.59	-0.317011	0.517725	-0.612315	0.540329	0.999907	ENSG00000279457
ENSG00000187634	808.958	0.285568	0.47147	0.605698	0.544715	0.999907	SAMD11
ENSG00000188976	1097.66	0.294088	0.405725	0.724846	0.468546	0.999907	NOC2L
ENSG00000187961	104.33	0.333049	0.649033	0.513146	0.607849	0.999907	KLHL17
ENSG00000187583	23.9146	0.308874	0.765635	0.403422	0.686638	0.999907	PLEKHN1
ENSG00000187642	0.571776	-2.90823	4.24049	-0.685823	0.492825	0.999907	PERM1
ENSG00000188290	423.865	0.401996	0.511189	0.786395	0.431636	0.999907	HES4
ENSG00000187608	611.675	0.417186	0.436403	0.955966	0.33909	0.999907	ISG15
ENSG00000188157	1992.79	0.417668	0.390374	1.06992	0.284656	0.999907	AGRN
ENSG00000237330	1.97844	-0.382645	2.12451	-0.18011	0.857066	0.999907	RNF223
ENSG00000131591	137.824	-0.172708	0.484075	-0.356779	0.721257	0.999907	C1orf159
ENSG00000078808	805.936	0.118112	0.350719	0.33677	0.736291	0.999907	SDF4
ENSG00000176022	124.708	0.650234	0.508426	1.27892	0.200927	0.999907	B3GALT6
ENSG00000184163	3.60849	0.880904	1.54024	0.571924	0.567373	0.999907	C1QTNF12
ENSG00000160087	423.116	0.343894	0.368214	0.933949	0.35033	0.999907	UBE2J2
ENSG00000162572	12.9921	0.341812	0.916932	0.372778	0.709314	0.999907	SCNN1D
ENSG00000131584	177.766	0.230213	0.454145	0.506915	0.612215	0.999907	ACAP3
ENSG00000169972	169.932	0.565329	0.520814	1.08547	0.277713	0.999907	PUSL1
ENSG00000127054	822.923	-0.105775	0.359199	-0.294476	0.768394	0.999907	INTS11
ENSG00000224051	128.641	-0.260034	0.469068	-0.554364	0.57933	0.999907	CPTP
ENSG00000169962	1.96747	1.49412	2.22665	0.671017	0.50221	0.999907	TAS1R3
ENSG00000107404	687.857	0.380446	0.43086	0.882992	0.37724	0.999907	DVL1
ENSG00000175756	861.626	0.450419	0.399628	1.12709	0.259703	0.999907	AURKAIP1
ENSG00000221978	507.18	0.331229	0.509832	0.649684	0.515896	0.999907	CCNL2
ENSG00000242485	898.113	0.126267	0.355075	0.355606	0.722135	0.999907	MRPL20
ENSG00000179403	138.979	1.50154	0.58634	2.56086	0.0104413	0.999907	VWA1
ENSG00000215915	28.5467	-0.0857606	0.662744	-0.129402	0.897039	0.999907	ATAD3C
ENSG00000160072	100.311	-0.047727	0.450861	-0.105857	0.915695	0.999907	ATAD3B
ENSG00000197785	377.403	0.0558893	0.359899	0.155292	0.876591	0.999907	ATAD3A
ENSG00000205090	1.90063	0.118136	2.01739	0.0585585	0.953304	0.999907	TMEM240
ENSG00000160075	1265.57	-0.197773	0.404736	-0.488647	0.625092	0.999907	SSU72
ENSG00000228594	66.4219	-0.0914997	0.703028	-0.130151	0.896447	0.999907	FNDC10
ENSG00000197530	178.813	0.227597	0.467632	0.486702	0.62647	0.999907	MIB2
ENSG00000189409	2.3462	2.74769	2.30981	1.18957	0.234215	0.999907	MMP23B
ENSG00000248333	170.326	-0.276109	0.43539	-0.634165	0.525973	0.999907	CDK11B
ENSG00000189339	76.2684	0.314584	0.523021	0.601475	0.547524	0.999907	SLC35E2B
ENSG00000008128	125.794	-0.139239	0.484117	-0.287615	0.773641	0.999907	CDK11A
ENSG00000215790	76.8025	0.156123	0.514054	0.30371	0.761349	0.999907	ENSG00000215790
ENSG00000008130	478.582	0.298643	0.402019	0.742858	0.457567	0.999907	NADK
ENSG00000078369	1738.09	-0.244106	0.365001	-0.668781	0.503635	0.999907	GNB1
ENSG00000178821	14.6505	-0.156916	0.809824	-0.193766	0.846359	0.999907	TMEM52
ENSG00000187730	4.08419	2.49146	1.54082	1.61697	0.105885	0.999907	GABRD
ENSG00000067606	222.691	-0.231538	0.440902	-0.525147	0.599481	0.999907	PRKCZ
ENSG00000162585	212.179	-0.272003	0.538751	-0.504876	0.613646	0.999907	FAAP20
ENSG00000157933	171.686	0.293673	0.43191	0.679939	0.496543	0.999907	SKI
ENSG00000116151	104.559	-0.0722269	0.470494	-0.153513	0.877994	0.999907	MORN1
ENSG00000157916	740.431	0.228797	0.424729	0.538689	0.590102	0.999907	RER1
ENSG00000157911	183.354	0.645095	0.440272	1.46522	0.142861	0.999907	PEX10
ENSG00000149527	11.6028	0.574081	0.888184	0.646354	0.51805	0.999907	PLCH2
ENSG00000157881	170.16	0.0982113	0.40682	0.241412	0.809236	0.999907	PANK4
ENSG00000157870	51.0801	0.859722	0.561255	1.53179	0.125575	0.999907	PRXL2B
ENSG00000142611	4.15379	-1.0878	1.43014	-0.760622	0.446883	0.999907	PRDM16
ENSG00000130762	100.062	0.338599	0.4631	0.731157	0.464683	0.999907	ARHGEF16
ENSG00000162591	78.5433	0.756003	0.562955	1.34292	0.179298	0.999907	MEGF6
ENSG00000158109	48.4373	0.0965324	0.530139	0.182089	0.855513	0.999907	TPRG1L
ENSG00000116213	199.428	0.226089	0.389867	0.579912	0.561974	0.999907	WRAP73
ENSG00000078900	6.10162	-1.11534	1.23062	-0.906324	0.364765	0.999907	TP73
ENSG00000235169	7.55325	0.481246	1.31831	0.365047	0.715077	0.999907	SMIM1
ENSG00000130764	490.673	0.440335	0.387361	1.13676	0.25564	0.999907	LRRC47
ENSG00000116198	298.66	-0.112902	0.418774	-0.269601	0.787467	0.999907	CEP104
ENSG00000169598	50.6936	0.510346	0.536011	0.952118	0.341037	0.999907	DFFB
ENSG00000198912	436.422	-0.249542	0.433916	-0.575094	0.565228	0.999907	C1orf174
ENSG00000131697	128.119	0.069517	0.467158	0.148808	0.881705	0.999907	NPHP4
ENSG00000069424	143.457	0.181125	0.479312	0.377884	0.705517	0.999907	KCNAB2
ENSG00000116254	9.10257	0.468804	0.989533	0.473763	0.635669	0.999907	CHD5
ENSG00000116251	2300.47	-0.047536	0.349651	-0.135953	0.891859	0.999907	RPL22
ENSG00000158286	155.574	0.299344	0.548103	0.546145	0.584966	0.999907	RNF207
ENSG00000116237	635.186	0.597441	0.44638	1.33841	0.180762	0.999907	ICMT
ENSG00000158292	17.1653	0.334567	0.868458	0.385242	0.700058	0.999907	GPR153
ENSG00000097021	252.712	0.174887	0.383063	0.456548	0.647996	0.999907	ACOT7
ENSG00000069812	8.69331	-0.129522	0.99975	-0.129555	0.896919	0.999907	HES2
ENSG00000215788	11.1489	0.545899	1.11227	0.490798	0.623569	0.999907	TNFRSF25
ENSG00000171680	57.9853	-0.10853	0.615997	-0.176186	0.860148	0.999907	PLEKHG5
ENSG00000162408	396.207	0.12618	0.423559	0.297903	0.765777	0.999907	NOL9
ENSG00000204859	168.852	0.207362	0.420661	0.492945	0.622052	0.999907	ZBTB48
ENSG00000162413	131.764	0.780793	0.473288	1.64972	0.0990001	0.999907	KLHL21
ENSG00000116273	34.9898	0.277375	0.596457	0.465037	0.641905	0.999907	PHF13
ENSG00000041988	140.209	0.467931	0.43287	1.081	0.279698	0.999907	THAP3
ENSG00000007923	531.04	0.00214774	0.366305	0.00586326	0.995322	0.999907	DNAJC11
ENSG00000171735	361.353	-0.382007	0.435384	-0.877401	0.380269	0.999907	CAMTA1
ENSG00000049245	363.695	0.00850039	0.371359	0.0228899	0.981738	0.999907	VAMP3
ENSG00000049246	75.9896	-0.544109	0.559013	-0.973339	0.330385	0.999907	PER3
ENSG00000049249	41.9114	0.225506	0.658867	0.342263	0.732153	0.999907	TNFRSF9
ENSG00000116288	1743.71	0.0986032	0.345324	0.285538	0.775232	0.999907	PARK7
ENSG00000116285	1164.43	-0.13536	0.350854	-0.385801	0.699644	0.999907	ERRFI1
ENSG00000162426	69.8285	-0.404892	0.471672	-0.858419	0.390661	0.999907	SLC45A1
ENSG00000142599	359.606	-0.404751	0.497541	-0.813504	0.415929	0.999907	RERE
ENSG00000074800	13037.3	0.658362	0.511539	1.28702	0.198086	0.999907	ENO1
ENSG00000180758	42.8355	0.405317	0.609529	0.664968	0.506071	0.999907	GPR157
ENSG00000049239	228.779	0.233532	0.384339	0.60762	0.54344	0.999907	H6PD
ENSG00000171621	243.631	0.187605	0.448299	0.418482	0.675595	0.999907	SPSB1
ENSG00000171612	155.883	0.373026	0.443586	0.840932	0.400386	0.999907	SLC25A33
ENSG00000188807	160.983	-0.152235	0.435584	-0.349497	0.726716	0.999907	TMEM201
ENSG00000171608	148.551	-0.00391893	0.442265	-0.00886104	0.99293	0.999907	PIK3CD
ENSG00000171603	689.311	-0.192999	0.398216	-0.484659	0.627919	0.999907	CLSTN1
ENSG00000178585	86.5733	0.0274036	0.538205	0.0509166	0.959392	0.999907	CTNNBIP1
ENSG00000162441	214.798	0.299088	0.446609	0.669688	0.503057	0.999907	LZIC
ENSG00000173614	77.8045	-0.310617	0.484551	-0.641041	0.521496	0.999907	NMNAT1
ENSG00000162444	26.2106	-0.497026	0.702208	-0.707804	0.479067	0.999907	RBP7
ENSG00000130939	463.462	-0.107435	0.350856	-0.306207	0.759447	0.999907	UBE4B
ENSG00000054523	411.868	-0.195058	0.377039	-0.517341	0.604918	0.999907	KIF1B
ENSG00000142657	8945.68	-0.160977	0.351853	-0.457513	0.647302	0.999907	PGD
ENSG00000251503	165.351	0.0819963	0.401999	0.203971	0.838376	0.999907	CENPS-CORT
ENSG00000175279	127.339	0.239762	0.414956	0.577802	0.563398	0.999907	CENPS
ENSG00000241563	23.664	-0.199565	0.740167	-0.269621	0.787452	0.999907	CORT
ENSG00000160049	665.998	-0.330381	0.43751	-0.755141	0.450164	0.999907	DFFA
ENSG00000142655	218.278	-0.368934	0.395393	-0.933081	0.350778	0.999907	PEX14
ENSG00000130940	75.8813	-0.245227	0.544949	-0.45	0.652711	0.999907	CASZ1
ENSG00000120948	295.051	-0.174616	0.384055	-0.454664	0.649351	0.999907	TARDBP
ENSG00000277726	183.963	-0.0841454	0.405437	-0.207542	0.835586	0.999907	ENSG00000277726
ENSG00000009724	1.94889	1.01958	2.15558	0.472992	0.636219	0.999907	MASP2
ENSG00000116649	810.193	0.0780089	0.482935	0.161531	0.871675	0.999907	SRM
ENSG00000171824	1037.3	0.0448369	0.347997	0.128843	0.897482	0.999907	EXOSC10
ENSG00000198793	1023.05	0.0627509	0.340049	0.184535	0.853594	0.999907	MTOR
ENSG00000120942	276.174	-0.417554	0.44064	-0.947608	0.343329	0.999907	UBIAD1
ENSG00000204624	2.41726	-0.0405044	1.79604	-0.022552	0.982008	0.999907	DISP3
ENSG00000116661	22.2081	-0.503615	0.696265	-0.72331	0.469489	0.999907	FBXO2
ENSG00000132879	141.133	0.181817	0.451059	0.403088	0.686883	0.999907	FBXO44
ENSG00000116663	104.665	0.116488	0.434296	0.268221	0.788529	0.999907	FBXO6
ENSG00000116670	480.484	0.043976	0.389741	0.112834	0.910162	0.999907	MAD2L2
ENSG00000177674	462.507	0.135808	0.427357	0.317786	0.750648	0.999907	AGTRAP
ENSG00000177000	64.5732	-0.380608	0.498545	-0.763437	0.445203	0.999907	MTHFR
ENSG00000011021	117.928	-0.0353564	0.492694	-0.0717614	0.942792	0.999907	CLCN6
ENSG00000120937	1.13214	-0.295816	3.25272	-0.0909441	0.927537	0.999907	NPPB
ENSG00000116685	1018.85	0.0551054	0.379293	0.145284	0.884486	0.999907	KIAA2013
ENSG00000083444	895.031	-0.167088	0.365876	-0.456678	0.647902	0.999907	PLOD1
ENSG00000116688	603.305	0.308603	0.384905	0.801763	0.42269	0.999907	MFN2
ENSG00000116691	249.784	0.0788799	0.470704	0.167578	0.866915	0.999907	MIIP
ENSG00000028137	1.08287	2.30493	2.85459	0.807449	0.419408	0.999907	TNFRSF1B
ENSG00000048707	742.558	0.113164	0.359434	0.31484	0.752883	0.999907	VPS13D
ENSG00000162496	999.381	-0.234987	0.3425	-0.686095	0.492653	0.999907	DHRS3
ENSG00000179172	5.55519	-0.826526	1.36914	-0.603683	0.546055	0.999907	HNRNPCL1
ENSG00000275774	4.70961	-0.739233	1.39013	-0.531772	0.594884	0.999907	HNRNPCL2
ENSG00000179412	2.18898	-0.425312	1.92712	-0.220698	0.825328	0.999907	HNRNPCL4
ENSG00000116731	581.524	-0.275177	0.458517	-0.600146	0.548409	0.999907	PRDM2
ENSG00000189337	41.4371	-0.551935	0.667617	-0.826725	0.408393	0.999907	KAZN
ENSG00000171729	549.321	-0.416111	0.462475	-0.899749	0.368254	0.999907	TMEM51
ENSG00000142621	27.9802	-0.284659	0.66595	-0.427449	0.669053	0.999907	FHAD1
ENSG00000142634	1540.91	-0.220331	0.414267	-0.531856	0.594826	0.999907	EFHD2
ENSG00000132906	115.605	0.556706	0.460166	1.20979	0.226358	0.999907	CASP9
ENSG00000116138	229.712	-0.0483894	0.401683	-0.120467	0.904113	0.999907	DNAJC16
ENSG00000116771	209.076	0.262419	0.41293	0.635503	0.5251	0.999907	AGMAT
ENSG00000197312	142.46	0.207543	0.451499	0.459674	0.64575	0.999907	DDI2
ENSG00000215695	348.736	-0.284467	0.40776	-0.697633	0.485406	0.999907	RSC1A1
ENSG00000116786	653.442	-0.149439	0.434199	-0.344173	0.730716	0.999907	PLEKHM2
ENSG00000162461	1.29051	-0.340133	2.77902	-0.122393	0.902588	0.999907	SLC25A34
ENSG00000162458	225.011	0.211698	0.412138	0.513659	0.607491	0.999907	FBLIM1
ENSG00000233954	642.665	-0.455608	0.521421	-0.87378	0.382238	0.999907	UQCRHL
ENSG00000065526	908.93	0.0237544	0.357519	0.0664424	0.947026	0.999907	SPEN
ENSG00000116809	278.366	-0.327309	0.409626	-0.799045	0.424264	0.999907	ZBTB17
ENSG00000185519	120.533	-0.115811	0.513509	-0.225528	0.821569	0.999907	FAM131C
ENSG00000142627	1948.04	0.146729	0.359903	0.407691	0.683501	0.999907	EPHA2
ENSG00000142632	86.9497	0.737451	0.479561	1.53776	0.124107	0.999907	ARHGEF19
ENSG00000132881	28.5127	0.843451	0.766563	1.1003	0.271201	0.999907	CPLANE2
ENSG00000037637	230.952	0.524602	0.461031	1.13789	0.255166	0.999907	FBXO42
ENSG00000055070	1087.19	-0.321659	0.441739	-0.728167	0.466511	0.999907	SZRD1
ENSG00000157191	324.681	0.526032	0.399005	1.31836	0.187383	0.999907	NECAP2
ENSG00000219481	336.694	0.0339696	0.375537	0.0904559	0.927925	0.999907	NBPF1
ENSG00000058453	104.479	-0.0229064	0.498099	-0.0459876	0.96332	0.999907	CROCC
ENSG00000117122	5.82955	-0.401031	1.54467	-0.259623	0.795154	0.999907	MFAP2
ENSG00000159363	663.783	0.140786	0.362155	0.388744	0.697466	0.999907	ATP13A2
ENSG00000117118	1186.73	0.343462	0.396219	0.866849	0.386025	0.999907	SDHB
ENSG00000117115	51.4737	0.622111	0.560417	1.11009	0.266962	0.999907	PADI2
ENSG00000142623	19.1422	0.132293	0.737726	0.179325	0.857683	0.999907	PADI1
ENSG00000142619	18.6673	0.9869	0.893843	1.10411	0.269546	0.999907	PADI3
ENSG00000179051	747.394	0.34712	0.401346	0.86489	0.387099	0.999907	RCC2
ENSG00000074964	240.233	0.263383	0.404728	0.650767	0.515197	0.999907	ARHGEF10L
ENSG00000117148	4.37602	0.15171	1.39301	0.108908	0.913275	0.999907	ACTL8
ENSG00000179023	55.3592	0.0585475	0.58928	0.0993542	0.920857	0.999907	KLHDC7A
ENSG00000009709	49.1618	-1.1058	0.635885	-1.739	0.0820346	0.999907	PAX7
ENSG00000255275	188.434	0.114223	0.463558	0.246405	0.805369	0.999907	ENSG00000255275
ENSG00000159423	157.415	0.481597	0.450138	1.06989	0.28467	0.999907	ALDH4A1
ENSG00000169991	246.334	0.211447	0.44653	0.473533	0.635833	0.999907	IFFO2
ENSG00000127481	2208.38	0.189056	0.33954	0.556799	0.577665	0.999907	UBR4
ENSG00000127463	717.787	0.147705	0.450799	0.327652	0.743175	0.999907	EMC1
ENSG00000053372	620.666	0.363227	0.425405	0.853838	0.393195	0.999907	MRTO4
ENSG00000211454	6.58369	1.13849	1.16312	0.978823	0.327667	0.999907	AKR7L
ENSG00000162482	7.03798	0.551973	1.09241	0.505281	0.613362	0.999907	AKR7A3
ENSG00000053371	467.669	0.320292	0.383112	0.836026	0.40314	0.999907	AKR7A2
ENSG00000040487	79.4881	0.608432	0.485815	1.25239	0.210426	0.999907	SLC66A1
ENSG00000077549	537.65	-0.179029	0.399541	-0.448088	0.65409	0.999907	CAPZB
ENSG00000173436	70.3592	0.181095	0.493589	0.366895	0.713697	0.999907	MICOS10
ENSG00000270136	292.39	0.0255057	0.409277	0.062319	0.950309	0.999907	ENSG00000270136
ENSG00000158747	224.137	-0.0202822	0.427958	-0.047393	0.9622	0.999907	NBL1
ENSG00000162542	52.1935	0.179719	0.515003	0.348967	0.727114	0.999907	TMCO4
ENSG00000169914	61.3272	-0.146931	0.495826	-0.296335	0.766974	0.999907	OTUD3
ENSG00000162545	327.11	-0.252781	0.383206	-0.659648	0.50948	0.999907	CAMK2N1
ENSG00000090432	302.674	-0.0916569	0.381732	-0.240108	0.810247	0.999907	MUL1
ENSG00000183114	10.622	1.38484	1.03488	1.33817	0.180843	0.999907	FAM43B
ENSG00000158825	63.9906	0.013772	0.505193	0.0272609	0.978252	0.999907	CDA
ENSG00000158828	365.661	0.32954	0.384893	0.856185	0.391895	0.999907	PINK1
ENSG00000244038	2337.7	0.0956647	0.363428	0.263229	0.792374	0.999907	DDOST
ENSG00000117245	40.1155	-0.517405	0.58401	-0.885953	0.375643	0.999907	KIF17
ENSG00000189410	54.8071	1.25185	0.583562	2.14518	0.0319384	0.999907	SH2D5
ENSG00000127483	1790.16	-0.0222306	0.340492	-0.0652897	0.947943	0.999907	HP1BP3
ENSG00000075151	1004.86	-0.200121	0.35736	-0.559997	0.575481	0.999907	EIF4G3
ENSG00000117298	1234.8	-0.235372	0.342714	-0.686789	0.492216	0.999907	ECE1
ENSG00000142794	157.948	0.0990718	0.397683	0.249122	0.803266	0.999907	NBPF3
ENSG00000076864	442.325	-0.421892	0.389111	-1.08424	0.278256	0.999907	RAP1GAP
ENSG00000090686	375.075	-0.494887	0.437352	-1.13155	0.257822	0.999907	USP48
ENSG00000142798	1805.3	0.37749	0.392591	0.961537	0.336282	0.999907	HSPG2
ENSG00000070831	1273.77	0.321712	0.445278	0.722496	0.46999	0.999907	CDC42
ENSG00000162552	11.2349	-0.4257	0.924161	-0.460634	0.645061	0.999907	WNT4
ENSG00000184677	363.193	0.360997	0.38585	0.935588	0.349485	0.999907	ZBTB40
ENSG00000133216	1709.63	-0.138566	0.363286	-0.381425	0.702888	0.999907	EPHB2
ENSG00000004487	1368.77	0.202486	0.397041	0.509987	0.61006	0.999907	KDM1A
ENSG00000169641	436.249	-0.0967932	0.370191	-0.261468	0.793732	0.999907	LUZP1
ENSG00000179546	632.547	-0.453126	0.570863	-0.793757	0.427337	0.999907	HTR1D
ENSG00000125944	1938.35	-0.645786	0.412229	-1.56657	0.117215	0.999907	HNRNPR
ENSG00000125945	133.755	-0.0517507	0.425685	-0.12157	0.903239	0.999907	ZNF436
ENSG00000204219	23.2757	-0.360485	0.792847	-0.454672	0.649345	0.999907	TCEA3
ENSG00000088280	63.7779	0.20158	0.498231	0.404591	0.685778	0.999907	ASAP3
ENSG00000007968	182.773	-0.349094	0.438089	-0.796857	0.425534	0.999907	E2F2
ENSG00000117318	2737.32	0.299451	0.409494	0.73127	0.464614	0.999907	ID3
ENSG00000142676	6282.68	-0.128496	0.352361	-0.364671	0.715357	0.999907	RPL11
ENSG00000011007	805.975	-0.244532	0.352787	-0.693144	0.488219	0.999907	ELOA
ENSG00000057757	429.277	-0.120802	0.354723	-0.340553	0.73344	0.999907	PITHD1
ENSG00000011009	384.824	0.277516	0.406776	0.682233	0.495092	0.999907	LYPLA2
ENSG00000117308	431.751	0.612947	0.416534	1.47154	0.141144	0.999907	GALE
ENSG00000117305	120.504	0.150685	0.477159	0.315796	0.752157	0.999907	HMGCL
ENSG00000179163	149.112	0.260921	0.428118	0.60946	0.54222	0.999907	FUCA1
ENSG00000189266	721.242	-0.345906	0.405503	-0.85303	0.393643	0.999907	PNRC2
ENSG00000188529	1155.8	-0.304507	0.363501	-0.837708	0.402195	0.999907	SRSF10
ENSG00000142661	365.723	0.00605471	0.374884	0.0161509	0.987114	0.999907	MYOM3
ENSG00000142677	97.135	-0.561385	0.513231	-1.09383	0.274031	0.999907	IL22RA1
ENSG00000185436	16.0107	0.225755	0.784597	0.287733	0.773551	0.999907	IFNLR1
ENSG00000158055	6.72597	0.0959963	1.24581	0.0770555	0.938579	0.999907	GRHL3
ENSG00000001460	78.1111	-0.703294	0.467141	-1.50553	0.132188	0.999907	STPG1
ENSG00000001461	78.9236	0.192323	0.462238	0.416069	0.677359	0.999907	NIPAL3
ENSG00000117602	149.426	-0.106952	0.421893	-0.253505	0.799878	0.999907	RCAN3
ENSG00000184454	3.90322	-2.28046	1.57797	-1.44519	0.148405	0.999907	NCMAP
ENSG00000133226	959.342	-0.611531	0.504237	-1.21278	0.225212	0.999907	SRRM1
ENSG00000169504	544.493	0.0558181	0.376046	0.148434	0.882	0.999907	CLIC4
ENSG00000020633	109.514	-0.267908	0.488022	-0.548967	0.583028	0.999907	RUNX3
ENSG00000117614	486.294	-0.559568	0.439405	-1.27347	0.202852	0.999907	SYF2
ENSG00000117616	342.652	0.162148	0.491234	0.330083	0.741338	0.999907	RSRP1
ENSG00000183726	525.562	-0.316777	0.368604	-0.859397	0.390122	0.999907	TMEM50A
ENSG00000204178	236.938	-0.224486	0.391732	-0.573059	0.566605	0.999907	MACO1
ENSG00000157978	184.56	0.110323	0.425618	0.259206	0.795476	0.999907	LDLRAP1
ENSG00000117643	5.32406	0.358738	1.28093	0.28006	0.779431	0.999907	MAN1C1
ENSG00000162430	795.505	0.027608	0.442069	0.0624518	0.950203	0.999907	SELENON
ENSG00000255054	102.275	0.0764086	0.47436	0.161077	0.872033	0.999907	ENSG00000255054
ENSG00000117640	321.245	-0.00151074	0.382227	-0.00395248	0.996846	0.999907	MTFR1L
ENSG00000127423	223.381	-0.0813797	0.384374	-0.21172	0.832325	0.999907	AUNIP
ENSG00000182749	51.5318	-0.335924	0.508871	-0.660135	0.509167	0.999907	PAQR7
ENSG00000117632	1171.17	-0.0167228	0.353952	-0.047246	0.962317	0.999907	STMN1
ENSG00000158006	154.444	-0.192752	0.405411	-0.475449	0.634467	0.999907	PAFAH2
ENSG00000175087	73.5014	-0.0611099	0.470945	-0.12976	0.896756	0.999907	PDIK1L
ENSG00000142684	382.774	-0.129929	0.44789	-0.29009	0.771747	0.999907	ZNF593
ENSG00000142675	6.14372	-0.676909	1.31008	-0.516694	0.60537	0.999907	CNKSR1
ENSG00000130695	358.351	0.0649956	0.369006	0.176137	0.860186	0.999907	CEP85
ENSG00000142669	763.185	-0.310626	0.583367	-0.532471	0.5944	0.999907	SH3BGRL3
ENSG00000158062	173.01	-0.101132	0.587549	-0.172126	0.863339	0.999907	UBXN11
ENSG00000176092	17.3999	-0.195542	0.838697	-0.23315	0.815645	0.999907	CRYBG2
ENSG00000117682	134.98	0.448543	0.431839	1.03868	0.298953	0.999907	DHDDS
ENSG00000198830	366.659	0.497438	0.400766	1.24122	0.214525	0.999907	HMGN2
ENSG00000117676	409.368	-0.156067	0.354918	-0.439726	0.660135	0.999907	RPS6KA1
ENSG00000117713	1186.87	-0.171748	0.385725	-0.44526	0.656132	0.999907	ARID1A
ENSG00000060642	133.267	0.515391	0.473197	1.08917	0.27608	0.999907	PIGV
ENSG00000204160	644.636	-0.00705676	0.454964	-0.0155106	0.987625	0.999907	ZDHHC18
ENSG00000175793	1053.99	0.0830864	0.363992	0.228265	0.819441	0.999907	SFN
ENSG00000142751	228.423	-0.0968518	0.381549	-0.253838	0.79962	0.999907	GPN2
ENSG00000198746	128.747	-0.548991	0.436898	-1.25657	0.208911	0.999907	GPATCH3
ENSG00000090273	951.459	-0.639426	0.392226	-1.63025	0.103049	0.999907	NUDC
ENSG00000253368	606.69	0.744775	0.558859	1.33267	0.182639	0.999907	TRNP1
ENSG00000158246	14.0445	0.00905629	0.952118	0.00951174	0.992411	0.999907	TENT5B
ENSG00000090020	76.7286	0.408515	0.490149	0.83345	0.404591	0.999907	SLC9A1
ENSG00000142784	180.441	0.229569	0.423323	0.542302	0.58761	0.999907	WDTC1
ENSG00000186501	335.659	-0.00954074	0.398467	-0.0239436	0.980898	0.999907	TMEM222
ENSG00000142765	5.51546	0.862669	1.20122	0.718162	0.472657	0.999907	SYTL1
ENSG00000142733	132.172	0.185305	0.446815	0.414724	0.678344	0.999907	MAP3K6
ENSG00000181773	21.6039	-0.269355	0.881542	-0.30555	0.759948	0.999907	GPR3
ENSG00000158195	481.694	-0.650649	0.558666	-1.16465	0.244162	0.999907	WASF2
ENSG00000126705	129.475	0.0269929	0.45288	0.0596026	0.952472	0.999907	AHDC1
ENSG00000000938	0.472683	-0.535339	4.99745	-0.107122	0.914692	0.999907	FGR
ENSG00000126709	155.791	0.698703	0.568434	1.22917	0.219007	0.999907	IFI6
ENSG00000009780	120.652	-0.25	0.423851	-0.589829	0.555305	0.999907	FAM76A
ENSG00000117758	189.699	-0.166292	0.403761	-0.411858	0.680443	0.999907	STX12
ENSG00000117751	525.032	-0.0209824	0.357594	-0.0586765	0.95321	0.999907	PPP1R8
ENSG00000130775	21.1094	-0.226748	0.86333	-0.262643	0.792826	0.999907	THEMIS2
ENSG00000117748	541.122	0.029415	0.378864	0.07764	0.938114	0.999907	RPA2
ENSG00000130768	5.54091	0.404964	1.22771	0.329854	0.74151	0.999907	SMPDL3B
ENSG00000158156	42.3055	0.798757	0.62795	1.27201	0.203371	0.999907	XKR8
ENSG00000158161	195.491	-0.21268	0.384736	-0.552795	0.580404	0.999907	EYA3
ENSG00000169403	2.24714	0.309455	1.88779	0.163925	0.86979	0.999907	PTAFR
ENSG00000126698	935.637	-0.51584	0.408224	-1.26362	0.206367	0.999907	DNAJC8
ENSG00000130770	809.16	-0.163945	0.422298	-0.388222	0.697852	0.999907	ATP5IF1
ENSG00000130766	132.42	0.110608	0.439605	0.251607	0.801345	0.999907	SESN2
ENSG00000130772	119.78	0.0580731	0.476134	0.121968	0.902924	0.999907	MED18
ENSG00000204138	767.195	-0.685064	0.515159	-1.32981	0.183581	0.999907	PHACTR4
ENSG00000180198	811.808	0.162991	0.341246	0.477635	0.63291	0.999907	RCC1
ENSG00000180098	174.053	0.517394	0.425118	1.21706	0.223582	0.999907	TRNAU1AP
ENSG00000188060	6.50721	-0.10543	1.20192	-0.0877173	0.930101	0.999907	RAB42
ENSG00000120656	521.018	-0.535068	0.459617	-1.16416	0.244359	0.999907	TAF12
ENSG00000162419	181.776	-0.201878	0.414976	-0.48648	0.626627	0.999907	GMEB1
ENSG00000198492	699.606	0.0661749	0.364867	0.181367	0.856079	0.999907	YTHDF2
ENSG00000159023	228.436	-0.248754	0.427514	-0.581863	0.560659	0.999907	EPB41
ENSG00000253304	0.886419	1.57035	3.09275	0.507752	0.611627	0.999907	TMEM200B
ENSG00000116350	484.36	-0.526007	0.420111	-1.25207	0.210545	0.999907	SRSF4
ENSG00000116353	198.21	0.302633	0.442495	0.683924	0.494023	0.999907	MECR
ENSG00000060656	536.228	-0.149114	0.351009	-0.424814	0.670972	0.999907	PTPRU
ENSG00000162512	92.5841	-0.0036969	0.447796	-0.00825576	0.993413	0.999907	SDC3
ENSG00000134644	1113.18	-0.258395	0.365572	-0.706825	0.479675	0.999907	PUM1
ENSG00000084628	8.73173	0.00668559	1.0589	0.00631372	0.994962	0.999907	NKAIN1
ENSG00000060688	834.553	0.38605	0.422567	0.913584	0.360935	0.999907	SNRNP40
ENSG00000121766	537.492	-0.73739	0.498081	-1.48046	0.138751	0.999907	ZCCHC17
ENSG00000168528	244.103	-0.337934	0.498015	-0.678562	0.497416	0.999907	SERINC2
ENSG00000142910	4.49386	-0.460762	1.53346	-0.300473	0.763817	0.999907	TINAGL1
ENSG00000162517	315.609	0.670912	0.450041	1.49078	0.136019	0.999907	PEF1
ENSG00000084636	121.926	0.281241	0.517993	0.542943	0.587169	0.999907	COL16A1
ENSG00000121753	289.315	0.174531	0.439411	0.397193	0.691225	0.999907	ADGRB2
ENSG00000134668	38.5019	0.253263	0.7577	0.334252	0.738189	0.999907	SPOCD1
ENSG00000184007	1942.37	-0.183133	0.360309	-0.508268	0.611266	0.999907	PTP4A2
ENSG00000121774	468.298	-0.129852	0.390662	-0.332391	0.739594	0.999907	KHDRBS1
ENSG00000121775	189.293	-0.183636	0.463891	-0.39586	0.692208	0.999907	TMEM39B
ENSG00000025800	381.532	0.413512	0.476947	0.866997	0.385944	0.999907	KPNA6
ENSG00000084652	619.57	0.0439731	0.382854	0.114856	0.908559	0.999907	TXLNA
ENSG00000160050	15.7946	0.805098	0.77909	1.03338	0.301425	0.999907	CCDC28B
ENSG00000160051	78.7495	-0.148402	0.5648	-0.262751	0.792743	0.999907	IQCC
ENSG00000160055	52.1776	0.110037	0.55424	0.198537	0.842625	0.999907	TMEM234
ENSG00000084623	2330.95	0.0883037	0.359634	0.245538	0.80604	0.999907	EIF3I
ENSG00000183615	2.82091	0.53012	1.71422	0.309248	0.757133	0.999907	FAM167B
ENSG00000116478	975.537	-0.106863	0.397953	-0.268532	0.78829	0.999907	HDAC1
ENSG00000175130	484.593	0.305136	0.37185	0.82059	0.41188	0.999907	MARCKSL1
ENSG00000225828	4.38529	0.111747	1.41921	0.0787388	0.93724	0.999907	FAM229A
ENSG00000160058	262.225	0.396324	0.403079	0.983243	0.325488	0.999907	BSDC1
ENSG00000160062	66.6077	-0.170694	0.505241	-0.337847	0.735478	0.999907	ZBTB8A
ENSG00000176261	537.518	-0.34077	0.388167	-0.877894	0.380001	0.999907	ZBTB8OS
ENSG00000162521	980.433	0.0707746	0.397429	0.178081	0.858659	0.999907	RBBP4
ENSG00000162520	207.135	-0.370117	0.484857	-0.763353	0.445253	0.999907	SYNC
ENSG00000162522	781.643	-0.0911499	0.410652	-0.221964	0.824342	0.999907	KIAA1522
ENSG00000134684	1596.17	-0.103821	0.358526	-0.289576	0.77214	0.999907	YARS1
ENSG00000116497	276.713	-0.0598571	0.370111	-0.161727	0.87152	0.999907	S100PBP
ENSG00000160097	4.98618	-0.396288	1.29529	-0.305945	0.759646	0.999907	FNDC5
ENSG00000121900	482.796	-0.0645276	0.504187	-0.127983	0.898162	0.999907	TMEM54
ENSG00000116514	371.973	0.299321	0.368023	0.81332	0.416035	0.999907	RNF19B
ENSG00000004455	1373.02	-0.108467	0.346888	-0.312686	0.754519	0.999907	AK2
ENSG00000142920	10.64	-0.0361639	0.934256	-0.0387088	0.969123	0.999907	AZIN2
ENSG00000116525	13.1031	0.217996	0.942061	0.231403	0.817002	0.999907	TRIM62
ENSG00000160094	303.492	-0.491588	0.510794	-0.962399	0.335849	0.999907	ZNF362
ENSG00000134686	1136.22	0.0443147	0.391257	0.113262	0.909823	0.999907	PHC2
ENSG00000121903	114.727	-0.0911957	0.421446	-0.216387	0.828686	0.999907	ZSCAN20
ENSG00000163866	443.537	-0.367692	0.507412	-0.724642	0.468672	0.999907	SMIM12
ENSG00000188910	5.12159	0.0538103	1.2538	0.0429177	0.965767	0.999907	GJB3
ENSG00000116544	2.76197	0.0263323	1.69538	0.0155318	0.987608	0.999907	DLGAP3
ENSG00000271741	140.955	-0.373143	0.421236	-0.885828	0.37571	0.999907	ENSG00000271741
ENSG00000243749	78.6327	1.10119	0.532366	2.06848	0.0385948	0.999907	TMEM35B
ENSG00000163867	169.944	-0.345915	0.400076	-0.864622	0.387246	0.999907	ZMYM6
ENSG00000197056	309.281	0.259655	0.410721	0.632194	0.52726	0.999907	ZMYM1
ENSG00000116560	3192.11	0.0653036	0.342388	0.19073	0.848737	0.999907	SFPQ
ENSG00000146463	1183.1	-0.300255	0.351008	-0.855408	0.392325	0.999907	ZMYM4
ENSG00000142687	517.092	0.00283569	0.351273	0.00807262	0.993559	0.999907	KIAA0319L
ENSG00000020129	206.013	0.572984	0.430165	1.33201	0.182857	0.999907	NCDN
ENSG00000116819	3.75842	-0.404856	1.46851	-0.275691	0.782785	0.999907	TFAP2E
ENSG00000126067	936.49	0.0422414	0.339382	0.124465	0.900947	0.999907	PSMB2
ENSG00000142686	88.8143	0.487171	0.474481	1.02674	0.304541	0.999907	C1orf216
ENSG00000092853	287.771	-0.513789	0.409255	-1.25542	0.209325	0.999907	CLSPN
ENSG00000134698	123.478	0.0906932	0.466312	0.194491	0.845792	0.999907	AGO4
ENSG00000092847	390.802	-0.135129	0.409593	-0.329911	0.741468	0.999907	AGO1
ENSG00000126070	234.183	0.0239056	0.378909	0.0630906	0.949694	0.999907	AGO3
ENSG00000116863	178.948	1.08821	0.518855	2.09734	0.0359637	0.999907	ADPRS
ENSG00000054116	377.845	0.707131	0.46254	1.5288	0.126314	0.999907	TRAPPC3
ENSG00000116871	1744.91	-0.147564	0.384432	-0.383851	0.701089	0.999907	MAP7D1
ENSG00000054118	1180.91	-0.234869	0.366055	-0.641622	0.521119	0.999907	THRAP3
ENSG00000214193	19.5706	-0.494083	0.81014	-0.609874	0.541945	0.999907	SH3D21
ENSG00000142694	96.6476	0.537021	0.505843	1.06164	0.288401	0.999907	EVA1B
ENSG00000196182	137.741	0.269928	0.4613	0.585146	0.558449	0.999907	STK40
ENSG00000181817	257.887	-0.422363	1.24267	-0.339885	0.733943	0.999907	LSM10
ENSG00000116885	102.758	-0.330862	0.444084	-0.745044	0.456245	0.999907	OSCP1
ENSG00000116898	1249.1	0.0363676	0.354419	0.102612	0.918271	0.999907	MRPS15
ENSG00000163874	645.483	-0.082432	0.439972	-0.187358	0.85138	0.999907	ZC3H12A
ENSG00000163875	517.267	-0.122694	0.376329	-0.326029	0.744403	0.999907	MEAF6
ENSG00000163877	132.303	-0.337672	0.434478	-0.77719	0.437046	0.999907	SNIP1
ENSG00000134697	673.427	-0.00943901	0.374847	-0.025181	0.979911	0.999907	GNL2
ENSG00000169218	2.933	-0.0509566	1.67017	-0.0305098	0.975661	0.999907	RSPO1
ENSG00000116922	227.424	-0.28167	0.383796	-0.733905	0.463007	0.999907	C1orf109
ENSG00000134690	352.652	-0.0709907	0.362807	-0.195671	0.844868	0.999907	CDCA8
ENSG00000183317	44.7764	-0.0700345	0.549613	-0.127425	0.898604	0.999907	EPHA10
ENSG00000185090	450.399	0.0775383	0.359535	0.215663	0.82925	0.999907	MANEAL
ENSG00000196449	187.938	0.587321	0.500669	1.17307	0.240767	0.999907	YRDC
ENSG00000197982	219.072	0.900038	0.543514	1.65596	0.0977298	0.999907	C1orf122
ENSG00000188786	160.976	-0.434667	0.476283	-0.912623	0.361441	0.999907	MTF1
ENSG00000204084	208.443	0.0888017	0.392768	0.226092	0.82113	0.999907	INPP5B
ENSG00000183431	733.422	-0.0973587	0.400615	-0.243023	0.807987	0.999907	SF3A3
ENSG00000183386	61.2022	0.341349	0.52724	0.647427	0.517356	0.999907	FHL3
ENSG00000183520	441.507	0.0621831	0.42658	0.145771	0.884102	0.999907	UTP11
ENSG00000116954	39.8623	-0.0339702	0.553319	-0.0613934	0.951046	0.999907	RRAGC
ENSG00000273637	46.9574	0.236272	0.528799	0.446809	0.655013	0.999907	ENSG00000273637
ENSG00000214114	70.0799	0.371941	0.491216	0.757184	0.44894	0.999907	MYCBP
ENSG00000274944	70.964	0.372749	0.491887	0.757794	0.448574	0.999907	ENSG00000274944
ENSG00000158315	11.4396	-0.10885	0.934868	-0.116434	0.907309	0.999907	RHBDL2
ENSG00000174574	496.045	-0.243388	0.392153	-0.620646	0.534832	0.999907	AKIRIN1
ENSG00000168653	1312.15	0.118463	0.369548	0.320563	0.748541	0.999907	NDUFS5
ENSG00000127603	1730.83	0.00636211	0.360935	0.0176268	0.985937	0.999907	MACF1
ENSG00000183682	11.9206	0.200278	0.881618	0.22717	0.820291	0.999907	BMP8A
ENSG00000090621	1340.37	0.0564144	0.350468	0.160969	0.872118	0.999907	PABPC4
ENSG00000163909	45.0933	-0.155258	0.605729	-0.256316	0.797707	0.999907	HEYL
ENSG00000116983	2.48902	-0.665762	1.7567	-0.378985	0.704699	0.999907	HPCAL4
ENSG00000084072	290.85	0.189041	0.411476	0.459421	0.645932	0.999907	PPIE
ENSG00000116985	61.538	0.179266	0.485846	0.368977	0.712145	0.999907	BMP8B
ENSG00000198754	2.75748	-0.894491	1.89545	-0.471915	0.636988	0.999907	OXCT2
ENSG00000043514	329.126	0.0829943	0.39766	0.208707	0.834677	0.999907	TRIT1
ENSG00000116990	9.08128	0.493195	0.986801	0.499791	0.617222	0.999907	MYCL
ENSG00000168389	54.9734	0.405043	0.546676	0.740921	0.458741	0.999907	MFSD2A
ENSG00000131236	2313.76	-0.173142	0.386617	-0.447838	0.65427	0.999907	CAP1
ENSG00000131238	470.83	-0.0287237	0.35545	-0.0808093	0.935594	0.999907	PPT1
ENSG00000117000	627.358	-0.180404	0.372836	-0.483869	0.628479	0.999907	RLF
ENSG00000084073	601.801	0.193869	0.508025	0.381614	0.702748	0.999907	ZMPSTE24
ENSG00000084070	157.472	-0.213246	0.40533	-0.526106	0.598815	0.999907	SMAP2
ENSG00000187801	79.1015	0.119057	0.50978	0.233546	0.815338	0.999907	ZFP69B
ENSG00000164002	23.0914	-0.572858	0.683783	-0.837777	0.402156	0.999907	EXO5
ENSG00000117010	50.1699	0.0132385	0.525508	0.0251917	0.979902	0.999907	ZNF684
ENSG00000117016	27.2094	0.28767	0.641807	0.448219	0.653995	0.999907	RIMS3
ENSG00000066136	641.577	-0.167713	0.373163	-0.449436	0.653117	0.999907	NFYC
ENSG00000117013	1.55374	1.3089	2.66347	0.491426	0.623125	0.999907	KCNQ4
ENSG00000179862	163.232	1.41859	0.578748	2.45113	0.014241	0.999907	CITED4
ENSG00000171793	715.645	0.0103446	0.345465	0.029944	0.976112	0.999907	CTPS1
ENSG00000010803	681.519	-0.386918	0.505259	-0.765782	0.443806	0.999907	SCMH1
ENSG00000204060	3.91614	0.838171	1.44656	0.579422	0.562304	0.999907	FOXO6
ENSG00000127129	88.4592	0.0332544	0.472376	0.0703983	0.943877	0.999907	EDN2
ENSG00000127124	48.2984	-0.147374	0.651335	-0.226264	0.820996	0.999907	HIVEP3
ENSG00000044012	1.78204	2.39753	2.37747	1.00844	0.313244	0.999907	GUCA2B
ENSG00000198815	969.42	-0.895672	0.502932	-1.7809	0.0749285	0.999907	FOXJ3
ENSG00000177181	53.5315	0.644178	0.521959	1.23416	0.217145	0.999907	RIMKLA
ENSG00000066185	7.22183	0.164606	1.08999	0.151016	0.879963	0.999907	ZMYND12
ENSG00000127125	579.694	-0.270675	0.357139	-0.757898	0.448512	0.999907	PPCS
ENSG00000186409	11.2905	-0.689408	0.95435	-0.722385	0.470058	0.999907	CCDC30
ENSG00000171960	585.925	-0.360272	0.376581	-0.956693	0.338722	0.999907	PPIH
ENSG00000065978	6490.53	-0.349637	0.410274	-0.852203	0.394101	0.999907	YBX1
ENSG00000117385	418.057	0.21676	0.362632	0.597743	0.550012	0.999907	P3H1
ENSG00000164008	71.2269	0.261863	0.483895	0.541157	0.588399	0.999907	C1orf50
ENSG00000177868	143.694	-0.0729331	0.436869	-0.166945	0.867413	0.999907	SVBP
ENSG00000164010	127.836	-0.474115	0.471006	-1.0066	0.314127	0.999907	ERMAP
ENSG00000164011	168.275	-0.380468	0.478349	-0.795377	0.426395	0.999907	ZNF691
ENSG00000117394	1227.64	0.658799	0.432787	1.52223	0.127952	0.999907	SLC2A1
ENSG00000186973	5.38892	-0.337713	1.20569	-0.280099	0.779401	0.999907	FAM183A
ENSG00000117395	1995.45	-0.254176	0.351327	-0.723474	0.469388	0.999907	EBNA1BP2
ENSG00000243710	21.7284	-0.169246	0.727464	-0.232652	0.816032	0.999907	CFAP57
ENSG00000117399	1644.05	0.506451	0.379326	1.33513	0.181833	0.999907	CDC20
ENSG00000066322	826.006	0.343324	0.373543	0.919101	0.358043	0.999907	ELOVL1
ENSG00000159479	601.627	0.122863	0.354782	0.346307	0.729112	0.999907	MED8
ENSG00000198198	368.236	0.342383	0.475059	0.720718	0.471083	0.999907	SZT2
ENSG00000178922	58.8021	0.472495	0.545916	0.86551	0.386759	0.999907	HYI
ENSG00000142949	2402.37	0.254102	0.353833	0.71814	0.472671	0.999907	PTPRF
ENSG00000066135	349.721	0.164955	0.391073	0.421802	0.673169	0.999907	KDM4A
ENSG00000126091	41.8455	-0.110637	0.628707	-0.175975	0.860313	0.999907	ST3GAL3
ENSG00000117408	246.361	0.0242841	0.388781	0.0624622	0.950195	0.999907	IPO13
ENSG00000132768	605.465	0.417029	0.404653	1.03058	0.302736	0.999907	DPH2
ENSG00000117410	606.234	0.936506	0.474196	1.97493	0.0482756	0.999907	ATP6V0B
ENSG00000117411	1234.7	-0.0953238	0.458232	-0.208025	0.835209	0.999907	B4GALT2
ENSG00000159214	91.4873	0.452475	0.526222	0.859856	0.389869	0.999907	CCDC24
ENSG00000196517	87.197	0.000544694	0.476914	0.00114212	0.999089	0.999907	SLC6A9
ENSG00000171872	3.15551	0.0554074	1.57549	0.0351683	0.971946	0.999907	KLF17
ENSG00000178028	134.211	-0.379455	0.541054	-0.701325	0.4831	0.999907	DMAP1
ENSG00000117419	495.052	0.711652	0.448432	1.58698	0.112517	0.999907	ERI3
ENSG00000187147	829.141	-0.322987	0.454828	-0.710131	0.477623	0.999907	RNF220
ENSG00000126106	151.838	-0.458603	0.590865	-0.776155	0.437657	0.999907	TMEM53
ENSG00000198520	5.68943	0.0886361	1.2636	0.0701456	0.944078	0.999907	ARMH1
ENSG00000142945	585.081	0.0793741	0.35495	0.223621	0.823053	0.999907	KIF2C
ENSG00000142937	6624.64	0.344044	0.421959	0.81535	0.414872	0.999907	RPS8
ENSG00000173846	269.34	-0.190069	0.430093	-0.441925	0.658544	0.999907	PLK3
ENSG00000188396	2.46906	1.97423	2.26123	0.87308	0.382619	0.999907	DYNLT4
ENSG00000222009	7.91588	0.551826	1.12591	0.490114	0.624053	0.999907	BTBD19
ENSG00000117425	4.83842	-0.571252	1.48021	-0.385925	0.699552	0.999907	PTCH2
ENSG00000070785	241.639	0.479089	0.54995	0.87115	0.383672	0.999907	EIF2B3
ENSG00000126107	163.853	0.330874	0.472544	0.700197	0.483804	0.999907	HECTD3
ENSG00000126088	433.575	-0.012753	0.356946	-0.0357282	0.971499	0.999907	UROD
ENSG00000162415	25.2974	-0.631122	0.661838	-0.953591	0.340291	0.999907	ZSWIM5
ENSG00000186603	9.66092	0.77673	1.02901	0.75483	0.450351	0.999907	HPDL
ENSG00000132781	236.632	-0.121134	0.499301	-0.242607	0.80831	0.999907	MUTYH
ENSG00000132773	339.41	0.0967499	0.362184	0.267129	0.78937	0.999907	TOE1
ENSG00000070759	7.39463	0.161227	1.15232	0.139915	0.888727	0.999907	TESK2
ENSG00000132763	79.3216	-0.78982	0.548515	-1.43992	0.149889	0.999907	MMACHC
ENSG00000117450	5259.8	0.720651	0.555387	1.29756	0.194437	0.999907	PRDX1
ENSG00000117448	525.269	0.384476	0.43722	0.879365	0.379203	0.999907	AKR1A1
ENSG00000132780	857.581	-0.376958	0.372739	-1.01132	0.311864	0.999907	NASP
ENSG00000159588	5.15015	0.0382226	1.35697	0.0281675	0.977529	0.999907	CCDC17
ENSG00000159592	762.599	0.00546794	0.343872	0.0159011	0.987313	0.999907	GPBP1L1
ENSG00000159596	253.828	-0.122516	0.376543	-0.325371	0.7449	0.999907	TMEM69
ENSG00000197429	75.1784	0.0757455	0.598411	0.126578	0.899275	0.999907	IPP
ENSG00000086015	683.75	-0.0793986	0.432495	-0.183583	0.854341	0.999907	MAST2
ENSG00000117461	31.352	-0.527371	0.630177	-0.836862	0.40267	0.999907	PIK3R3
ENSG00000278139	30.0974	-0.54313	0.639562	-0.849222	0.395758	0.999907	P3R3URF-PIK3R3
ENSG00000117472	6.91888	0.230994	1.11061	0.207988	0.835238	0.999907	TSPAN1
ENSG00000085998	1102.32	0.102308	0.362443	0.282274	0.777733	0.999907	POMGNT1
ENSG00000085999	89.5246	0.679682	0.501721	1.3547	0.175512	0.999907	RAD54L
ENSG00000132128	678.872	0.318173	0.394709	0.806095	0.420188	0.999907	LRRC41
ENSG00000173660	1911.43	-0.119004	0.347197	-0.342756	0.731782	0.999907	UQCRH
ENSG00000117481	174.658	0.16908	0.403498	0.419036	0.675189	0.999907	NSUN4
ENSG00000117480	5.31714	-0.333871	1.24434	-0.268313	0.788459	0.999907	FAAH
ENSG00000197587	13.8842	0.0609576	0.940012	0.0648477	0.948295	0.999907	DMBX1
ENSG00000079277	194.747	-0.422136	0.435017	-0.970388	0.331853	0.999907	MKNK1
ENSG00000142961	25.6296	0.246492	0.680303	0.362326	0.717108	0.999907	MOB3C
ENSG00000123472	619.989	-0.293697	0.366051	-0.802338	0.422358	0.999907	ATPAF1
ENSG00000159658	653.609	0.221105	0.415642	0.531961	0.594753	0.999907	EFCAB14
ENSG00000162366	49.8967	0.306736	0.524732	0.584558	0.558845	0.999907	PDZK1IP1
ENSG00000123473	778.903	-0.0547614	0.35519	-0.154175	0.877472	0.999907	STIL
ENSG00000162368	1185.02	-0.218186	0.353452	-0.617302	0.537036	0.999907	CMPK1
ENSG00000186564	10.7415	0.253393	0.986866	0.256766	0.79736	0.999907	FOXD2
ENSG00000269113	7.70847	-0.4272	1.22115	-0.349834	0.726463	0.999907	TRABD2B
ENSG00000132122	47.4545	-0.000874021	0.531717	-0.00164377	0.998688	0.999907	SPATA6
ENSG00000142700	1.83808	1.78016	2.53683	0.701727	0.482849	0.999907	DMRTA2
ENSG00000185104	707.204	-0.203692	0.36833	-0.553014	0.580254	0.999907	FAF1
ENSG00000123080	95.8519	-0.414442	0.495405	-0.836571	0.402834	0.999907	CDKN2C
ENSG00000123091	506.123	0.0167458	0.374722	0.0446885	0.964356	0.999907	RNF11
ENSG00000085831	30.9992	-0.279058	0.59014	-0.472867	0.636308	0.999907	TTC39A
ENSG00000085832	809.529	-0.369594	0.364235	-1.01471	0.310242	0.999907	EPS15
ENSG00000117859	1506.81	-0.0856733	0.342119	-0.25042	0.802263	0.999907	OSBPL9
ENSG00000078618	1197.42	-0.00224182	0.370789	-0.00604608	0.995176	0.999907	NRDC
ENSG00000169213	188.856	-0.352616	0.555185	-0.635132	0.525342	0.999907	RAB3B
ENSG00000117862	805.108	-0.159841	0.35096	-0.45544	0.648793	0.999907	TXNDC12
ENSG00000198841	160.854	0.399643	0.410023	0.974684	0.329717	0.999907	KTI12
ENSG00000134717	338.572	0.0593257	0.409645	0.144822	0.884851	0.999907	BTF3L4
ENSG00000157077	360.648	-0.0435494	0.374175	-0.116388	0.907345	0.999907	ZFYVE9
ENSG00000154222	434.446	0.0737559	0.372903	0.197788	0.843211	0.999907	CC2D1B
ENSG00000085840	470.816	0.378912	0.39561	0.957793	0.338167	0.999907	ORC1
ENSG00000134748	234.97	-0.339967	0.419092	-0.8112	0.417251	0.999907	PRPF38A
ENSG00000134744	924.384	-0.393605	0.392616	-1.00252	0.316093	0.999907	TUT4
ENSG00000162377	281.089	-0.0705062	0.372158	-0.189452	0.849739	0.999907	COA7
ENSG00000162378	251.647	0.435782	0.487648	0.893639	0.371515	0.999907	ZYG11B
ENSG00000203995	112.992	0.291623	0.452387	0.644633	0.519165	0.999907	ZYG11A
ENSG00000121310	119.5	-0.430039	0.604978	-0.710833	0.477188	0.999907	ECHDC2
ENSG00000116171	372.525	0.469456	0.500204	0.938529	0.347973	0.999907	SCP2
ENSG00000157184	195.476	-0.070236	0.425725	-0.16498	0.86896	0.999907	CPT2
ENSG00000162384	326.585	-0.0999356	0.382638	-0.261175	0.793957	0.999907	CZIB
ENSG00000162385	241.976	-0.119922	0.387479	-0.309494	0.756946	0.999907	MAGOH
ENSG00000157193	1117.22	-0.146914	0.345995	-0.424614	0.671118	0.999907	LRP8
ENSG00000058804	1263.94	0.0495418	0.354687	0.139677	0.888915	0.999907	NDC1
ENSG00000058799	242.013	-0.16501	0.382264	-0.431664	0.665986	0.999907	YIPF1
ENSG00000081870	470.126	-0.302155	0.360911	-0.837199	0.402481	0.999907	HSPB11
ENSG00000116212	226.308	0.367808	0.438598	0.8386	0.401694	0.999907	LRRC42
ENSG00000116209	601.645	0.499517	0.465421	1.07326	0.283155	0.999907	TMEM59
ENSG00000116205	42.0815	0.305709	0.560258	0.545657	0.585302	0.999907	TCEANC2
ENSG00000256407	14.3735	0.347307	0.800406	0.433914	0.664351	0.999907	ENSG00000256407
ENSG00000215883	36.5438	0.395711	0.585782	0.675525	0.499342	0.999907	CYB5RL
ENSG00000116221	1327.53	-0.125685	0.337215	-0.372715	0.709361	0.999907	MRPL37
ENSG00000157216	71.6068	-0.251669	0.522941	-0.481258	0.630333	0.999907	SSBP3
ENSG00000162390	44.387	0.166983	0.537181	0.31085	0.755915	0.999907	ACOT11
ENSG00000271723	78.6573	-0.876969	0.573464	-1.52925	0.126203	0.999907	MROH7-TTC4
ENSG00000243725	364.513	-0.446491	0.42523	-1.05	0.293718	0.999907	TTC4
ENSG00000162396	88.19	0.190346	0.48556	0.392014	0.695048	0.999907	PARS2
ENSG00000116133	436.691	0.0571059	0.434239	0.131508	0.895373	0.999907	DHCR24
ENSG00000169174	75.9239	0.66503	0.514288	1.29311	0.195974	0.999907	PCSK9
ENSG00000162402	796.264	0.209388	0.434291	0.482138	0.629708	0.999907	USP24
ENSG00000162407	278.102	0.309091	0.439121	0.703885	0.481505	0.999907	PLPP3
ENSG00000162409	190.766	-0.120759	0.400083	-0.301835	0.762778	0.999907	PRKAA2
ENSG00000162600	310.308	-0.378682	0.393744	-0.961746	0.336177	0.999907	OMA1
ENSG00000162601	111.304	-0.0704548	0.425751	-0.165483	0.868564	0.999907	MYSM1
ENSG00000177606	1132.08	-0.4557	0.396488	-1.14934	0.250415	0.999907	JUN
ENSG00000172456	54.0739	-0.199096	0.504178	-0.394893	0.692922	0.999907	FGGY
ENSG00000134709	1.86256	-0.619131	2.16908	-0.285435	0.775311	0.999907	HOOK1
ENSG00000162599	458.711	-0.567445	0.440097	-1.28936	0.197272	0.999907	NFIA
ENSG00000162604	382.938	-0.0678367	0.371258	-0.182721	0.855017	0.999907	TM2D1
ENSG00000132849	531.739	-0.288116	0.376619	-0.765007	0.444267	0.999907	PATJ
ENSG00000132854	24.5033	-0.291266	0.686407	-0.424335	0.671322	0.999907	KANK4
ENSG00000162607	701.724	0.0477184	0.44706	0.106738	0.914997	0.999907	USP1
ENSG00000116641	562.412	-0.0559682	0.426881	-0.13111	0.895688	0.999907	DOCK7
ENSG00000125703	147.971	-0.124975	0.428231	-0.29184	0.770409	0.999907	ATG4C
ENSG00000187140	15.7234	-0.19695	0.802468	-0.24543	0.806124	0.999907	FOXD3
ENSG00000088035	150.025	0.794232	0.551044	1.44132	0.149493	0.999907	ALG6
ENSG00000142856	291.457	0.279909	0.431798	0.64824	0.51683	0.999907	ITGB3BP
ENSG00000203965	130.543	-0.196384	0.449671	-0.436729	0.662308	0.999907	EFCAB7
ENSG00000079739	513.953	0.0368313	0.354944	0.103767	0.917355	0.999907	PGM1
ENSG00000185483	813.488	-0.441307	0.397053	-1.11146	0.266372	0.999907	ROR1
ENSG00000158966	88.365	-0.641426	0.513209	-1.24983	0.211361	0.999907	CACHD1
ENSG00000162437	303.557	-0.0924844	0.394898	-0.234198	0.814831	0.999907	RAVER2
ENSG00000162434	2535.48	0.313247	0.431453	0.726027	0.467822	0.999907	JAK1
ENSG00000162433	155.836	0.00597079	0.397905	0.0150056	0.988028	0.999907	AK4
ENSG00000116675	164.861	-0.14753	0.409448	-0.360314	0.718612	0.999907	DNAJC6
ENSG00000213625	200.216	0.798055	0.486682	1.63979	0.101049	0.999907	LEPROT
ENSG00000116678	226.965	-0.0602241	0.385851	-0.156081	0.875969	0.999907	LEPR
ENSG00000184588	415.856	-0.0892094	0.37463	-0.238127	0.811783	0.999907	PDE4B
ENSG00000152763	28.8149	-0.358689	0.675093	-0.531318	0.595199	0.999907	DNAI4
ENSG00000198160	467.887	-0.303225	0.382222	-0.793322	0.42759	0.999907	MIER1
ENSG00000116704	123.115	0.506228	0.46491	1.08887	0.27621	0.999907	SLC35D1
ENSG00000142864	1813.53	-0.20722	0.380639	-0.5444	0.586166	0.999907	SERBP1
ENSG00000116717	247.067	-0.151749	0.419547	-0.361698	0.717578	0.999907	GADD45A
ENSG00000172380	961.169	-0.238371	0.368083	-0.647601	0.517243	0.999907	GNG12
ENSG00000162595	3.87816	0.50075	1.52167	0.32908	0.742095	0.999907	DIRAS3
ENSG00000116729	158.418	-0.0219812	0.516333	-0.0425717	0.966043	0.999907	WLS
ENSG00000024526	939.79	-0.016332	0.36803	-0.044377	0.964604	0.999907	DEPDC1
ENSG00000066557	317.415	0.491141	0.519427	0.945544	0.344381	0.999907	LRRC40
ENSG00000116754	750.927	-0.586022	0.436772	-1.34171	0.179689	0.999907	SRSF11
ENSG00000118454	419.649	0.0613525	0.356331	0.172178	0.863297	0.999907	ANKRD13C
ENSG00000197568	31.0705	-0.794164	0.782798	-1.01452	0.310335	0.999907	HHLA3
ENSG00000116761	26.317	-0.0546881	0.651587	-0.0839306	0.933112	0.999907	CTH
ENSG00000132485	377.146	-0.723066	0.543716	-1.32986	0.183564	0.999907	ZRANB2
ENSG00000162620	23.4533	0.333846	0.698562	0.477905	0.632718	0.999907	LRRIQ3
ENSG00000254685	149.774	0.443265	0.541522	0.818555	0.413041	0.999907	FPGT
ENSG00000259030	25.0918	0.865966	0.713545	1.21361	0.224896	0.999907	FPGT-TNNI3K
ENSG00000116791	710.082	0.187516	0.453901	0.413122	0.679517	0.999907	CRYZ
ENSG00000162623	352.413	-0.0855739	0.373519	-0.229102	0.81879	0.999907	TYW3
ENSG00000162624	0.706339	-2.62898	3.52146	-0.746559	0.45533	0.999907	LHX8
ENSG00000137968	3.53995	0.0458325	1.78678	0.0256509	0.979536	0.999907	SLC44A5
ENSG00000117054	420.385	-0.18876	0.400759	-0.471005	0.637637	0.999907	ACADM
ENSG00000137955	1465.23	-0.184729	0.343651	-0.537547	0.59089	0.999907	RABGGTB
ENSG00000057468	4.72847	0.588951	1.40704	0.418574	0.675527	0.999907	MSH4
ENSG00000184005	13.0577	0.180416	0.894303	0.201739	0.84012	0.999907	ST6GALNAC3
ENSG00000142892	327.765	0.0362256	0.49863	0.0726503	0.942084	0.999907	PIGK
ENSG00000154027	84.6785	-0.174148	0.485971	-0.358351	0.720081	0.999907	AK5
ENSG00000036549	939.291	-0.306421	0.353015	-0.868011	0.385388	0.999907	ZZZ3
ENSG00000077254	494.254	0.316754	0.481617	0.657688	0.510739	0.999907	USP33
ENSG00000180488	199.236	-0.22685	0.403377	-0.562376	0.57386	0.999907	MIGA1
ENSG00000162614	19.8872	-0.342771	0.7525	-0.45551	0.648742	0.999907	NEXN
ENSG00000162613	2064.33	-0.439731	0.395993	-1.11045	0.266805	0.999907	FUBP1
ENSG00000162616	604.105	-0.157694	0.369993	-0.426208	0.669956	0.999907	DNAJB4
ENSG00000137965	30.6208	-0.615031	1.60902	-0.382239	0.702284	0.999907	IFI44
ENSG00000117114	6.76578	0.171621	1.12861	0.152064	0.879136	0.999907	ADGRL2
ENSG00000137941	53.8144	0.0294999	0.511392	0.0576855	0.953999	0.999907	TTLL7
ENSG00000142875	122.946	-0.13517	0.483615	-0.279499	0.779862	0.999907	PRKACB
ENSG00000203943	6.03768	0.502676	1.16187	0.432645	0.665273	0.999907	SAMD13
ENSG00000117133	486.378	-0.188735	0.398174	-0.474	0.6355	0.999907	RPF1
ENSG00000174021	505.791	-0.00541275	0.402336	-0.0134533	0.989266	0.999907	GNG5
ENSG00000117151	132.068	0.0705012	0.455101	0.154913	0.87689	0.999907	CTBS
ENSG00000117155	343.867	0.113928	0.399008	0.285529	0.775239	0.999907	SSX2IP
ENSG00000153898	41.4762	0.253003	0.567394	0.445903	0.655668	0.999907	MCOLN2
ENSG00000162643	12.7938	-0.260353	0.876715	-0.296964	0.766494	0.999907	DNAI3
ENSG00000055732	34.4491	-0.0918568	0.669671	-0.137167	0.890899	0.999907	MCOLN3
ENSG00000097096	90.153	0.610222	0.521763	1.16954	0.242187	0.999907	SYDE2
ENSG00000162642	166.109	0.253043	0.392788	0.644223	0.519431	0.999907	C1orf52
ENSG00000142867	168.864	0.499805	0.507423	0.984987	0.32463	0.999907	BCL10
ENSG00000153904	112.827	-0.169446	0.433279	-0.391078	0.69574	0.999907	DDAH1
ENSG00000142871	343.205	-0.277005	0.489845	-0.565495	0.571737	0.999907	CCN1
ENSG00000117174	146.817	-0.269111	0.476443	-0.564833	0.572188	0.999907	ZNHIT6
ENSG00000171502	1.6459	1.17116	2.36623	0.494947	0.620638	0.999907	COL24A1
ENSG00000122417	144.8	0.0399047	0.438833	0.0909338	0.927545	0.999907	ODF2L
ENSG00000097033	450.569	-0.0542722	0.357199	-0.151938	0.879236	0.999907	SH3GLB1
ENSG00000183291	716.747	0.214386	0.349952	0.612614	0.540131	0.999907	SELENOF
ENSG00000153936	106.897	0.637918	0.480982	1.32628	0.184747	0.999907	HS2ST1
ENSG00000267561	81.281	0.173596	0.45832	0.378765	0.704862	0.999907	ENSG00000267561
ENSG00000143013	225.333	0.428562	0.503883	0.850519	0.395037	0.999907	LMO4
ENSG00000065243	688.914	-0.220856	0.402001	-0.549393	0.582736	0.999907	PKN2
ENSG00000137947	323.714	0.0137664	0.396406	0.0347281	0.972297	0.999907	GTF2B
ENSG00000137944	127.132	0.467093	0.530001	0.881307	0.378152	0.999907	KYAT3
ENSG00000213516	119.129	0.358671	0.468353	0.765813	0.443788	0.999907	RBMXL1
ENSG00000117226	42.2439	-0.889593	0.670997	-1.32578	0.184913	0.999907	GBP3
ENSG00000117228	31.8836	-1.31778	1.20728	-1.09153	0.275041	0.999907	GBP1
ENSG00000162645	7.16483	-0.61268	1.32501	-0.462396	0.643797	0.999907	GBP2
ENSG00000162654	7.25912	-2.97735	2.07029	-1.43813	0.150398	0.999907	GBP4
ENSG00000154451	10.9333	-0.535398	4.99745	-0.107134	0.914683	0.999907	GBP5
ENSG00000197147	259.271	0.00452375	0.373609	0.0121082	0.990339	0.999907	LRRC8B
ENSG00000171488	505.064	0.150868	0.374682	0.402657	0.687201	0.999907	LRRC8C
ENSG00000271949	71.6182	0.311625	0.472773	0.659143	0.509804	0.999907	ENSG00000271949
ENSG00000171492	1518.06	-0.0831516	0.348316	-0.238725	0.811319	0.999907	LRRC8D
ENSG00000162664	94.8224	0.0283634	0.441364	0.064263	0.948761	0.999907	ZNF326
ENSG00000122482	1166.22	-0.307366	0.348348	-0.882354	0.377586	0.999907	ZNF644
ENSG00000162669	2.55677	0.597058	1.7968	0.33229	0.73967	0.999907	HFM1
ENSG00000097046	260.544	-0.275537	0.408049	-0.675255	0.499514	0.999907	CDC7
ENSG00000069702	141.681	-0.240524	0.412066	-0.583702	0.559421	0.999907	TGFBR3
ENSG00000172031	5.62166	0.514921	1.29508	0.397597	0.690927	0.999907	EPHX4
ENSG00000230667	8.00323	0.307403	1.13599	0.270604	0.786696	0.999907	SETSIP
ENSG00000189195	7.51579	0.104118	1.15016	0.0905249	0.92787	0.999907	BTBD8
ENSG00000069712	33.3915	0.100083	0.608709	0.164418	0.869402	0.999907	ENSG00000069712
ENSG00000174842	139.807	0.63332	0.597936	1.05918	0.289519	0.999907	GLMN
ENSG00000122484	210.363	0.31018	0.49841	0.622339	0.533719	0.999907	RPAP2
ENSG00000067208	246.844	-0.175463	0.389518	-0.450462	0.652377	0.999907	EVI5
ENSG00000122406	6285.82	0.0595014	0.377914	0.157447	0.874893	0.999907	RPL5
ENSG00000154511	189.543	-0.159223	0.392811	-0.405343	0.685225	0.999907	DIPK1A
ENSG00000143033	307.474	-0.0811117	0.371603	-0.218275	0.827215	0.999907	MTF2
ENSG00000117500	498.685	-0.0899521	0.362029	-0.248466	0.803774	0.999907	TMED5
ENSG00000122483	277.413	-0.423393	0.381538	-1.1097	0.267128	0.999907	CCDC18
ENSG00000117505	536.266	-0.197114	0.388851	-0.506914	0.612215	0.999907	DR1
ENSG00000137942	495.739	-0.669046	0.422251	-1.58447	0.113086	0.999907	FNBP1L
ENSG00000137936	775.925	0.173586	0.354176	0.490112	0.624054	0.999907	BCAR3
ENSG00000067334	774.863	-0.0782177	0.4258	-0.183696	0.854252	0.999907	DNTTIP2
ENSG00000023909	1453.61	0.420107	0.482419	0.870836	0.383844	0.999907	GCLM
ENSG00000198691	1.39907	0.684221	2.30196	0.297233	0.766288	0.999907	ABCA4
ENSG00000137962	423.437	0.194526	0.364185	0.534139	0.593245	0.999907	ARHGAP29
ENSG00000117528	582.402	0.334351	0.525631	0.636095	0.524714	0.999907	ABCD3
ENSG00000117525	43.5404	0.454418	0.540574	0.84062	0.400561	0.999907	F3
ENSG00000143036	55.0687	0.153198	0.55352	0.276771	0.781956	0.999907	SLC44A3
ENSG00000117519	1422.42	-0.160096	0.377697	-0.423874	0.671658	0.999907	CNN3
ENSG00000172339	252.836	-0.16152	0.37823	-0.427043	0.669348	0.999907	ALG14
ENSG00000152078	281.471	0.903419	0.581946	1.55241	0.120564	0.999907	TLCD4
ENSG00000271092	166.991	0.842254	0.541996	1.55399	0.120188	0.999907	TLCD4-RWDD3
ENSG00000122481	148.075	0.305498	0.403178	0.757725	0.448616	0.999907	RWDD3
ENSG00000117569	264.245	-0.161096	0.389596	-0.413494	0.679245	0.999907	PTBP2
ENSG00000188641	94.4245	0.573976	0.546979	1.04936	0.294014	0.999907	DPYD
ENSG00000162627	417.777	0.141405	0.371371	0.380765	0.703378	0.999907	SNX7
ENSG00000099260	76.0845	-0.84695	0.583654	-1.45112	0.146748	0.999907	PALMD
ENSG00000156869	67.8685	0.673414	0.696789	0.966453	0.333818	0.999907	FRRS1
ENSG00000162688	222.001	0.0925914	0.485252	0.190811	0.848674	0.999907	AGL
ENSG00000117620	203.358	0.400311	0.424753	0.942455	0.34596	0.999907	SLC35A3
ENSG00000156875	1098.31	-0.270107	0.358744	-0.752925	0.451495	0.999907	MFSD14A
ENSG00000156876	244.226	-0.150106	0.383972	-0.39093	0.695849	0.999907	SASS6
ENSG00000122435	147.005	0.513439	0.46327	1.10829	0.267735	0.999907	TRMT13
ENSG00000122477	2.18673	-1.17476	2.01742	-0.582306	0.560361	0.999907	LRRC39
ENSG00000137992	131.978	0.496531	0.508152	0.977129	0.328505	0.999907	DBT
ENSG00000137996	563.129	-0.318147	0.372989	-0.852965	0.393679	0.999907	RTCA
ENSG00000079335	107.113	-0.176086	0.501814	-0.350899	0.725664	0.999907	CDC14A
ENSG00000162692	2.28947	1.48565	2.0717	0.717116	0.473303	0.999907	VCAM1
ENSG00000162694	92.7535	0.805087	0.582199	1.38284	0.166715	0.999907	EXTL2
ENSG00000162695	224.481	0.499042	0.467116	1.06835	0.285365	0.999907	SLC30A7
ENSG00000117543	371.999	-0.31875	0.416427	-0.76544	0.444009	0.999907	DPH5
ENSG00000060718	0.164595	1.33663	4.94329	0.270393	0.786858	0.999907	COL11A1
ENSG00000185946	219.529	-0.622438	0.553888	-1.12376	0.261114	0.999907	RNPC3
ENSG00000240038	2.33227	-1.51575	1.91074	-0.793277	0.427616	0.999907	AMY2B
ENSG00000134215	100.323	-0.765637	0.480908	-1.59206	0.11137	0.999907	VAV3
ENSG00000085491	570.854	0.140875	0.402354	0.350127	0.726243	0.999907	SLC25A24
ENSG00000162636	154.105	0.218356	0.446383	0.489168	0.624722	0.999907	EEIG2
ENSG00000162639	47.2177	0.0319937	0.53749	0.0595243	0.952535	0.999907	HENMT1
ENSG00000134186	252.03	-0.62224	0.411056	-1.51376	0.130087	0.999907	PRPF38B
ENSG00000116266	287.207	0.641775	0.505348	1.26997	0.204097	0.999907	STXBP3
ENSG00000162641	6.56146	-1.49405	1.26886	-1.17748	0.239006	0.999907	AKNAD1
ENSG00000274068	32.0994	0.313394	0.5962	0.525652	0.59913	0.999907	ENSG00000274068
ENSG00000121957	423.022	-0.0154657	0.370391	-0.0417549	0.966694	0.999907	GPSM2
ENSG00000121940	577.106	-0.202578	0.400921	-0.505282	0.61336	0.999907	CLCC1
ENSG00000085433	166.673	-0.0940694	0.420737	-0.223583	0.823082	0.999907	WDR47
ENSG00000197780	156.392	-0.21541	0.441664	-0.487724	0.625746	0.999907	TAF13
ENSG00000215717	57.2653	0.339974	0.504987	0.673233	0.500799	0.999907	TMEM167B
ENSG00000116299	15.5033	0.357605	0.796854	0.448772	0.653596	0.999907	ELAPOR1
ENSG00000031698	1234.96	-0.221325	0.379407	-0.583344	0.559662	0.999907	SARS1
ENSG00000143126	187.767	0.373481	0.452602	0.825187	0.409266	0.999907	CELSR2
ENSG00000134222	398.025	-0.230874	0.511063	-0.451752	0.651447	0.999907	PSRC1
ENSG00000134243	139.41	-0.126076	0.450011	-0.280161	0.779354	0.999907	SORT1
ENSG00000143106	1140.6	0.58961	0.480857	1.22616	0.220137	0.999907	PSMA5
ENSG00000162650	92.0157	-0.39263	0.481339	-0.815703	0.41467	0.999907	ATXN7L2
ENSG00000174151	33.0163	0.0405855	0.62153	0.0652994	0.947936	0.999907	CYB561D1
ENSG00000181754	18.5813	-0.293249	0.787349	-0.372452	0.709557	0.999907	AMIGO1
ENSG00000065135	763.401	0.588303	0.49896	1.17906	0.238375	0.999907	GNAI3
ENSG00000134183	1.99055	-0.277583	2.10364	-0.131953	0.895021	0.999907	GNAT2
ENSG00000116337	367.818	0.017061	0.370996	0.0459871	0.963321	0.999907	AMPD2
ENSG00000168765	51.5072	-0.0295728	0.525894	-0.0562334	0.955156	0.999907	GSTM4
ENSG00000213366	2.64783	-0.74113	1.74589	-0.424499	0.671202	0.999907	GSTM2
ENSG00000134184	2.34553	-0.134028	1.8174	-0.0737468	0.941212	0.999907	GSTM1
ENSG00000134202	91.9914	0.872624	0.504789	1.72869	0.0838646	0.999907	GSTM3
ENSG00000198758	19.2384	-0.741857	0.72341	-1.0255	0.305127	0.999907	EPS8L3
ENSG00000184371	550.435	0.0525332	0.376419	0.13956	0.889007	0.999907	CSF1
ENSG00000168710	942.081	-0.410068	0.375192	-1.09296	0.274413	0.999907	AHCYL1
ENSG00000143093	193.676	0.580155	0.436496	1.32912	0.183808	0.999907	STRIP1
ENSG00000197106	33.0927	0.0134278	0.598921	0.02242	0.982113	0.999907	SLC6A17
ENSG00000116396	34.2556	0.385304	0.654577	0.58863	0.55611	0.999907	KCNC4
ENSG00000162775	620.621	0.136905	0.356474	0.384052	0.70094	0.999907	RBM15
ENSG00000168679	1145.72	-0.290798	0.349664	-0.831649	0.405607	0.999907	SLC16A4
ENSG00000134248	390.264	0.238671	0.388417	0.614473	0.538903	0.999907	LAMTOR5
ENSG00000121931	542.193	0.16557	0.397418	0.416615	0.67696	0.999907	LRIF1
ENSG00000156171	432.387	-0.150989	0.368377	-0.409876	0.681897	0.999907	DRAM2
ENSG00000134255	299.797	0.0813802	0.421044	0.193282	0.846738	0.999907	CEPT1
ENSG00000162777	20.2608	-0.609624	0.699673	-0.871299	0.383591	0.999907	DENND2D
ENSG00000173947	2.43208	-0.550732	1.8899	-0.291409	0.770739	0.999907	PIFO
ENSG00000085465	15.4206	-0.261295	0.821606	-0.318029	0.750463	0.999907	OVGP1
ENSG00000116455	537.504	0.59474	0.441249	1.34786	0.177705	0.999907	WDR77
ENSG00000116459	1462.49	0.29508	0.407933	0.723355	0.469462	0.999907	ATP5PB
ENSG00000143110	2.96347	-0.683694	1.78774	-0.382435	0.702139	0.999907	C1orf162
ENSG00000116473	126.539	-0.257734	0.436569	-0.590362	0.554948	0.999907	RAP1A
ENSG00000197852	24.8127	-0.538931	0.655411	-0.822281	0.410917	0.999907	INKA2
ENSG00000064703	420.273	0.0804035	0.387364	0.207566	0.835568	0.999907	DDX20
ENSG00000143079	223.845	-0.859303	0.532265	-1.61443	0.106435	0.999907	CTTNBP2NL
ENSG00000134245	3.3452	-0.0317352	1.56167	-0.0203214	0.983787	0.999907	WNT2B
ENSG00000007341	174.845	-0.253836	0.400428	-0.633913	0.526138	0.999907	ST7L
ENSG00000116489	1126.55	-0.00444094	0.372896	-0.0119093	0.990498	0.999907	CAPZA1
ENSG00000155363	340.651	0.300048	0.418168	0.717531	0.473047	0.999907	MOV10
ENSG00000155366	1661.99	0.0753481	0.344391	0.218786	0.826817	0.999907	RHOC
ENSG00000271810	600.035	0.0196527	0.362018	0.0542865	0.956707	0.999907	ENSG00000271810
ENSG00000155367	12.642	-0.0612794	0.869626	-0.0704663	0.943822	0.999907	PPM1J
ENSG00000155380	826.287	-0.0928459	0.431821	-0.21501	0.829759	0.999907	SLC16A1
ENSG00000198799	216.568	0.191021	0.386194	0.494625	0.620865	0.999907	LRIG2
ENSG00000081026	276.185	0.235096	0.436015	0.539194	0.589753	0.999907	MAGI3
ENSG00000116793	422.051	-0.0719401	0.371727	-0.193529	0.846545	0.999907	PHTF1
ENSG00000081019	134.819	-0.0296777	0.410858	-0.0722335	0.942416	0.999907	RSBN1
ENSG00000188761	5.29697	-0.357891	1.23716	-0.289284	0.772364	0.999907	BCL2L15
ENSG00000134262	147.387	0.447131	0.441291	1.01323	0.310949	0.999907	AP4B1
ENSG00000118655	399.784	-0.454165	0.482157	-0.941943	0.346222	0.999907	DCLRE1B
ENSG00000163349	582.805	-0.220246	0.384383	-0.572987	0.566653	0.999907	HIPK1
ENSG00000116774	35.6773	0.0700077	0.663068	0.105581	0.915914	0.999907	OLFML3
ENSG00000134207	10.9919	0.398891	1.03155	0.386691	0.698985	0.999907	SYT6
ENSG00000197323	576.051	-0.415418	0.378576	-1.09732	0.272503	0.999907	TRIM33
ENSG00000116752	484.368	-0.1754	0.378338	-0.463606	0.64293	0.999907	BCAS2
ENSG00000175984	7.27784	-0.645047	1.12276	-0.574517	0.565618	0.999907	DENND2C
ENSG00000213281	502.01	0.0092792	0.380074	0.0244142	0.980522	0.999907	NRAS
ENSG00000009307	3625.38	0.0450883	0.358394	0.125807	0.899885	0.999907	CSDE1
ENSG00000052723	160.772	0.157942	0.417267	0.378516	0.705048	0.999907	SIKE1
ENSG00000134198	20.6653	-0.406731	0.814923	-0.499104	0.617706	0.999907	TSPAN2
ENSG00000134259	40.2966	0.106134	0.741717	0.143093	0.886217	0.999907	NGF
ENSG00000173218	426.816	-0.0645661	0.365272	-0.176761	0.859696	0.999907	VANGL1
ENSG00000163393	8.06857	-0.249747	1.0191	-0.245067	0.806405	0.999907	SLC22A15
ENSG00000163399	1313.21	-0.243056	0.393768	-0.617255	0.537066	0.999907	ATP1A1
ENSG00000116815	232.397	-0.018644	0.414547	-0.0449745	0.964128	0.999907	CD58
ENSG00000143061	598.668	-0.199284	0.382022	-0.521657	0.601909	0.999907	IGSF3
ENSG00000134247	540.238	0.0264229	0.382692	0.0690447	0.944954	0.999907	PTGFRN
ENSG00000134256	12.0684	-0.0410406	0.891373	-0.046042	0.963277	0.999907	CD101
ENSG00000116830	331.004	0.205144	0.373509	0.549234	0.582845	0.999907	TTF2
ENSG00000134253	48.1038	0.347674	0.558288	0.62275	0.533449	0.999907	TRIM45
ENSG00000198162	925.084	-0.427707	0.36879	-1.15976	0.246148	0.999907	MAN1A2
ENSG00000183508	3.35278	0.786788	1.59893	0.492071	0.622669	0.999907	TENT5C
ENSG00000196505	224.347	-0.00901405	0.393451	-0.0229103	0.981722	0.999907	GDAP2
ENSG00000065183	804.355	0.104602	0.458824	0.227979	0.819662	0.999907	WDR3
ENSG00000116874	148.423	0.0328345	0.414038	0.0793031	0.936792	0.999907	WARS2
ENSG00000143067	30.237	0.461844	0.681569	0.67762	0.498013	0.999907	ZNF697
ENSG00000092621	456.939	0.2359	0.387493	0.608787	0.542666	0.999907	PHGDH
ENSG00000134250	1303.84	0.325425	0.371423	0.876158	0.380944	0.999907	NOTCH2
ENSG00000265808	384.536	-0.359195	0.379275	-0.947059	0.343609	0.999907	SEC22B
ENSG00000278882	10.965	0.825101	0.930986	0.886265	0.375475	0.999907	ENSG00000278882
ENSG00000273136	80.1299	-0.128458	0.460657	-0.278858	0.780354	0.999907	NBPF26
ENSG00000188610	75.698	-0.24081	0.518525	-0.464413	0.642352	0.999907	FAM72B
ENSG00000171943	205.146	-0.333364	0.424197	-0.785871	0.431943	0.999907	SRGAP2C
ENSG00000203818	257.983	0.867215	0.451704	1.91987	0.0548738	0.999907	ENSG00000203818
ENSG00000263513	78.5165	-0.0662427	0.534869	-0.123848	0.901435	0.999907	FAM72C
ENSG00000266338	140.893	0.0520428	0.405416	0.128369	0.897857	0.999907	NBPF15
ENSG00000196369	232.296	-0.400463	0.457269	-0.875773	0.381153	0.999907	SRGAP2B
ENSG00000215784	75.8113	-0.221659	0.513899	-0.431328	0.66623	0.999907	FAM72D
ENSG00000162825	90.493	-0.32177	0.521935	-0.616494	0.537568	0.999907	NBPF20
ENSG00000117262	281.142	-0.309389	0.384421	-0.804819	0.420924	0.999907	GPR89A
ENSG00000174827	23.4801	-0.68674	0.71629	-0.958746	0.337686	0.999907	PDZK1
ENSG00000265491	406.858	0.133193	0.37064	0.359358	0.719327	0.999907	RNF115
ENSG00000186141	891.328	-0.408274	0.378389	-1.07898	0.280597	0.999907	POLR3C
ENSG00000186364	93.1201	-0.415904	0.576149	-0.721868	0.470375	0.999907	NUDT17
ENSG00000131788	234.38	0.125854	0.438867	0.286771	0.774288	0.999907	PIAS3
ENSG00000143127	10.9753	0.47843	1.0015	0.477714	0.632854	0.999907	ITGA10
ENSG00000131779	143.085	0.593408	0.446814	1.32809	0.184149	0.999907	PEX11B
ENSG00000265241	1430.91	-0.175152	0.34604	-0.506162	0.612743	0.999907	RBM8A
ENSG00000271601	198.042	0.0134776	0.388515	0.0346899	0.972327	0.999907	LIX1L
ENSG00000272031	3.46744	0.178095	1.75774	0.10132	0.919296	0.999907	ANKRD34A
ENSG00000121851	215.897	-0.5464	0.471997	-1.15763	0.247014	0.999907	POLR3GL
ENSG00000265972	2.60831	0.578275	1.97254	0.293163	0.769397	0.999907	TXNIP
ENSG00000271425	114.039	0.0834462	0.433316	0.192576	0.847291	0.999907	NBPF10
ENSG00000213240	36.8814	0.643826	0.612708	1.05079	0.293356	0.999907	ENSG00000213240
ENSG00000264343	42.82	0.517645	0.578569	0.894698	0.370948	0.999907	NOTCH2NLA
ENSG00000268043	301.874	-0.0894153	0.40389	-0.221385	0.824792	0.999907	NBPF12
ENSG00000131791	137.85	-0.0143976	0.436714	-0.0329681	0.9737	0.999907	PRKAB2
ENSG00000131781	6.58774	0.0323806	1.14447	0.0282932	0.977428	0.999907	FMO5
ENSG00000131778	907.691	-0.217336	0.351144	-0.618938	0.535957	0.999907	CHD1L
ENSG00000116128	248.397	-0.173184	0.485541	-0.356682	0.72133	0.999907	BCL9
ENSG00000162836	205.121	-0.0853982	0.389729	-0.219122	0.826555	0.999907	ACP6
ENSG00000188092	351.48	-0.622106	0.458848	-1.3558	0.175162	0.999907	GPR89B
ENSG00000263956	145.457	-0.18784	0.458113	-0.41003	0.681784	0.999907	NBPF11
ENSG00000236334	9.24378	0.835956	1.03877	0.804755	0.420961	0.999907	PPIAL4G
ENSG00000270629	174.061	0.115389	0.389207	0.296471	0.76687	0.999907	NBPF14
ENSG00000178104	119.941	-0.219168	0.425717	-0.514821	0.606678	0.999907	PDE4DIP
ENSG00000269713	200.928	-0.0169666	0.411942	-0.0411869	0.967147	0.999907	NBPF9
ENSG00000271383	115.133	0.458364	0.461615	0.992958	0.32073	0.999907	NBPF19
ENSG00000263464	5.84329	0.970409	1.26656	0.766178	0.44357	0.999907	ENSG00000263464
ENSG00000203814	10564	-0.227878	0.360328	-0.632418	0.527114	0.999907	H2BC18
ENSG00000183598	1582.04	0.747587	0.519158	1.44	0.149867	0.999907	H3C13
ENSG00000270882	2324.96	0.362199	0.491	0.737676	0.460711	0.999907	H4C14
ENSG00000203811	3185.02	0.77662	0.520555	1.49191	0.135723	0.999907	H3C14
ENSG00000203812	4384.99	0.268478	0.430984	0.622941	0.533323	0.999907	ENSG00000203812
ENSG00000184678	5250.68	-0.100367	0.367103	-0.273402	0.784544	0.999907	H2BC21
ENSG00000272196	15950.5	-0.0068278	0.393685	-0.0173433	0.986163	0.999907	ENSG00000272196
ENSG00000203852	7983.64	0.597706	0.382628	1.56211	0.118262	0.999907	H3C15
ENSG00000270276	8316.81	0.652988	0.403002	1.62031	0.105166	0.999907	H4C15
ENSG00000184260	4597.41	-0.217565	0.349184	-0.623067	0.53324	0.999907	H2AC20
ENSG00000184270	2143.94	0.149884	0.389297	0.385011	0.700229	0.999907	H2AC21
ENSG00000178096	88.3333	1.01109	0.512009	1.97475	0.0482964	0.999907	BOLA1
ENSG00000159164	0.437486	0.0223055	4.36586	0.00510906	0.995924	0.999907	SV2A
ENSG00000143368	1321.61	-0.326003	0.425432	-0.766288	0.443505	0.999907	SF3B4
ENSG00000014914	201.881	0.347818	0.398001	0.873914	0.382165	0.999907	MTMR11
ENSG00000264522	297.115	-0.126616	0.367478	-0.344555	0.730429	0.999907	OTUD7B
ENSG00000136631	380.014	0.141268	0.437605	0.32282	0.746832	0.999907	VPS45
ENSG00000023902	185.356	0.0803544	0.466894	0.172104	0.863356	0.999907	PLEKHO1
ENSG00000143401	338.301	-0.612244	0.439045	-1.39449	0.163169	0.999907	ANP32E
ENSG00000117362	1316.77	0.410902	0.421646	0.974518	0.329799	0.999907	APH1A
ENSG00000159208	6.63673	-0.383533	1.13236	-0.338701	0.734835	0.999907	CIART
ENSG00000266472	1071.2	-0.134015	0.359525	-0.372756	0.70933	0.999907	MRPS21
ENSG00000117360	1492.65	-0.091871	0.335682	-0.273685	0.784327	0.999907	PRPF3
ENSG00000163125	716.847	-0.260465	0.373703	-0.696983	0.485813	0.999907	RPRD2
ENSG00000143374	335.745	0.0880267	0.366717	0.24004	0.810299	0.999907	TARS2
ENSG00000143369	15.9699	-1.04533	0.849761	-1.23014	0.218644	0.999907	ECM1
ENSG00000143382	36.8278	0.333859	0.594987	0.56112	0.574716	0.999907	ADAMTSL4
ENSG00000143384	1488.08	0.0529169	0.343674	0.153974	0.87763	0.999907	MCL1
ENSG00000143420	1527.78	-0.30684	0.431658	-0.71084	0.477183	0.999907	ENSA
ENSG00000143457	152.454	-0.26599	0.412231	-0.645244	0.518769	0.999907	GOLPH3L
ENSG00000143452	162.773	-0.14695	0.398891	-0.368397	0.712577	0.999907	HORMAD1
ENSG00000163131	83.6196	0.0758751	0.612222	0.123934	0.901368	0.999907	CTSS
ENSG00000143387	28.0869	0.210953	0.673868	0.313048	0.754244	0.999907	CTSK
ENSG00000143437	543.687	-0.36032	0.40609	-0.887291	0.374922	0.999907	ARNT
ENSG00000143379	657.777	-0.089233	0.348697	-0.255904	0.798025	0.999907	SETDB1
ENSG00000143418	2334.27	0.142428	0.362844	0.392533	0.694664	0.999907	CERS2
ENSG00000143412	26.5195	-0.196135	0.644797	-0.304181	0.76099	0.999907	ANXA9
ENSG00000143409	60.7611	-0.582148	0.49129	-1.18494	0.236042	0.999907	MINDY1
ENSG00000143363	266.52	-0.42619	0.412552	-1.03306	0.301577	0.999907	PRUNE1
ENSG00000163141	2.98661	-0.748245	1.63154	-0.458614	0.646511	0.999907	BNIPL
ENSG00000143443	198.194	-0.409349	0.532816	-0.768274	0.442324	0.999907	C1orf56
ENSG00000197622	600.459	-0.229808	0.391845	-0.586477	0.557555	0.999907	CDC42SE1
ENSG00000213190	583.86	-0.422155	0.470666	-0.896931	0.369756	0.999907	MLLT11
ENSG00000143458	114.235	-0.452937	0.433547	-1.04472	0.296151	0.999907	GABPB2
ENSG00000143434	21.3449	0.0317649	0.817435	0.0388592	0.969003	0.999907	SEMA6C
ENSG00000163156	642.846	-0.259732	0.421742	-0.615854	0.537991	0.999907	SCNM1
ENSG00000163155	101.241	-0.0431707	0.435469	-0.0991362	0.92103	0.999907	LYSMD1
ENSG00000163157	4.97925	0.950847	1.28986	0.737171	0.461018	0.999907	TMOD4
ENSG00000163159	844.218	-0.219575	0.362397	-0.605898	0.544582	0.999907	VPS72
ENSG00000143398	631.142	-0.0375187	0.349584	-0.107324	0.914532	0.999907	PIP5K1A
ENSG00000159352	1615.77	0.189293	0.39745	0.476268	0.633883	0.999907	PSMD4
ENSG00000143373	631.554	0.201284	0.388525	0.518071	0.604409	0.999907	ZNF687
ENSG00000143393	663.02	-0.16406	0.35859	-0.457515	0.647301	0.999907	PI4KB
ENSG00000143390	946.096	-0.150154	0.375421	-0.399962	0.689184	0.999907	RFX5
ENSG00000143416	114.034	0.0881145	0.427438	0.206146	0.836677	0.999907	SELENBP1
ENSG00000159377	1868.75	0.492744	0.418361	1.1778	0.238878	0.999907	PSMB4
ENSG00000143442	965.786	-0.26114	0.427355	-0.611062	0.541159	0.999907	POGZ
ENSG00000143375	14.0247	0.158153	0.874279	0.180896	0.856449	0.999907	CGN
ENSG00000143367	559.496	-0.295855	0.379153	-0.780306	0.435211	0.999907	TUFT1
ENSG00000143376	247.297	-0.00467475	0.38851	-0.0120325	0.9904	0.999907	SNX27
ENSG00000143436	690.386	0.254655	0.350533	0.72648	0.467544	0.999907	MRPL9
ENSG00000143450	17.4273	0.43969	0.782161	0.562147	0.574016	0.999907	OAZ3
ENSG00000182134	105.161	0.126287	0.44529	0.283606	0.776712	0.999907	TDRKH
ENSG00000159445	349.719	-0.191087	0.401176	-0.476317	0.633849	0.999907	THEM4
ENSG00000197747	2217.33	-0.131798	0.366887	-0.359234	0.71942	0.999907	S100A10
ENSG00000163191	4342.2	-0.256329	0.404088	-0.634339	0.525859	0.999907	S100A11
ENSG00000159450	3.52188	-0.0625099	1.55407	-0.0402234	0.967915	0.999907	TCHH
ENSG00000197915	0.0757988	0.768524	4.97049	0.154617	0.877123	0.999907	HRNR
ENSG00000143631	0.653435	-0.0444407	3.63254	-0.0122341	0.990239	0.999907	FLG
ENSG00000163202	1.63762	-1.45678	2.25912	-0.644844	0.519028	0.999907	LCE3D
ENSG00000163220	2.16584	-0.18468	2.37303	-0.0778246	0.937968	0.999907	S100A9
ENSG00000197956	5639.9	0.235859	0.446533	0.5282	0.597361	0.999907	S100A6
ENSG00000196420	2.37152	-0.159546	1.82981	-0.0871927	0.930518	0.999907	S100A5
ENSG00000196154	2264.07	0.363349	0.438302	0.828993	0.407108	0.999907	S100A4
ENSG00000188015	444.598	0.214301	0.412471	0.519554	0.603374	0.999907	S100A3
ENSG00000196754	78.8803	-0.059462	0.501238	-0.11863	0.905568	0.999907	S100A2
ENSG00000188643	1464.01	0.012353	0.385018	0.0320843	0.974405	0.999907	S100A16
ENSG00000189171	452.079	0.481864	0.420928	1.14477	0.252306	0.999907	S100A13
ENSG00000160678	5.70168	-0.0469758	1.3351	-0.0351851	0.971932	0.999907	S100A1
ENSG00000160679	345.092	0.0131781	0.39735	0.0331651	0.973543	0.999907	CHTOP
ENSG00000143553	437.085	0.25082	0.373005	0.672429	0.50131	0.999907	SNAPIN
ENSG00000143621	2571.3	0.023613	0.377279	0.0625875	0.950095	0.999907	ILF2
ENSG00000169418	21.777	0.759237	0.709396	1.07026	0.284503	0.999907	NPR1
ENSG00000143624	735.427	-0.0224575	0.361049	-0.0622008	0.950403	0.999907	INTS3
ENSG00000279767	0.153147	-1.95491	4.99341	-0.391498	0.695429	0.999907	ENSG00000279767
ENSG00000143554	18.7391	0.0521658	0.804109	0.064874	0.948274	0.999907	SLC27A3
ENSG00000143614	119.562	-0.19321	0.486721	-0.396963	0.691395	0.999907	GATAD2B
ENSG00000198837	537.654	0.045694	0.432546	0.10564	0.915868	0.999907	DENND4B
ENSG00000160741	671.957	-0.391944	0.552223	-0.709756	0.477856	0.999907	CRTC2
ENSG00000143570	944.558	0.587346	0.38814	1.51323	0.130221	0.999907	SLC39A1
ENSG00000143578	119.767	0.22425	0.435431	0.515007	0.606548	0.999907	CREB3L4
ENSG00000143543	975.731	0.78854	0.476338	1.65542	0.0978391	0.999907	JTB
ENSG00000143545	275.903	0.0928406	0.445445	0.208422	0.834899	0.999907	RAB13
ENSG00000177954	4354.39	0.314495	0.369486	0.851169	0.394675	0.999907	RPS27
ENSG00000143552	0.936223	1.92784	3.00145	0.642302	0.520677	0.999907	NUP210L
ENSG00000143549	3310.55	-0.317495	0.360834	-0.879893	0.378917	0.999907	TPM3
ENSG00000163263	0.869384	-0.2752	2.89814	-0.0949576	0.924349	0.999907	CFAP141
ENSG00000143612	2086.69	0.21038	0.375892	0.559683	0.575696	0.999907	C1orf43
ENSG00000143569	2266.99	-0.496785	0.472737	-1.05087	0.293318	0.999907	UBAP2L
ENSG00000143575	1882.3	-0.23471	0.384722	-0.610077	0.541811	0.999907	HAX1
ENSG00000143515	907.727	0.137835	0.407366	0.338358	0.735094	0.999907	ATP8B2
ENSG00000160712	85.3551	0.192929	0.460627	0.41884	0.675333	0.999907	IL6R
ENSG00000160714	1072.66	-0.27909	0.362392	-0.770133	0.441221	0.999907	UBE2Q1
ENSG00000160716	13.2379	-0.901823	0.866496	-1.04077	0.297983	0.999907	CHRNB2
ENSG00000160710	2448.8	0.0679209	0.359823	0.188762	0.850279	0.999907	ADAR
ENSG00000143603	3.54966	-0.585665	1.54068	-0.380135	0.703845	0.999907	KCNN3
ENSG00000163344	113.237	-0.242227	0.504774	-0.479872	0.631319	0.999907	PMVK
ENSG00000163346	182.909	0.32565	0.469872	0.693061	0.488271	0.999907	PBXIP1
ENSG00000163348	326.088	0.432429	0.451617	0.957512	0.338309	0.999907	PYGO2
ENSG00000160691	3894.62	0.217672	0.368445	0.590786	0.554664	0.999907	SHC1
ENSG00000173207	1328.62	-0.110598	0.365817	-0.302331	0.762399	0.999907	CKS1B
ENSG00000160688	1040.98	0.354223	0.386991	0.915326	0.36002	0.999907	FLAD1
ENSG00000160685	648.048	-0.389014	0.397312	-0.979115	0.327523	0.999907	ZBTB7B
ENSG00000163354	14.6853	-0.851396	0.891319	-0.955209	0.339472	0.999907	DCST2
ENSG00000163357	1.07637	0.967199	2.58798	0.373728	0.708607	0.999907	DCST1
ENSG00000143537	1184.52	0.327802	0.397635	0.824379	0.409724	0.999907	ADAM15
ENSG00000243364	38.281	0.857397	0.58397	1.46822	0.142044	0.999907	EFNA4
ENSG00000251246	20.9166	0.651403	0.752598	0.865539	0.386743	0.999907	ENSG00000251246
ENSG00000143590	16.8463	0.367013	0.82734	0.443606	0.657328	0.999907	EFNA3
ENSG00000169242	369.682	0.31813	0.420308	0.756898	0.449111	0.999907	EFNA1
ENSG00000169241	294.992	0.11318	0.43333	0.261187	0.793948	0.999907	SLC50A1
ENSG00000179085	307.769	-0.308486	0.516824	-0.596887	0.550583	0.999907	DPM3
ENSG00000163463	1177.74	-0.178654	0.407369	-0.438554	0.660985	0.999907	KRTCAP2
ENSG00000273088	3.48869	-0.3687	1.49248	-0.247038	0.804879	0.999907	ENSG00000273088
ENSG00000163462	30.8673	-0.72953	0.640815	-1.13844	0.254936	0.999907	TRIM46
ENSG00000185499	8.15335	-0.342561	1.069	-0.32045	0.748627	0.999907	MUC1
ENSG00000169231	131.86	0.0330964	0.432641	0.0764986	0.939022	0.999907	THBS3
ENSG00000173171	514.908	0.445968	0.378012	1.17977	0.238091	0.999907	MTX1
ENSG00000177628	444.317	-0.0722158	0.363198	-0.198833	0.842393	0.999907	GBA1
ENSG00000160767	166.115	0.0696473	0.589894	0.118067	0.906014	0.999907	ENTREP3
ENSG00000116521	1021.91	-0.22144	0.371421	-0.596196	0.551044	0.999907	SCAMP3
ENSG00000176444	409.793	-0.366129	0.466289	-0.785199	0.432337	0.999907	CLK2
ENSG00000143630	59.8691	0.174673	0.694568	0.251484	0.80144	0.999907	HCN3
ENSG00000160752	1128.09	0.318939	0.375407	0.849581	0.395558	0.999907	FDPS
ENSG00000160753	454.266	0.395961	0.480214	0.824551	0.409626	0.999907	RUSC1
ENSG00000116539	1246.49	0.117214	0.34272	0.342011	0.732343	0.999907	ASH1L
ENSG00000125459	462.455	0.0167381	0.396011	0.0422667	0.966286	0.999907	MSTO1
ENSG00000163374	1370.16	-0.298526	0.397361	-0.751271	0.452489	0.999907	YY1AP1
ENSG00000132676	1294.75	0.0393362	0.339146	0.115986	0.907664	0.999907	DAP3
ENSG00000116580	899.21	-0.242944	0.372248	-0.652642	0.513987	0.999907	GON4L
ENSG00000132718	15.6185	0.480512	0.821035	0.585251	0.558379	0.999907	SYT11
ENSG00000143622	190.754	0.0670285	0.443554	0.151117	0.879883	0.999907	RIT1
ENSG00000132680	1266.51	-0.331674	0.522404	-0.634899	0.525494	0.999907	KHDC4
ENSG00000116584	500.707	0.0241585	0.410347	0.0588734	0.953053	0.999907	ARHGEF2
ENSG00000163479	1399.46	0.0381963	0.337251	0.113258	0.909826	0.999907	SSR2
ENSG00000160803	743.357	-0.155476	0.457327	-0.339967	0.733882	0.999907	UBQLN4
ENSG00000116586	1064.37	-0.228388	0.455089	-0.501854	0.61577	0.999907	LAMTOR2
ENSG00000254726	26.6784	0.103061	0.698422	0.147563	0.882688	0.999907	MEX3A
ENSG00000160789	3678.46	0.585513	0.505284	1.15878	0.246547	0.999907	LMNA
ENSG00000196189	2.16729	0.461632	1.84772	0.249839	0.802712	0.999907	SEMA4A
ENSG00000160785	257.045	0.0338394	0.389356	0.0869113	0.930742	0.999907	SLC25A44
ENSG00000260238	284.212	-0.247411	0.374669	-0.660346	0.509032	0.999907	PMF1-BGLAP
ENSG00000160783	296.566	-0.188696	0.368193	-0.512491	0.608307	0.999907	PMF1
ENSG00000242252	26.448	-0.0960598	0.639825	-0.150135	0.880658	0.999907	BGLAP
ENSG00000160781	47.4963	-0.286648	0.77835	-0.368277	0.712667	0.999907	PAQR6
ENSG00000198952	1894.18	0.0232755	0.358654	0.0648967	0.948256	0.999907	SMG5
ENSG00000163472	92.7053	0.287066	0.499337	0.574894	0.565363	0.999907	TMEM79
ENSG00000198715	536.846	-0.127343	0.469767	-0.271077	0.786331	0.999907	GLMP
ENSG00000163468	5308.03	0.341429	0.449014	0.760396	0.447018	0.999907	CCT3
ENSG00000163467	115.947	-0.929429	0.742501	-1.25175	0.210659	0.999907	TSACC
ENSG00000125462	11.1457	1.13933	0.896571	1.27076	0.203813	0.999907	MIR9-1HG
ENSG00000116604	556.884	-0.232646	0.447891	-0.519426	0.603464	0.999907	MEF2D
ENSG00000183856	542.616	0.223439	0.381103	0.586295	0.557677	0.999907	IQGAP3
ENSG00000163382	1691.57	0.230593	0.365335	0.631182	0.527922	0.999907	NAXE
ENSG00000160818	378.75	-0.570129	0.451355	-1.26315	0.206535	0.999907	GPATCH4
ENSG00000280316	10.9874	0.671225	1.12732	0.595415	0.551566	0.999907	ENSG00000280316
ENSG00000132692	0.335692	-0.163697	4.93363	-0.0331799	0.973531	0.999907	BCAN
ENSG00000132688	21.5677	-0.247169	0.698508	-0.353853	0.723449	0.999907	NES
ENSG00000143320	50.0469	-0.207705	0.582611	-0.356506	0.721461	0.999907	CRABP2
ENSG00000143319	1092.97	-0.606899	0.442858	-1.37042	0.170557	0.999907	ISG20L2
ENSG00000143303	170.251	0.425804	0.417714	1.01937	0.308029	0.999907	METTL25B
ENSG00000143314	1111.43	0.0796397	0.362995	0.219396	0.826342	0.999907	MRPL24
ENSG00000143321	4287.87	-0.253703	0.361802	-0.701221	0.483165	0.999907	HDGF
ENSG00000143294	692.228	-0.307496	0.434455	-0.707773	0.479087	0.999907	PRCC
ENSG00000027869	21.513	-0.577403	0.872079	-0.6621	0.507907	0.999907	SH2D2A
ENSG00000198400	3.42209	0.414033	1.56393	0.264739	0.79121	0.999907	NTRK1
ENSG00000187800	146.145	0.187202	0.525474	0.356253	0.721651	0.999907	PEAR1
ENSG00000160838	1.67439	1.9382	2.43235	0.79684	0.425544	0.999907	LRRC71
ENSG00000132694	1116.21	-0.038527	0.345796	-0.111415	0.911287	0.999907	ARHGEF11
ENSG00000253831	3.23058	1.11101	1.67527	0.663184	0.507213	0.999907	ETV3L
ENSG00000117036	157.633	0.0363099	0.453106	0.0801357	0.936129	0.999907	ETV3
ENSG00000183853	1044.39	0.0376442	0.371701	0.101276	0.919332	0.999907	KIRREL1
ENSG00000163565	17.7566	-1.06671	0.913267	-1.16801	0.242803	0.999907	IFI16
ENSG00000158716	477.556	0.072227	0.416806	0.173287	0.862426	0.999907	DUSP23
ENSG00000188004	3.1084	1.35587	1.76786	0.766955	0.443108	0.999907	SNHG28
ENSG00000213085	4.13896	-0.223329	1.38635	-0.161092	0.872021	0.999907	CFAP45
ENSG00000158710	2998.95	0.226233	0.371804	0.608475	0.542872	0.999907	TAGLN2
ENSG00000085552	7.18056	-0.504981	1.27451	-0.396215	0.691947	0.999907	IGSF9
ENSG00000143315	230.73	-0.040737	0.382784	-0.106423	0.915247	0.999907	PIGM
ENSG00000162729	173.764	-0.179547	0.400719	-0.448061	0.654109	0.999907	IGSF8
ENSG00000018625	1.87303	-0.266353	2.06045	-0.129269	0.897144	0.999907	ATP1A2
ENSG00000162734	709.307	-0.186967	0.470774	-0.397149	0.691258	0.999907	PEA15
ENSG00000132716	456.291	-0.328684	0.379949	-0.865074	0.386998	0.999907	DCAF8
ENSG00000258465	514.582	-0.298058	0.372453	-0.800256	0.423562	0.999907	ENSG00000258465
ENSG00000162735	234.944	-0.063512	0.380483	-0.166925	0.867429	0.999907	PEX19
ENSG00000122218	1499.81	0.234883	0.417122	0.563104	0.573364	0.999907	COPA
ENSG00000162736	635.324	-0.0234316	0.36744	-0.0637698	0.949154	0.999907	NCSTN
ENSG00000171786	0.804126	-0.119358	3.40123	-0.0350925	0.972006	0.999907	NHLH1
ENSG00000162738	19.5895	-0.343449	0.76422	-0.449411	0.653135	0.999907	VANGL2
ENSG00000026751	1.63354	-0.490376	2.4329	-0.201561	0.84026	0.999907	SLAMF7
ENSG00000122224	4.11747	-0.200448	1.44395	-0.13882	0.889593	0.999907	LY9
ENSG00000158764	3.15967	0.0151399	1.76655	0.00857032	0.993162	0.999907	ITLN2
ENSG00000158769	328.158	0.00608182	0.422893	0.0143815	0.988526	0.999907	F11R
ENSG00000158773	679.361	-0.298441	0.41212	-0.724162	0.468966	0.999907	USF1
ENSG00000186517	0.54982	1.44409	4.32125	0.334183	0.738241	0.999907	ARHGAP30
ENSG00000143217	6.25865	-0.612892	1.14699	-0.534349	0.5931	0.999907	NECTIN4
ENSG00000162755	16.9867	0.341994	0.865678	0.395059	0.6928	0.999907	KLHDC9
ENSG00000143256	386.012	-0.135705	0.396225	-0.342494	0.731979	0.999907	PFDN2
ENSG00000158793	389.693	0.137917	0.40257	0.342592	0.731905	0.999907	NIT1
ENSG00000158796	411.479	-0.0255829	0.396412	-0.0645362	0.948543	0.999907	DEDD
ENSG00000143222	485.522	-0.221898	0.354737	-0.625528	0.531625	0.999907	UFC1
ENSG00000143258	274.233	-0.128437	0.603465	-0.212832	0.831458	0.999907	USP21
ENSG00000143224	133.982	0.602929	0.419162	1.43841	0.150317	0.999907	PPOX
ENSG00000158850	643.944	0.0624329	0.42943	0.145385	0.884407	0.999907	B4GALT3
ENSG00000158864	523.656	0.227	0.514536	0.441175	0.659086	0.999907	NDUFS2
ENSG00000158882	78.9819	0.406725	0.47819	0.850552	0.395018	0.999907	TOMM40L
ENSG00000158887	6.07715	-0.557977	1.20886	-0.461572	0.644388	0.999907	MPZ
ENSG00000143252	170.416	0.36184	0.460201	0.786265	0.431712	0.999907	SDHC
ENSG00000173110	20.8732	0.409694	0.683268	0.599609	0.548767	0.999907	HSPA6
ENSG00000162746	21.2804	0.936632	0.748157	1.25192	0.2106	0.999907	FCRLB
ENSG00000081721	596.311	0.0568682	0.347635	0.163586	0.870057	0.999907	DUSP12
ENSG00000118217	625.412	-0.0639044	0.439039	-0.145555	0.884272	0.999907	ATF6
ENSG00000162745	6.375	-1.34864	1.17937	-1.14353	0.252821	0.999907	OLFML2B
ENSG00000198929	1.80625	-0.215721	2.01748	-0.106926	0.914847	0.999907	NOS1AP
ENSG00000239887	1.05752	0.555934	2.6168	0.212448	0.831757	0.999907	C1orf226
ENSG00000152332	643.165	0.435705	0.465202	0.936592	0.348969	0.999907	UHMK1
ENSG00000117143	560.91	0.07947	0.38512	0.206351	0.836517	0.999907	UAP1
ENSG00000162733	3.98961	-0.107091	1.42036	-0.0753971	0.939899	0.999907	DDR2
ENSG00000132196	125.172	0.559438	0.500508	1.11774	0.263677	0.999907	HSD17B7
ENSG00000143248	5.4813	0.317883	1.26175	0.251938	0.801089	0.999907	RGS5
ENSG00000143228	435.304	-0.268677	0.389007	-0.690674	0.48977	0.999907	NUF2
ENSG00000185630	593.614	-0.138706	0.381653	-0.363436	0.716279	0.999907	PBX1
ENSG00000143198	1608.38	-0.206697	0.352372	-0.586588	0.55748	0.999907	MGST3
ENSG00000143149	462.096	0.117236	0.49241	0.238086	0.811815	0.999907	ALDH9A1
ENSG00000143183	1078.07	-0.180925	0.373925	-0.483853	0.62849	0.999907	TMCO1
ENSG00000143179	831.74	0.154927	0.341425	0.453766	0.649997	0.999907	UCK2
ENSG00000188859	8.74573	-0.26431	0.999556	-0.264428	0.79145	0.999907	FAM78B
ENSG00000143157	1058.03	0.00228834	0.341776	0.00669544	0.994658	0.999907	POGK
ENSG00000152382	194.391	0.0964599	0.395236	0.244057	0.807187	0.999907	TADA1
ENSG00000143190	433.087	-0.743505	0.488789	-1.52112	0.128231	0.999907	POU2F1
ENSG00000143162	391.908	0.717882	0.450615	1.59311	0.111135	0.999907	CREG1
ENSG00000197965	891.473	0.250761	0.347778	0.721038	0.470886	0.999907	MPZL1
ENSG00000143199	2.96401	0.521932	1.65712	0.314962	0.75279	0.999907	ADCY10
ENSG00000143158	715.543	0.266573	0.382035	0.69777	0.485321	0.999907	MPC2
ENSG00000143164	1391.29	-0.157874	0.346752	-0.455294	0.648898	0.999907	DCAF6
ENSG00000143147	149.401	0.534661	0.435533	1.2276	0.219596	0.999907	GPR161
ENSG00000143155	840.961	-0.070329	0.372141	-0.188985	0.850105	0.999907	TIPRL
ENSG00000213064	187.811	0.929355	0.518255	1.79324	0.0729346	0.999907	SFT2D2
ENSG00000143178	16.441	-0.0543779	0.776688	-0.0700125	0.944184	0.999907	TBX19
ENSG00000143153	1632.73	0.0495323	0.432417	0.114547	0.908804	0.999907	ATP1B1
ENSG00000143156	337.002	-0.287692	0.403632	-0.712759	0.475995	0.999907	NME7
ENSG00000117475	321.678	-0.0751211	0.389754	-0.19274	0.847163	0.999907	BLZF1
ENSG00000117477	1.40372	-1.60379	2.28515	-0.701831	0.482784	0.999907	CCDC181
ENSG00000117479	134.295	0.378243	0.445761	0.848532	0.396142	0.999907	SLC19A2
ENSG00000198734	25.8089	-0.534168	0.98447	-0.542595	0.587409	0.999907	F5
ENSG00000171806	185.589	-0.140296	0.40407	-0.347208	0.728435	0.999907	METTL18
ENSG00000000460	293.243	0.69985	0.4969	1.40843	0.159003	0.999907	C1orf112
ENSG00000000457	168.407	-0.25216	0.429434	-0.587192	0.557075	0.999907	SCYL3
ENSG00000075945	179.544	0.384638	0.515346	0.746368	0.455445	0.999907	KIFAP3
ENSG00000120370	207.003	0.176384	0.391669	0.450339	0.652466	0.999907	GORAB
ENSG00000076258	5.4519	0.079183	1.30648	0.0606077	0.951672	0.999907	FMO4
ENSG00000117523	1959.95	-0.409377	0.407652	-1.00423	0.315267	0.999907	PRRC2C
ENSG00000117533	132.999	-0.90861	0.712843	-1.27463	0.202441	0.999907	VAMP4
ENSG00000010165	375.903	0.222261	0.385385	0.576725	0.564125	0.999907	METTL13
ENSG00000197959	14.4803	-0.497837	0.88742	-0.560994	0.574802	0.999907	DNM3
ENSG00000180999	2.35971	0.184373	1.83431	0.100514	0.919937	0.999907	C1orf105
ENSG00000135845	430.682	0.0297443	0.361226	0.0823425	0.934374	0.999907	PIGC
ENSG00000094975	817.891	-0.259523	0.349761	-0.742001	0.458087	0.999907	SUCO
ENSG00000117592	1633.95	0.434187	0.405791	1.06998	0.28463	0.999907	PRDX6
ENSG00000076321	224.459	0.200229	0.402884	0.496987	0.619198	0.999907	KLHL20
ENSG00000120334	245.959	0.317396	0.428892	0.740037	0.459277	0.999907	CENPL
ENSG00000117593	722.313	0.300168	0.436422	0.687794	0.491583	0.999907	DARS2
ENSG00000185278	81.9421	0.455158	0.48682	0.934962	0.349808	0.999907	ZBTB37
ENSG00000135870	835.054	-0.301737	0.383089	-0.787642	0.430906	0.999907	RC3H1
ENSG00000152061	235.579	-0.411657	0.403448	-1.02035	0.307563	0.999907	RABGAP1L
ENSG00000203737	0.474021	0.770622	4.61146	0.16711	0.867283	0.999907	GPR52
ENSG00000116161	1766.46	0.04906	0.427315	0.11481	0.908596	0.999907	CACYBP
ENSG00000120333	238.009	0.248962	0.401855	0.619533	0.535565	0.999907	MRPS14
ENSG00000235750	6.84053	-0.668211	1.1367	-0.58785	0.556633	0.999907	KIAA0040
ENSG00000143207	516.76	0.20032	0.443581	0.451598	0.651559	0.999907	COP1
ENSG00000198797	2.07309	0.356978	2.12303	0.168146	0.866469	0.999907	BRINP2
ENSG00000120341	42.9286	-0.412419	0.578457	-0.712965	0.475867	0.999907	SEC16B
ENSG00000075391	345.066	-0.229223	0.392589	-0.583874	0.559305	0.999907	RASAL2
ENSG00000116191	201.158	-0.0835174	0.413483	-0.201985	0.839929	0.999907	RALGPS2
ENSG00000116199	636.954	0.203687	0.371279	0.54861	0.583273	0.999907	FAM20B
ENSG00000186283	476.424	0.499489	0.427702	1.16784	0.242871	0.999907	TOR3A
ENSG00000143322	347.712	0.284772	0.367999	0.77384	0.439025	0.999907	ABL2
ENSG00000057252	406.846	0.1595	0.450278	0.354225	0.72317	0.999907	SOAT1
ENSG00000162779	10.8478	-1.91329	0.937938	-2.03989	0.0413609	0.999907	AXDND1
ENSG00000169905	760.995	-8.71516e-05	0.372638	-0.000233878	0.999813	0.999907	TOR1AIP2
ENSG00000143337	866.825	-0.111571	0.37037	-0.301241	0.76323	0.999907	TOR1AIP1
ENSG00000135837	1179.49	0.0759992	0.410792	0.185007	0.853224	0.999907	CEP350
ENSG00000116260	686.661	0.355654	0.400618	0.887764	0.374668	0.999907	QSOX1
ENSG00000121454	32.4645	0.135326	0.631066	0.214441	0.830203	0.999907	LHX4
ENSG00000230124	668.957	0.120256	0.396238	0.303495	0.761513	0.999907	ACBD6
ENSG00000143324	1189.97	-0.345927	0.367206	-0.942051	0.346167	0.999907	XPR1
ENSG00000135835	14.7528	0.480699	0.806715	0.595872	0.551261	0.999907	KIAA1614
ENSG00000135823	328.312	-0.398868	0.410486	-0.971698	0.331201	0.999907	STX6
ENSG00000153029	78.3872	0.113613	0.527619	0.215331	0.829509	0.999907	MR1
ENSG00000162783	514.855	-0.126211	0.364165	-0.346578	0.728908	0.999907	IER5
ENSG00000135821	47.4476	-0.610751	0.677141	-0.901955	0.367081	0.999907	GLUL
ENSG00000135828	101.811	-0.351703	0.456807	-0.769916	0.44135	0.999907	RNASEL
ENSG00000143333	5.01348	-0.161213	1.34493	-0.119867	0.904588	0.999907	RGS16
ENSG00000135838	15.7952	-0.0191866	0.759469	-0.0252632	0.979845	0.999907	NPL
ENSG00000135829	2273.95	0.43701	0.449811	0.971542	0.331278	0.999907	DHX9
ENSG00000135862	3333.66	-0.130744	0.383754	-0.340696	0.733332	0.999907	LAMC1
ENSG00000058085	501.148	-0.00531844	0.53049	-0.0100255	0.992001	0.999907	LAMC2
ENSG00000157064	6.52122	-0.468858	1.26684	-0.3701	0.711308	0.999907	NMNAT2
ENSG00000116698	674.095	-0.0898525	0.406255	-0.221173	0.824958	0.999907	SMG7
ENSG00000116701	68.1702	0.254614	0.518383	0.491169	0.623307	0.999907	NCF2
ENSG00000162704	1001.36	0.0591036	0.347764	0.169953	0.865047	0.999907	ARPC5
ENSG00000143344	43.5552	-0.702332	0.570668	-1.23072	0.218428	0.999907	RGL1
ENSG00000198756	3.51557	-0.665117	1.59863	-0.416053	0.677371	0.999907	COLGALT2
ENSG00000198860	357.29	0.44822	0.445691	1.00567	0.314573	0.999907	TSEN15
ENSG00000116667	250.093	-0.510931	0.570154	-0.896127	0.370185	0.999907	C1orf21
[truncated: 13,337 more rows]

## Sheet: RNASEL KO +polyIC vs -polyIC
ENSMBL ID	baseMean	log2FoldChange	lfcSE	stat	pvalue	padj	Gene_name
[truncated: 14,485 more rows]

[truncated: 1 more sheets: RNaseA vs BSA]
