# Supplementary material for: Endonucleolytic RNA cleavage drives changes in gene expression during the innate immune response
Source: bioRxiv. 2023 Oct 1:2023.09.01.555507. Originally published 2023 Sep 2. Preprint. [Version 2] doi: 10.1101/2023.09.01.555507 (PMC10491309; doi:10.1101/2023.09.01.555507)
Supplement: Supplement 2 [file media-2.xlsx]

## Sheet: WT +2-5A vs -2-5A
ENSMBL ID	baseMean	log2FoldChange	lfcSE	stat	pvalue	padj	Gene_name
ENSG00000081041	1673.17	5.06517	0.398501	12.7106	5.16681e-37	6.56444e-33	CXCL2
ENSG00000163734	880.527	4.92834	0.423926	11.6255	3.05965e-31	1.94364e-27	CXCL3
ENSG00000169429	864.691	4.97927	0.443305	11.2321	2.83506e-29	1.20065e-25	CXCL8
ENSG00000130513	1218.21	2.53083	0.239883	10.5503	5.06401e-26	1.60845e-22	GDF15
ENSG00000163739	563.76	3.98112	0.381061	10.4475	1.50476e-25	3.82359e-22	CXCL1
ENSG00000176907	2660	2.36416	0.229422	10.3048	6.69981e-25	1.41868e-21	TCIM
ENSG00000198712	12332.1	2.961	0.294854	10.0423	9.93794e-24	1.80374e-20	COX2
ENSG00000137331	3251.74	3.41433	0.361193	9.45293	3.29487e-21	5.23267e-18	IER3
ENSG00000175505	721.115	2.65914	0.282162	9.42415	4.33619e-21	6.12126e-18	CLCF1
ENSG00000198938	34175.7	2.31778	0.250145	9.26576	1.937e-20	2.46096e-17	COX3
ENSG00000180667	265.068	3.27305	0.36271	9.02386	1.81581e-19	2.09726e-16	YOD1
ENSG00000184545	287.167	4.13832	0.47042	8.79708	1.40425e-18	1.48675e-15	DUSP8
ENSG00000139800	246.983	2.48436	0.284746	8.72484	2.66558e-18	2.60509e-15	ZIC5
ENSG00000095752	804.913	2.22025	0.258565	8.58681	8.94161e-18	8.11451e-15	IL11
ENSG00000198804	38316.1	2.66306	0.31702	8.40029	4.45385e-17	3.77241e-14	COX1
ENSG00000184557	643.839	2.70236	0.323454	8.35469	6.56022e-17	4.74371e-14	SOCS3
ENSG00000099860	1386.94	2.94132	0.351896	8.35849	6.35239e-17	4.74371e-14	GADD45B
ENSG00000198727	17028.9	2.35741	0.282262	8.35184	6.72072e-17	4.74371e-14	CYTB
ENSG00000108691	980.254	2.23303	0.278548	8.01668	1.08643e-15	6.90155e-13	CCL2
ENSG00000198840	1903.32	2.51108	0.313224	8.01689	1.08458e-15	6.90155e-13	ND3
ENSG00000162772	759.966	3.47142	0.441213	7.8679	3.6065e-15	2.18193e-12	ATF3
ENSG00000115009	152.186	6.33068	0.807503	7.83982	4.51193e-15	2.60564e-12	CCL20
ENSG00000198517	1247.29	2.43225	0.314617	7.73083	1.06851e-14	5.90234e-12	MAFK
ENSG00000198763	7547.61	2.48234	0.322382	7.7	1.36063e-14	7.20283e-12	ND2
ENSG00000120738	1531.48	6.59214	0.871071	7.56785	3.79438e-14	1.92411e-11	EGR1
ENSG00000198888	5933.74	2.52618	0.334017	7.56304	3.93758e-14	1.92411e-11	ND1
ENSG00000128342	214.35	2.24205	0.297416	7.53841	4.75724e-14	2.23854e-11	LIF
ENSG00000142871	4346.3	3.33282	0.448987	7.42298	1.14514e-13	5.19608e-11	CCN1
ENSG00000167747	126.362	2.65481	0.366651	7.2407	4.46359e-13	1.89961e-10	C19orf48
ENSG00000198886	12438.6	2.1029	0.290454	7.24004	4.4855e-13	1.89961e-10	ND4
ENSG00000212907	2986.53	2.22703	0.322223	6.91146	4.79691e-12	1.96596e-09	ND4L
ENSG00000120129	6666.19	2.62364	0.38005	6.9034	5.07719e-12	2.0158e-09	DUSP1
ENSG00000185022	273.075	3.20767	0.466368	6.87797	6.07127e-12	2.33744e-09	MAFF
ENSG00000128016	1567.07	2.77539	0.410673	6.75816	1.39751e-11	5.22217e-09	ZFP36
ENSG00000087074	2504.37	3.27994	0.489852	6.69579	2.14513e-11	7.78681e-09	PPP1R15A
ENSG00000138166	824.235	1.71168	0.257557	6.64584	3.01497e-11	1.06403e-08	DUSP5
ENSG00000170684	200.046	2.06507	0.314499	6.56622	5.16078e-11	1.7721e-08	ZNF296
ENSG00000127129	204.035	2.12196	0.325918	6.51072	7.47917e-11	2.5006e-08	EDN2
ENSG00000078401	1965.59	2.19617	0.337836	6.50069	7.99543e-11	2.60466e-08	EDN1
ENSG00000149798	126.818	2.05643	0.323608	6.35469	2.08845e-10	6.63342e-08	CDC42EP2
ENSG00000235034	116.851	2.60676	0.410684	6.34736	2.19047e-10	6.78779e-08	C19orf81
ENSG00000176697	414.045	1.92441	0.305747	6.29412	3.09143e-10	9.35157e-08	BDNF
ENSG00000105732	837.56	1.78065	0.285337	6.24053	4.36089e-10	1.28849e-07	ZNF574
ENSG00000101665	171.01	1.95539	0.315254	6.2026	5.55367e-10	1.60362e-07	SMAD7
ENSG00000148926	3437.87	2.73455	0.442507	6.17968	6.42312e-10	1.81346e-07	ADM
ENSG00000187475	61.4134	3.60364	0.586641	6.14284	8.10596e-10	2.23883e-07	H1-6
ENSG00000186395	378.148	1.71566	0.281961	6.08476	1.16666e-09	3.1537e-07	KRT10
ENSG00000124882	1530.53	1.81382	0.299577	6.05461	1.40755e-09	3.72561e-07	EREG
ENSG00000198899	7984.21	2.43878	0.403286	6.04726	1.47328e-09	3.82e-07	ATP6
ENSG00000143878	1819.14	1.9394	0.32189	6.02504	1.69065e-09	4.29595e-07	RHOB
ENSG00000100483	165.492	1.93144	0.321476	6.00804	1.87777e-09	4.67786e-07	VCPKMT
ENSG00000008710	346.376	1.8999	0.317112	5.99125	2.0824e-09	4.99186e-07	PKD1
ENSG00000115289	390.308	1.62993	0.272019	5.99198	2.07305e-09	4.99186e-07	PCGF1
ENSG00000166012	771.728	2.00181	0.33511	5.97358	2.32107e-09	5.46097e-07	TAF1D
ENSG00000177125	71.6418	2.55781	0.430619	5.93986	2.8527e-09	6.58975e-07	ZBTB34
ENSG00000167565	568.445	1.72737	0.291678	5.92217	3.17712e-09	7.20809e-07	SERTAD3
ENSG00000188483	4391.65	1.57285	0.267069	5.88928	3.87893e-09	8.64592e-07	IER5L
ENSG00000159388	173.969	1.97667	0.336234	5.87886	4.13101e-09	9.04904e-07	BTG2
ENSG00000173559	135.09	1.98686	0.339093	5.85932	4.64758e-09	1.00081e-06	NABP1
ENSG00000175592	908.617	1.83719	0.315469	5.82368	5.75668e-09	1.21898e-06	FOSL1
ENSG00000125740	218.052	5.80023	1.00103	5.79424	6.86314e-09	1.42945e-06	FOSB
ENSG00000189266	292.138	1.86925	0.323721	5.77428	7.72849e-09	1.58372e-06	PNRC2
ENSG00000169242	678.494	1.79922	0.312116	5.76458	8.18602e-09	1.65085e-06	EFNA1
ENSG00000138834	202.144	2.29957	0.400264	5.74514	9.18472e-09	1.82331e-06	MAPK8IP3
ENSG00000104899	65.7046	2.76959	0.482302	5.74244	9.33225e-09	1.8241e-06	AMH
ENSG00000125968	7815.07	1.43257	0.250774	5.71261	1.11253e-08	2.14163e-06	ID1
ENSG00000144802	641.453	3.06924	0.537866	5.70633	1.15437e-08	2.18899e-06	NFKBIZ
ENSG00000179431	571.276	1.7801	0.316236	5.62901	1.81245e-08	3.38636e-06	FJX1
ENSG00000197063	412.851	1.51616	0.269868	5.61816	1.93004e-08	3.55379e-06	MAFG
ENSG00000067082	904.053	1.79769	0.321428	5.59284	2.2339e-08	4.05452e-06	KLF6
ENSG00000247315	409.41	1.97905	0.355479	5.56729	2.58736e-08	4.56562e-06	ZCCHC3
ENSG00000113070	133.12	2.82536	0.507453	5.56772	2.58089e-08	4.56562e-06	HBEGF
ENSG00000175213	171.289	1.70639	0.306687	5.56395	2.6374e-08	4.59017e-06	ZNF408
ENSG00000197019	976.878	1.67105	0.300473	5.56139	2.67628e-08	4.59488e-06	SERTAD1
ENSG00000132510	646.252	2.96843	0.536593	5.53198	3.16628e-08	5.36368e-06	KDM6B
ENSG00000118263	214.464	1.66688	0.301557	5.52756	3.24719e-08	5.42837e-06	KLF7
ENSG00000109321	1738.4	1.51905	0.27657	5.49244	3.96427e-08	6.54104e-06	AREG
ENSG00000179833	305.05	1.48106	0.270898	5.46722	4.57136e-08	7.44604e-06	SERTAD2
ENSG00000164949	129.776	1.7602	0.322513	5.45777	4.82149e-08	7.65713e-06	GEM
ENSG00000148120	814.37	1.36924	0.250848	5.45844	4.80343e-08	7.65713e-06	AOPEP
ENSG00000112715	448.501	1.40161	0.25732	5.44696	5.12377e-08	8.03672e-06	VEGFA
ENSG00000140406	148.226	1.95314	0.359704	5.42987	5.63945e-08	8.73771e-06	TLNRD1
ENSG00000204387	92.1145	2.55105	0.471051	5.41566	6.10624e-08	9.34696e-06	SNHG32
ENSG00000139289	888.292	1.4454	0.267248	5.40845	6.3572e-08	9.61526e-06	PHLDA1
ENSG00000149716	216.824	1.57624	0.291749	5.40272	6.5637e-08	9.81079e-06	LTO1
ENSG00000130522	2324.9	1.46723	0.272462	5.3851	7.24064e-08	1.06968e-05	JUND
ENSG00000166860	114.974	1.90304	0.355919	5.34683	8.95091e-08	1.30714e-05	ZBTB39
ENSG00000165802	315.868	2.01933	0.378019	5.34187	9.19943e-08	1.32817e-05	NSMF
ENSG00000163874	390.17	2.06127	0.387334	5.32169	1.02806e-07	1.45907e-05	ZC3H12A
ENSG00000185730	158.571	1.64384	0.30895	5.32072	1.03358e-07	1.45907e-05	ZNF696
ENSG00000117318	8635.17	1.42409	0.26855	5.30289	1.13986e-07	1.5572e-05	ID3
ENSG00000116717	754.855	2.34002	0.441037	5.30572	1.12228e-07	1.5572e-05	GADD45A
ENSG00000185650	2065.72	1.34413	0.253469	5.30295	1.13946e-07	1.5572e-05	ZFP36L1
ENSG00000198355	596.336	1.68201	0.318254	5.28511	1.2563e-07	1.68014e-05	PIM3
ENSG00000254402	168.382	1.79186	0.339011	5.28554	1.25334e-07	1.68014e-05	LRRC24
ENSG00000173334	565.397	2.34124	0.443527	5.27868	1.30117e-07	1.72202e-05	TRIB1
ENSG00000075426	1197.49	1.67811	0.319474	5.25274	1.49849e-07	1.96272e-05	FOSL2
ENSG00000115963	850.965	1.78452	0.340904	5.23468	1.65271e-07	2.14262e-05	RND3
ENSG00000137817	154.62	2.09369	0.401111	5.21973	1.79181e-07	2.29949e-05	PARP6
ENSG00000178860	329.34	1.42686	0.274187	5.20397	1.95073e-07	2.4784e-05	MSC
ENSG00000177051	178.119	1.58676	0.305043	5.20175	1.97417e-07	2.48335e-05	FBXO46
ENSG00000196428	708.916	1.54241	0.299304	5.15332	2.55919e-07	3.1877e-05	TSC22D2
ENSG00000174276	291.729	1.4581	0.283249	5.14775	2.63628e-07	3.25183e-05	ZNHIT2
ENSG00000164284	373.693	1.35034	0.262631	5.14159	2.72426e-07	3.32805e-05	GRPEL2
ENSG00000261221	141.977	1.8478	0.361561	5.11061	3.21122e-07	3.88557e-05	ZNF865
ENSG00000175265	170.311	2.31174	0.454246	5.08919	3.59596e-07	4.31006e-05	GOLGA8A
ENSG00000221869	816.46	1.47706	0.291185	5.0726	3.9242e-07	4.65953e-05	CEBPD
ENSG00000148339	146.605	1.78574	0.353208	5.05576	4.28672e-07	5.04285e-05	SLC25A25
ENSG00000273604	154.236	1.74007	0.346538	5.02129	5.13258e-07	5.98251e-05	EPOP
ENSG00000215252	169.601	2.29647	0.457699	5.01743	5.23675e-07	5.99395e-05	GOLGA8B
ENSG00000213398	46.631	3.40178	0.677899	5.01813	5.21762e-07	5.99395e-05	LCAT
ENSG00000164236	266.523	1.97389	0.396024	4.98428	6.21942e-07	7.00957e-05	ANKRD33B
ENSG00000228253	1192.37	2.90579	0.583046	4.98381	6.23441e-07	7.00957e-05	ATP8
ENSG00000136630	45.7488	2.38343	0.479893	4.96659	6.81392e-07	7.59394e-05	HLX
ENSG00000247626	328.981	1.75506	0.353957	4.9584	7.10762e-07	7.85237e-05	MARS2
ENSG00000211448	258.247	1.40685	0.284028	4.9532	7.30019e-07	7.92725e-05	DIO2
ENSG00000179588	210.559	1.69946	0.343077	4.95357	7.2863e-07	7.92725e-05	ZFPM1
ENSG00000107984	5513.46	1.19093	0.241774	4.92579	8.40192e-07	8.97518e-05	DKK1
ENSG00000105327	325.984	1.8329	0.372111	4.92569	8.4065e-07	8.97518e-05	BBC3
ENSG00000187391	39.8995	3.17117	0.646613	4.90428	9.37727e-07	9.92819e-05	MAGI2
ENSG00000174109	350.187	1.53463	0.313213	4.89963	9.60158e-07	0.000100053	C16orf91
ENSG00000120709	314.541	1.70454	0.3479	4.89951	9.60759e-07	0.000100053	FAM53C
ENSG00000138413	687.777	-1.28644	0.263097	-4.88961	1.01036e-06	0.000104363	IDH1
ENSG00000122644	243.086	1.83918	0.377313	4.8744	1.09138e-06	0.000110928	ARL4A
ENSG00000146826	136.447	1.62124	0.332496	4.87597	1.08277e-06	0.000110928	TRAPPC14
ENSG00000185338	81.17	4.62201	0.949876	4.8659	1.13935e-06	0.000114885	SOCS1
ENSG00000177989	76.9504	1.90039	0.390975	4.86065	1.17e-06	0.000117047	ODF3B
ENSG00000198142	218.539	1.65877	0.341474	4.85768	1.1877e-06	0.000117889	SOWAHC
ENSG00000115738	3321.3	1.26986	0.262022	4.84637	1.25742e-06	0.000123841	ID2
ENSG00000152804	456.902	1.30073	0.269261	4.83072	1.3604e-06	0.000132953	HHEX
ENSG00000176749	39.5467	2.59213	0.537106	4.82611	1.39226e-06	0.000135028	CDK5R1
ENSG00000162783	1084.79	2.04457	0.424369	4.8179	1.4508e-06	0.00013964	IER5
ENSG00000144655	621.018	2.2044	0.459214	4.80037	1.58373e-06	0.000151288	CSRNP1
ENSG00000197261	140.303	1.47164	0.307101	4.79204	1.65092e-06	0.00015537	C6orf141
ENSG00000196739	88.2458	1.97286	0.411574	4.79346	1.63929e-06	0.00015537	COL27A1
ENSG00000105679	41.5188	2.67173	0.557836	4.78946	1.67229e-06	0.000156224	GAPDHS
ENSG00000150347	74.1858	2.49445	0.522466	4.77438	1.80265e-06	0.000167173	ARID5B
ENSG00000179886	291.26	1.45477	0.30562	4.76005	1.93545e-06	0.000178187	TIGD5
ENSG00000171163	159.435	1.69005	0.356249	4.74402	2.09523e-06	0.00019151	ZNF692
ENSG00000197024	201.211	1.40384	0.297398	4.7204	2.35378e-06	0.000213605	ZNF398
ENSG00000111266	355.615	1.30793	0.277756	4.70891	2.49043e-06	0.000224404	DUSP16
ENSG00000169635	45.4165	2.45399	0.521854	4.70245	2.57058e-06	0.000229994	HIC2
ENSG00000108786	168.731	1.77237	0.377704	4.6925	2.69891e-06	0.000239788	HSD17B1
ENSG00000135069	998.8	-1.22924	0.262313	-4.68615	2.78396e-06	0.000245626	PSAT1
ENSG00000163545	1558	2.21459	0.473101	4.681	2.85474e-06	0.000250134	NUAK2
ENSG00000126562	23.5252	4.09543	0.876875	4.67048	3.005e-06	0.000261496	WNK4
ENSG00000153487	196.626	1.57396	0.337876	4.65839	3.18694e-06	0.000275443	ING1
ENSG00000174456	113.715	1.89471	0.408799	4.63482	3.57247e-06	0.000306677	C12orf76
ENSG00000141682	568.104	1.48959	0.32152	4.63296	3.60471e-06	0.000307368	PMAIP1
ENSG00000176401	147.121	1.67369	0.361528	4.62948	3.66578e-06	0.000308435	EID2B
ENSG00000146067	95.7955	1.72508	0.372552	4.63044	3.64887e-06	0.000308435	FAM193B
ENSG00000106346	232.797	1.43804	0.311335	4.61896	3.85661e-06	0.000322357	USP42
ENSG00000162510	29.8611	3.73127	0.809162	4.61128	4.00203e-06	0.000332326	MATN1
ENSG00000126603	207.551	1.49366	0.325677	4.58634	4.5108e-06	0.000372141	GLIS2
ENSG00000139182	37.1546	4.59272	1.00192	4.58391	4.56361e-06	0.000374069	CLSTN3
ENSG00000277075	72.3541	1.82992	0.400056	4.57415	4.78156e-06	0.000389421	H2AC8
ENSG00000111012	39.5145	3.06764	0.671465	4.56858	4.91048e-06	0.000397373	CYP27B1
ENSG00000067191	37.4267	2.38233	0.521749	4.56605	4.96992e-06	0.000399638	CACNB1
ENSG00000169951	80.7939	1.94211	0.426079	4.55809	5.16198e-06	0.000412472	ZNF764
ENSG00000118523	1127.82	2.13117	0.467913	4.55463	5.24786e-06	0.000416713	CCN2
ENSG00000152464	320.394	1.27466	0.280037	4.55176	5.3198e-06	0.00041721	RPP38
ENSG00000173917	44.8899	2.198	0.482767	4.55292	5.29068e-06	0.00041721	HOXB2
ENSG00000156853	99.3582	1.75619	0.386336	4.54576	5.47376e-06	0.000421479	ZNF689
ENSG00000182324	40.5387	4.64823	1.02251	4.54592	5.46958e-06	0.000421479	KCNJ14
ENSG00000204839	87.2146	2.81728	0.619464	4.54793	5.41769e-06	0.000421479	MROH6
ENSG00000197837	6638.42	1.14892	0.252949	4.54211	5.56935e-06	0.000425533	H4C16
ENSG00000087494	222.889	1.5341	0.337818	4.5412	5.59339e-06	0.000425533	PTHLH
ENSG00000183072	105.589	1.66275	0.366452	4.53743	5.69448e-06	0.000430645	NKX2-5
ENSG00000179532	38.2911	2.701	0.596365	4.52911	5.9234e-06	0.000445306	DNHD1
ENSG00000179456	126.887	1.77604	0.392908	4.52025	6.17658e-06	0.000461609	ZBTB18
ENSG00000006432	102.272	1.67261	0.370774	4.51112	6.44848e-06	0.000479111	MAP3K9
ENSG00000185947	129.066	1.64979	0.366142	4.50587	6.61001e-06	0.000488257	ZNF267
ENSG00000149289	126.274	1.67809	0.373098	4.49772	6.86857e-06	0.000504423	ZC3H12C
ENSG00000171425	264.023	1.2293	0.273422	4.49597	6.92534e-06	0.000505669	ZNF581
ENSG00000170345	1164.6	3.00454	0.669608	4.48701	7.22313e-06	0.000524399	FOS
ENSG00000162757	65.5219	1.83628	0.409547	4.48369	7.33621e-06	0.000529583	C1orf74
ENSG00000070444	174.58	1.29454	0.288953	4.4801	7.46095e-06	0.000535545	MNT
ENSG00000102054	955.78	-1.08907	0.243317	-4.47593	7.60789e-06	0.000543024	RBBP7
ENSG00000182107	74.3516	5.51645	1.23302	4.47394	7.6793e-06	0.000545059	TMEM30B
ENSG00000132692	126.739	1.47794	0.330804	4.46773	7.9054e-06	0.000557989	BCAN
ENSG00000170100	71.8902	1.9748	0.443378	4.45398	8.4291e-06	0.000585509	ZNF778
ENSG00000121864	168.46	1.63315	0.366681	4.45387	8.43354e-06	0.000585509	ZNF639
ENSG00000092964	779.949	-1.22507	0.275001	-4.45477	8.39814e-06	0.000585509	DPYSL2
ENSG00000127528	252.214	1.84324	0.416468	4.42588	9.60518e-06	0.000663227	KLF2
ENSG00000158480	211.495	1.40319	0.317219	4.42341	9.71541e-06	0.000667212	SPATA2
ENSG00000167173	482.709	1.25738	0.284413	4.42096	9.82622e-06	0.000671194	C15orf39
ENSG00000174136	94.5432	1.67127	0.378988	4.40983	1.03453e-05	0.000702872	RGMB
ENSG00000158805	118.73	1.67372	0.380191	4.40231	1.07105e-05	0.000723816	ZNF276
ENSG00000148677	738.58	2.66217	0.606201	4.39157	1.12535e-05	0.000754786	ANKRD1
ENSG00000198435	61.5423	1.90776	0.43448	4.39091	1.12876e-05	0.000754786	NRARP
ENSG00000275993	1642.33	1.53812	0.350923	4.38308	1.17015e-05	0.000778367	LOC102724428
ENSG00000174579	138.348	1.68271	0.384082	4.38112	1.1807e-05	0.00078129	MSL2
ENSG00000224420	18.8772	6.77062	1.54679	4.3772	1.20215e-05	0.000787285	ADM5
ENSG00000187605	147.873	1.53512	0.350643	4.37802	1.19763e-05	0.000787285	TET3
ENSG00000179598	125.2	1.59135	0.36514	4.35818	1.31147e-05	0.000842464	PLD6
ENSG00000159224	114.767	1.96377	0.450439	4.35968	1.30255e-05	0.000842464	GIP
ENSG00000188766	37.2406	3.49951	0.80302	4.35794	1.31293e-05	0.000842464	SPRED3
ENSG00000082258	201.432	1.37803	0.316133	4.35901	1.30653e-05	0.000842464	CCNT2
ENSG00000142178	1599.01	1.53251	0.352456	4.34809	1.37328e-05	0.000876762	SIK1
ENSG00000136158	176.772	1.78024	0.409625	4.34603	1.38625e-05	0.000880614	SPRY2
ENSG00000105085	60.6082	2.15974	0.497603	4.34028	1.42301e-05	0.000899471	MED26
ENSG00000140519	267.888	1.5427	0.355611	4.33816	1.4368e-05	0.000903693	RHCG
ENSG00000205138	535.758	1.42757	0.32944	4.33331	1.46883e-05	0.000919285	SDHAF1
ENSG00000181649	1269.46	1.02677	0.23707	4.33108	1.48379e-05	0.000924095	PHLDA2
ENSG00000227268	20.0312	4.59519	1.06271	4.32405	1.53188e-05	0.000949395	KLLN
ENSG00000074800	10013.3	-1.06635	0.246949	-4.31811	1.5737e-05	0.000970577	ENO1
ENSG00000173209	101.359	2.43924	0.565491	4.31349	1.60696e-05	0.000986301	AHSA2P
ENSG00000187624	81.3292	1.69991	0.39541	4.29911	1.71485e-05	0.00104746	C17orf97
ENSG00000076604	784.944	1.25043	0.291314	4.29237	1.76775e-05	0.00107461	TRAF4
ENSG00000134684	644.459	-1.16094	0.270856	-4.2862	1.81754e-05	0.0010944	YARS1
ENSG00000188070	61.1123	1.95009	0.454904	4.28681	1.81261e-05	0.0010944	ZFTA
ENSG00000176845	83.8161	2.04461	0.478012	4.27732	1.89155e-05	0.00113359	METRNL
ENSG00000160211	9295.09	-1.00677	0.235638	-4.27251	1.93286e-05	0.00115291	G6PD
ENSG00000006125	1366.26	-1.09465	0.25633	-4.27048	1.95054e-05	0.00115802	AP2B1
ENSG00000187134	8253.35	-0.972245	0.227901	-4.26608	1.98939e-05	0.00117242	AKR1C1
ENSG00000148840	836.241	1.4844	0.348074	4.26461	2.00248e-05	0.00117242	PPRC1
ENSG00000175197	162.03	1.78696	0.418971	4.26512	1.99799e-05	0.00117242	DDIT3
ENSG00000136997	2893.78	1.73366	0.407053	4.25905	2.05298e-05	0.00119648	MYC
ENSG00000102890	37.3685	3.36692	0.790897	4.2571	2.07099e-05	0.00120146	ELMO3
ENSG00000221916	27.5101	2.3432	0.550763	4.25447	2.09545e-05	0.00121012	C19orf73
ENSG00000073756	864.744	1.25168	0.294712	4.24713	2.16531e-05	0.00124481	PTGS2
ENSG00000120616	229.978	1.38513	0.326878	4.23745	2.26072e-05	0.0012938	EPC1
ENSG00000106404	25.7493	5.03554	1.18872	4.23609	2.27443e-05	0.00129582	CLDN15
ENSG00000185670	65.8486	1.77186	0.418874	4.23006	2.33631e-05	0.00131888	ZBTB3
ENSG00000114315	722.439	1.70662	0.403497	4.22956	2.34145e-05	0.00131888	HES1
ENSG00000085662	3941.32	-1.0201	0.241209	-4.22912	2.34606e-05	0.00131888	AKR1B1
ENSG00000177721	60.2503	2.52488	0.597398	4.22646	2.37392e-05	0.00132866	ANXA2R
ENSG00000168795	151.842	1.76157	0.418357	4.21069	2.54592e-05	0.00141868	ZBTB5
ENSG00000197808	61.9013	1.72096	0.40905	4.20722	2.58537e-05	0.00143437	ZNF461
ENSG00000181409	40.6418	5.62877	1.34049	4.19905	2.68034e-05	0.0014806	AATK
ENSG00000139718	466.952	1.26475	0.301743	4.19149	2.77133e-05	0.00152423	SETD1B
ENSG00000065833	720.641	-1.08229	0.258455	-4.18754	2.8199e-05	0.00154426	ME1
ENSG00000107140	141.779	1.31307	0.314454	4.17572	2.97039e-05	0.00161969	TESK1
ENSG00000181019	10228.6	-0.957419	0.230079	-4.16127	3.1648e-05	0.00171101	NQO1
ENSG00000115091	1177.72	-1.0057	0.241631	-4.16214	3.15276e-05	0.00171101	ACTR3
ENSG00000225973	156.029	1.42198	0.343188	4.14344	3.42137e-05	0.00182641	PIGBOS1
ENSG00000006194	216.808	1.24187	0.299641	4.14454	3.40494e-05	0.00182641	ZNF263
ENSG00000163931	9318.73	-0.961325	0.231995	-4.14373	3.41703e-05	0.00182641	TKT
ENSG00000014641	1045.36	-1.11036	0.268357	-4.13763	3.50917e-05	0.00186544	MDH1
ENSG00000040633	742.182	1.06896	0.258527	4.13483	3.55225e-05	0.00187782	PHF23
ENSG00000275183	76.1238	1.6439	0.397634	4.13419	3.56202e-05	0.00187782	LENG9
ENSG00000245848	172.01	1.20236	0.291273	4.12795	3.66004e-05	0.00192152	CEBPA
ENSG00000105220	4731.42	-0.947422	0.229646	-4.12557	3.69818e-05	0.00193356	GPI
ENSG00000166526	163.868	1.42064	0.344701	4.12135	3.76652e-05	0.00196121	ZNF3
ENSG00000205730	285.393	1.23905	0.300732	4.12011	3.7869e-05	0.00196378	ITPRIPL2
ENSG00000167625	278.943	1.41337	0.343867	4.11022	3.95286e-05	0.00204151	ZNF526
ENSG00000176809	30.8186	3.01959	0.735582	4.10503	4.04262e-05	0.00207941	LRRC37A3
ENSG00000173281	99.1646	1.97747	0.481982	4.10279	4.08193e-05	0.00209117	PPP1R3B
ENSG00000267216	18.8087	3.44538	0.840385	4.09977	4.13564e-05	0.00210173	ZNF8-ERVK3-1
ENSG00000163795	177.569	1.70559	0.415947	4.1005	4.12267e-05	0.00210173	ZNF513
ENSG00000183891	270.437	1.39472	0.340321	4.09825	4.1628e-05	0.00210711	TTC32
ENSG00000125846	83.1039	1.90531	0.465272	4.09505	4.22083e-05	0.002128	ZNF133
ENSG00000141026	227.689	1.37521	0.335993	4.09297	4.25892e-05	0.0021303	MED9
ENSG00000169220	40.9779	2.20412	0.538437	4.09355	4.24817e-05	0.0021303	RGS14
ENSG00000154358	43.4154	1.98105	0.484498	4.08887	4.33484e-05	0.00215631	OBSCN
ENSG00000132661	725.389	1.47982	0.361961	4.08833	4.34486e-05	0.00215631	NXT1
ENSG00000187678	65.4747	1.63315	0.40137	4.06892	4.72307e-05	0.00233489	SPRY4
ENSG00000168564	237.501	1.39718	0.343631	4.06592	4.78431e-05	0.00235599	CDKN2AIP
ENSG00000134333	5647.79	-1.02131	0.251419	-4.06216	4.86199e-05	0.00238423	LDHA
ENSG00000110955	5160.25	-0.986634	0.242985	-4.06047	4.89743e-05	0.00238423	ATP5F1B
ENSG00000138623	62.4635	2.47445	0.609404	4.06044	4.89795e-05	0.00238423	SEMA7A
ENSG00000196975	1715.86	-0.979755	0.241853	-4.05103	5.09924e-05	0.00247274	ANXA4
ENSG00000167395	113.313	2.18243	0.538926	4.0496	5.13055e-05	0.00247846	ZNF646
ENSG00000127334	170.154	1.54785	0.382401	4.04772	5.17197e-05	0.00248901	DYRK2
ENSG00000137709	16.954	5.1937	1.28387	4.04534	5.22471e-05	0.0025049	POU2F3
ENSG00000205560	30.6427	3.82909	0.947802	4.03997	5.34576e-05	0.00255331	CPT1B
ENSG00000154734	25.8711	2.84626	0.705025	4.03711	5.41135e-05	0.00257495	ADAMTS1
ENSG00000172340	263.878	-1.2235	0.303396	-4.03268	5.51441e-05	0.0026142	SUCLG2
ENSG00000102144	2431.5	-1.12217	0.278613	-4.0277	5.63263e-05	0.00266032	PGK1
ENSG00000160888	2119.86	2.10238	0.522277	4.02542	5.68746e-05	0.00267627	IER2
ENSG00000089692	56.0785	4.21572	1.04915	4.01822	5.86405e-05	0.00274918	LAG3
ENSG00000133121	37.85	2.02417	0.503986	4.01632	5.9113e-05	0.00276114	STARD13
ENSG00000087510	235.184	1.103	0.274902	4.01235	6.01181e-05	0.0027978	TFAP2C
ENSG00000167968	54.5488	3.33416	0.83214	4.00673	6.1565e-05	0.00285468	DNASE1L2
ENSG00000157456	506.078	-1.08244	0.27023	-4.00562	6.18563e-05	0.00285776	CCNB2
ENSG00000161996	122.41	1.67816	0.419052	4.00465	6.21086e-05	0.00285902	WDR90
ENSG00000166225	182.084	1.34074	0.335133	4.00063	6.31745e-05	0.00289759	FRS2
ENSG00000121068	97.6568	1.75832	0.440018	3.99602	6.44151e-05	0.00294386	TBX2
ENSG00000020577	93.1971	1.51053	0.378737	3.98834	6.65382e-05	0.00301917	SAMD4A
ENSG00000118515	721.624	1.51141	0.378893	3.98902	6.63475e-05	0.00301917	SGK1
ENSG00000079739	183.946	-1.21587	0.305733	-3.97689	6.98228e-05	0.00314574	PGM1
ENSG00000140104	82.7912	1.74141	0.437827	3.97741	6.96711e-05	0.00314574	CLBA1
ENSG00000104325	203.959	-1.20457	0.303571	-3.96799	7.24801e-05	0.00325392	DECR1
ENSG00000068745	354.81	1.03729	0.261605	3.96509	7.33679e-05	0.00328218	IP6K2
ENSG00000177606	1717.66	2.09719	0.530151	3.95584	7.62678e-05	0.00339994	JUN
ENSG00000198799	141.919	1.22963	0.311178	3.95154	7.76484e-05	0.00343736	LRIG2
ENSG00000205903	263.728	1.49067	0.377184	3.95211	7.74636e-05	0.00343736	ZNF316
ENSG00000164362	37.1605	2.27687	0.576352	3.95049	7.79914e-05	0.00344056	TERT
ENSG00000171574	127.399	1.39067	0.3525	3.94515	7.97494e-05	0.00350594	ZNF584
ENSG00000196357	35.6663	1.91323	0.485571	3.94016	8.14274e-05	0.00356736	ZNF565
ENSG00000169016	231.87	1.20329	0.305474	3.9391	8.17893e-05	0.0035709	E2F6
ENSG00000130758	28.2667	2.43907	0.619529	3.93697	8.25179e-05	0.00359038	MAP3K10
ENSG00000197043	168.673	-1.3292	0.338342	-3.92857	8.5453e-05	0.00370539	ANXA6
ENSG00000159216	106.678	1.52331	0.388314	3.92287	8.75002e-05	0.00378126	RUNX1
ENSG00000162601	90.329	1.70044	0.433742	3.92039	8.84047e-05	0.0038074	MYSM1
ENSG00000167702	167.297	1.90442	0.486788	3.91222	9.145e-05	0.00392525	KIFC2
ENSG00000099625	51.3303	2.33769	0.597879	3.90998	9.23039e-05	0.00394711	CBARP
ENSG00000181135	88.4673	1.40776	0.36011	3.90926	9.25808e-05	0.00394711	ZNF707
ENSG00000155330	141.182	1.31137	0.335545	3.90817	9.29979e-05	0.00395163	C16orf87
ENSG00000218891	219.928	1.36426	0.349712	3.9011	9.5756e-05	0.00405527	ZNF579
ENSG00000147454	289.15	1.07722	0.276198	3.90016	9.61296e-05	0.00405756	SLC25A37
ENSG00000162194	78.1807	1.56963	0.402802	3.89677	9.74827e-05	0.00409039	LBHD1
ENSG00000204946	54.786	1.56112	0.400635	3.8966	9.75512e-05	0.00409039	ZNF783
ENSG00000188522	312.724	1.19557	0.307019	3.89413	9.85513e-05	0.00411873	FAM83G
ENSG00000198786	19631	1.37938	0.35453	3.89073	9.9944e-05	0.00416324	ND5
ENSG00000163171	320.455	1.10497	0.284124	3.88906	0.000100634	0.00417827	CDC42EP3
ENSG00000131236	797.656	-1.01137	0.260287	-3.88558	0.000102084	0.00422469	CAP1
ENSG00000163064	50.5891	1.99438	0.514192	3.87867	0.000105031	0.00430458	EN1
ENSG00000253293	43.9487	1.86593	0.480962	3.87958	0.000104635	0.00430458	HOXA10
ENSG00000168078	480.409	-1.00826	0.259949	-3.87869	0.00010502	0.00430458	PBK
ENSG00000166261	94.6984	1.50014	0.387585	3.87047	0.000108626	0.00441442	ZNF202
ENSG00000008300	137.509	1.56603	0.404639	3.87018	0.000108754	0.00441442	CELSR3
ENSG00000114019	1381.55	1.83513	0.474117	3.87063	0.000108555	0.00441442	AMOTL2
ENSG00000071127	1421.29	-0.942285	0.243805	-3.86491	0.00011113	0.00449651	WDR1
ENSG00000125166	992.298	-0.958445	0.248113	-3.86294	0.00011203	0.00451856	GOT2
ENSG00000174586	21.987	2.40629	0.623182	3.8613	0.000112786	0.00452072	ZNF497
ENSG00000138772	522.462	-1.01963	0.264065	-3.86128	0.000112796	0.00452072	ANXA3
ENSG00000118503	189.21	2.10998	0.54683	3.85856	0.000114055	0.00455684	TNFAIP3
ENSG00000175536	63.2811	1.48161	0.384538	3.85297	0.000116696	0.00464772	LIPT2
ENSG00000103404	138.529	1.389	0.360596	3.85197	0.000117174	0.00465216	USP31
ENSG00000102804	2035.47	0.870949	0.226155	3.85112	0.000117579	0.0046537	TSC22D1
ENSG00000138796	173.764	-1.2605	0.327645	-3.84717	0.000119492	0.00471474	HADH
ENSG00000173530	583.117	1.14147	0.296781	3.84619	0.000119968	0.00471885	TNFRSF10D
ENSG00000165506	400.213	1.06395	0.276926	3.84199	0.000122043	0.00478566	DNAAF2
ENSG00000014216	550.546	-1.08885	0.283541	-3.84021	0.000122931	0.00480566	CAPN1
ENSG00000115998	70.6437	1.46483	0.381705	3.8376	0.000124245	0.00483881	C2orf42
ENSG00000178726	618.332	1.26731	0.330287	3.83701	0.000124541	0.00483881	THBD
ENSG00000172932	159.296	1.44315	0.376242	3.8357	0.000125205	0.0048498	ANKRD13D
ENSG00000185864	20.925	2.59697	0.677392	3.83378	0.000126191	0.00487313	NPIPB4
ENSG00000138758	253.884	-1.10163	0.287895	-3.82651	0.000129971	0.00500387	SEPTIN11
ENSG00000162878	293.783	1.12982	0.295469	3.82382	0.000131402	0.00504368	PKDCC
ENSG00000171813	74.5563	1.54187	0.403749	3.81889	0.000134055	0.00513004	PWWP2B
ENSG00000135637	125.476	1.56497	0.409969	3.81728	0.00013493	0.0051326	CCDC142
ENSG00000169155	113.328	1.94896	0.510552	3.81735	0.00013489	0.0051326	ZBTB43
ENSG00000147789	237.466	1.37657	0.360969	3.81352	0.000136999	0.00519573	ZNF7
ENSG00000172216	3152.8	0.940976	0.24691	3.811	0.000138403	0.00522185	CEBPB
ENSG00000165092	26100.1	-1.0403	0.272986	-3.81081	0.000138509	0.00522185	ALDH1A1
ENSG00000257704	36.0157	2.06822	0.543759	3.80355	0.000142634	0.00535078	INAFM1
ENSG00000204248	22.4648	5.97592	1.57124	3.80332	0.000142772	0.00535078	COL11A2
ENSG00000198610	1450.67	-1.02051	0.268616	-3.79914	0.000145199	0.00540983	AKR1C4
ENSG00000156042	22.3832	2.59051	0.681748	3.79981	0.000144806	0.00540983	CFAP70
ENSG00000175895	76.222	1.4226	0.374887	3.79476	0.000147787	0.00549016	PLEKHF2
ENSG00000204149	24.371	2.76835	0.730115	3.79166	0.000149646	0.00554301	AGAP6
ENSG00000167004	1478.78	-1.14654	0.303597	-3.77652	0.000159032	0.00587356	PDIA3
ENSG00000196408	12.5928	5.54689	1.47091	3.77107	0.000162551	0.00598613	NOXO1
ENSG00000249471	53.4375	1.4794	0.39352	3.7594	0.000170322	0.00625416	ZNF324B
ENSG00000206530	19.881	3.12967	0.833191	3.75625	0.000172482	0.00631522	CFAP44
ENSG00000167874	13.9237	5.93646	1.5808	3.75536	0.000173096	0.00631948	TMEM88
ENSG00000140379	159.86	1.32583	0.353233	3.75342	0.000174439	0.00634257	BCL2A1
ENSG00000153714	138.683	1.43819	0.383211	3.75301	0.000174726	0.00634257	LURAP1L
ENSG00000135624	3830.14	-0.943906	0.251721	-3.74981	0.000176971	0.00638754	CCT7
ENSG00000196230	4892.64	-1.09846	0.292884	-3.75049	0.000176487	0.00638754	TUBB
ENSG00000101444	1640.32	-1.01084	0.269681	-3.74829	0.000178046	0.00639307	AHCY
ENSG00000113558	601.805	-1.17224	0.31275	-3.74817	0.00017813	0.00639307	SKP1
ENSG00000120756	192.689	-1.12665	0.300699	-3.74679	0.000179115	0.00641029	PLS1
ENSG00000084234	1284.68	-0.967581	0.258442	-3.7439	0.000181185	0.00644804	APLP2
ENSG00000055163	161.974	-1.17538	0.313913	-3.74429	0.000180904	0.00644804	CYFIP2
ENSG00000204237	391.657	1.26938	0.339994	3.73353	0.000188814	0.00668212	OXLD1
ENSG00000167604	54.721	1.57102	0.420733	3.73401	0.000188453	0.00668212	NFKBID
ENSG00000198455	131.98	1.28194	0.343483	3.73219	0.000189821	0.00669909	ZXDB
ENSG00000041988	122.446	1.222	0.327927	3.72645	0.000194197	0.00683454	THAP3
ENSG00000243716	23.6589	2.41608	0.64912	3.72209	0.000197581	0.00693445	NPIPB5
ENSG00000167394	114.819	1.19526	0.321258	3.72057	0.000198776	0.00695465	ZNF668
ENSG00000103044	419.203	1.03743	0.278883	3.71996	0.000199252	0.00695465	HAS3
ENSG00000173846	220.277	1.8864	0.508195	3.71195	0.000205665	0.00714629	PLK3
ENSG00000169203	22.1426	2.5472	0.686414	3.71088	0.00020654	0.00714629	NPIPB12
ENSG00000213762	113.98	1.49768	0.403635	3.71049	0.000206862	0.00714629	ZNF134
ENSG00000198205	100.409	1.38134	0.372297	3.71033	0.000206992	0.00714629	ZXDA
ENSG00000106105	925.547	-0.952786	0.256842	-3.70962	0.000207569	0.00714677	GARS1
ENSG00000163660	1031.84	1.85582	0.50096	3.70454	0.000211778	0.00727199	CCNL1
ENSG00000187193	1203.53	1.14377	0.309293	3.69801	0.000217292	0.00742502	MT1X
ENSG00000137449	296.359	1.19502	0.323162	3.69789	0.000217403	0.00742502	CPEB2
ENSG00000168710	459.44	-1.03504	0.280079	-3.69551	0.000219443	0.00745461	AHCYL1
ENSG00000148834	866.529	-0.950685	0.257213	-3.6961	0.000218934	0.00745461	GSTO1
ENSG00000117650	128.81	-1.20084	0.325649	-3.68754	0.000226434	0.00766034	NEK2
ENSG00000181004	50.4993	1.67848	0.455214	3.68723	0.000226705	0.00766034	BBS12
ENSG00000167900	992.681	-1.09911	0.298375	-3.68367	0.000229904	0.00774782	TK1
ENSG00000152669	57.3148	1.41618	0.384633	3.68191	0.000231492	0.00778072	CCNO
ENSG00000215695	9.46937	4.57539	1.24404	3.67784	0.00023522	0.00785484	RSC1A1
ENSG00000204681	30.2427	2.21563	0.602487	3.67748	0.000235553	0.00785484	GABBR1
ENSG00000131828	571.683	-0.966078	0.262635	-3.67841	0.000234696	0.00785484	PDHA1
ENSG00000169504	310.327	-1.00033	0.272367	-3.67273	0.000239975	0.00798136	CLIC4
ENSG00000164442	240.099	2.0077	0.546856	3.67135	0.000241271	0.00800354	CITED2
ENSG00000142627	1931.45	0.984274	0.268219	3.66967	0.000242865	0.00803301	EPHA2
ENSG00000109065	236.831	1.09696	0.298973	3.66908	0.000243424	0.00803301	NAT9
ENSG00000173567	18.2667	2.50914	0.684351	3.66646	0.000245932	0.00809473	ADGRF3
ENSG00000150457	292.985	1.54707	0.42244	3.66224	0.000250023	0.00820812	LATS2
ENSG00000083812	94.1067	1.40832	0.384887	3.65906	0.000253143	0.00828914	ZNF324
ENSG00000111640	13745.6	-0.9073	0.248385	-3.6528	0.000259393	0.00840994	GAPDH
ENSG00000126787	270.196	-1.15585	0.316407	-3.65304	0.000259158	0.00840994	DLGAP5
ENSG00000160469	34.6828	2.132	0.5834	3.65444	0.00025774	0.00840994	BRSK1
ENSG00000227471	3449.54	-0.921882	0.252383	-3.65272	0.00025948	0.00840994	AKR1B15
ENSG00000178878	11.1434	3.74083	1.02461	3.65099	0.000261235	0.00844527	APOLD1
ENSG00000131374	196.771	-1.08411	0.297408	-3.64521	0.000267178	0.00861547	TBC1D5
ENSG00000166133	148.763	1.18827	0.326076	3.64415	0.000268278	0.00862905	RPUSD2
ENSG00000182054	233.283	-1.13087	0.310583	-3.64113	0.000271444	0.00870882	IDH2
ENSG00000008324	230.4	1.02621	0.281911	3.64021	0.000272414	0.00871795	SS18L2
ENSG00000214756	51.2497	1.67844	0.461226	3.63908	0.000273617	0.00873443	CSKMT
ENSG00000182795	82.5728	1.44759	0.397871	3.63834	0.000274405	0.00873569	C1orf116
ENSG00000168779	29.2908	2.10214	0.577869	3.63775	0.000275032	0.00873569	SHOX2
ENSG00000162909	1173.34	-0.892239	0.245448	-3.63514	0.000277829	0.00880253	CAPN2
ENSG00000156110	247.522	-1.01758	0.280706	-3.62506	0.000288898	0.00913049	ADK
ENSG00000148200	28.5622	2.32507	0.641899	3.62218	0.000292133	0.00920979	NR6A1
ENSG00000165655	249.68	1.20624	0.333148	3.62073	0.000293771	0.00921572	ZNF503
ENSG00000179943	166.362	1.24861	0.344831	3.62094	0.000293531	0.00921572	FIZ1
ENSG00000163635	91.4222	1.31778	0.364199	3.6183	0.000296547	0.00927987	ATXN7
ENSG00000171223	2208.92	1.48854	0.411574	3.6167	0.000298378	0.00931291	JUNB
ENSG00000161010	147.058	1.18484	0.327655	3.61611	0.000299069	0.00931291	MRNIP
ENSG00000181751	308.667	0.982524	0.272206	3.60948	0.000306806	0.00953049	MACIR
ENSG00000102287	100.237	1.69626	0.470146	3.60795	0.000308632	0.00956382	GABRE
ENSG00000162650	30.7993	1.87994	0.521225	3.60677	0.000310035	0.00958392	ATXN7L2
ENSG00000171161	87.4567	1.29434	0.359589	3.59948	0.000318851	0.00983253	ZNF672
ENSG00000254470	210.201	1.05729	0.294046	3.59567	0.000323552	0.00995334	AP5B1
ENSG00000220201	47.3429	5.00849	1.39471	3.59105	0.000329344	0.0100983	ZGLP1
ENSG00000275714	3153.78	0.874055	0.243425	3.59065	0.000329855	0.0100983	H3C1
ENSG00000125834	241.586	1.18638	0.330788	3.58654	0.000335099	0.0102342	STK35
ENSG00000124299	383.984	-1.03023	0.287441	-3.58414	0.000338191	0.0103039	PEPD
ENSG00000104957	145.93	1.40291	0.391554	3.58294	0.000339749	0.0103266	YJU2B
ENSG00000184678	8572.33	0.834151	0.232983	3.5803	0.000343194	0.0103809	H2BC21
ENSG00000108671	1441.19	-0.84139	0.235045	-3.5797	0.000343987	0.0103809	PSMD11
ENSG00000144233	170.693	1.18932	0.33221	3.58002	0.000343562	0.0103809	AMMECR1L
ENSG00000148672	403.693	-0.95791	0.267929	-3.57524	0.000349911	0.0105347	GLUD1
ENSG00000161647	145.068	1.37388	0.384428	3.57383	0.000351799	0.0105664	MPP3
ENSG00000197951	105.536	1.44589	0.405146	3.56882	0.000358597	0.0107452	ZNF71
ENSG00000075624	36515.9	-0.94821	0.265869	-3.56646	0.000361836	0.0108168	ACTB
ENSG00000119711	65.9561	-1.41048	0.395719	-3.56435	0.000364766	0.0108788	ALDH6A1
ENSG00000080031	58.901	1.47002	0.412628	3.56258	0.000367222	0.0109008	PTPRH
ENSG00000115365	324.265	-0.990494	0.278011	-3.56279	0.000366939	0.0109008	LANCL1
ENSG00000179862	595.612	1.11174	0.312543	3.55707	0.00037501	0.0111061	CITED4
ENSG00000080824	7531.01	-1.09933	0.309255	-3.55476	0.000378326	0.0111374	HSP90AA1
ENSG00000179477	40.7132	1.64687	0.463321	3.5545	0.000378697	0.0111374	ALOX12B
ENSG00000177426	1043.85	0.941825	0.264953	3.55468	0.000378436	0.0111374	TGIF1
ENSG00000140718	157.729	-1.08441	0.305187	-3.55325	0.000380496	0.0111387	FTO
ENSG00000204524	128.399	1.23412	0.347316	3.5533	0.000380427	0.0111387	ZNF805
ENSG00000064666	767.596	-1.05316	0.296717	-3.54937	0.000386148	0.0112782	CNN2
ENSG00000043591	24.7641	2.90509	0.819701	3.54409	0.000393973	0.0114803	ADRB1
ENSG00000261915	7.16665	5.80615	1.63858	3.54341	0.00039499	0.0114836	ENSG00000261915
ENSG00000198064	21.4544	2.4621	0.695825	3.53839	0.000402568	0.0116772	NPIPB13
ENSG00000091483	541.092	-1.10411	0.312379	-3.53453	0.000408501	0.0116884	FH
ENSG00000100918	200.37	2.33852	0.66173	3.53395	0.000409394	0.0116884	REC8
ENSG00000251369	37.7077	1.6734	0.473151	3.53672	0.000405133	0.0116884	ZNF550
ENSG00000115844	72.6612	2.16943	0.613824	3.53429	0.000408873	0.0116884	DLX2
ENSG00000142192	1952.76	-0.927951	0.262457	-3.53564	0.000406792	0.0116884	APP
ENSG00000120217	54.3915	1.64761	0.466218	3.53399	0.000409344	0.0116884	CD274
ENSG00000164985	267.095	-1.12641	0.318493	-3.53668	0.000405193	0.0116884	PSIP1
ENSG00000196141	459.099	-0.944521	0.267885	-3.52585	0.000422125	0.0120249	SPATS2L
ENSG00000189114	97.4147	1.14934	0.326213	3.52326	0.000426271	0.0121158	BLOC1S3
ENSG00000168385	1366.03	-0.854561	0.24262	-3.52222	0.00042795	0.0121364	SEPTIN2
ENSG00000103199	79.7575	1.37158	0.389703	3.51955	0.000432276	0.0122046	ZNF500
ENSG00000267680	56.9441	1.48124	0.420842	3.51971	0.000432011	0.0122046	ZNF224
ENSG00000143258	94.4953	1.20359	0.342181	3.51741	0.000435779	0.0122762	USP21
ENSG00000148484	345.465	-0.942341	0.26817	-3.51397	0.000441457	0.0124086	RSU1
ENSG00000187479	20.1101	5.27227	1.50102	3.51246	0.000443971	0.0124243	C11orf96
ENSG00000103168	240.266	1.10446	0.314397	3.51295	0.000443169	0.0124243	TAF1C
ENSG00000140545	739.349	-1.42568	0.406107	-3.51061	0.000447073	0.0124837	MFGE8
ENSG00000156381	40.8715	1.59996	0.455898	3.50947	0.000449007	0.0125102	ANKRD9
ENSG00000125354	56.1291	-1.50009	0.427581	-3.50833	0.000450926	0.0125361	SEPTIN6
ENSG00000116791	407.884	-0.988726	0.281975	-3.50643	0.000454167	0.0125987	CRYZ
ENSG00000120802	960.379	-0.86005	0.245442	-3.50408	0.000458185	0.0126149	TMPO
ENSG00000152601	393.323	-0.999439	0.285247	-3.50377	0.000458724	0.0126149	MBNL1
ENSG00000170950	22.7356	-1.97651	0.563836	-3.50547	0.000455799	0.0126149	PGK2
ENSG00000175787	37.2734	1.83461	0.523461	3.50477	0.000456995	0.0126149	ZNF169
ENSG00000167470	1430.57	1.34407	0.384374	3.49677	0.000470922	0.0129224	MIDN
ENSG00000174903	599.67	-0.93289	0.267546	-3.48683	0.000488775	0.0133834	RAB1B
ENSG00000163541	521.453	-0.918953	0.263746	-3.48423	0.000493559	0.0134853	SUCLG1
ENSG00000142235	68.8148	1.50938	0.433842	3.47911	0.000503079	0.0137159	LMTK3
ENSG00000111716	5249.08	-0.912425	0.262366	-3.47768	0.000505764	0.0137302	LDHB
ENSG00000152518	993.943	1.01176	0.29089	3.47817	0.000504856	0.0137302	ZFP36L2
ENSG00000101216	166.421	1.11779	0.321677	3.4749	0.000511052	0.0138442	GMEB2
ENSG00000151773	41.3614	1.59176	0.45822	3.47378	0.00051318	0.0138723	CCDC122
ENSG00000167384	120.315	1.15043	0.331432	3.47108	0.000518369	0.0139828	ZNF180
ENSG00000122687	419.057	0.933479	0.269021	3.46991	0.000520641	0.0140143	MRM2
ENSG00000083844	158.921	1.06992	0.308687	3.46602	0.00052822	0.0141882	ZNF264
ENSG00000221944	23.6538	1.99391	0.575647	3.46376	0.000532676	0.0142777	TIGD1
ENSG00000165629	1293.38	-0.825532	0.238424	-3.46245	0.000535277	0.0143172	ATP5F1C
ENSG00000075239	387.764	-0.948018	0.273956	-3.46047	0.000539233	0.0143683	ACAT1
ENSG00000182718	8751.87	-0.944044	0.272816	-3.46036	0.000539446	0.0143683	ANXA2
ENSG00000169246	20.2871	2.29326	0.663542	3.45609	0.000548078	0.0145069	NPIPB3
ENSG00000124217	223.341	1.40496	0.406489	3.45633	0.000547576	0.0145069	MOCS3
ENSG00000184786	11.734	5.60037	1.61995	3.45712	0.000545988	0.0145069	DYNLT2
ENSG00000139318	136.825	1.75988	0.50942	3.45468	0.00055094	0.0145357	DUSP6
ENSG00000217930	22.8011	2.28042	0.660143	3.45443	0.000551452	0.0145357	PAM16
ENSG00000171606	240.722	0.949689	0.274995	3.45348	0.000553399	0.0145568	ZNF274
ENSG00000107968	234.754	1.14502	0.331611	3.4529	0.000554597	0.0145582	MAP3K8
ENSG00000129911	358.592	1.07641	0.312004	3.45	0.000560589	0.0146851	KLF16
ENSG00000133131	550.432	-1.0099	0.292815	-3.44895	0.000562778	0.0147121	MORC4
ENSG00000127666	122.306	1.10807	0.321376	3.44789	0.000564992	0.0147397	TICAM1
ENSG00000105643	168.335	1.01337	0.294169	3.44486	0.000571357	0.0148752	ARRDC2
ENSG00000182685	20.6885	2.85491	0.831747	3.43242	0.000598222	0.0155428	BRICD5
ENSG00000167552	3231.67	-0.927855	0.270379	-3.43169	0.00059984	0.015553	TUBA1A
ENSG00000188215	105.186	1.20484	0.351369	3.42898	0.000605855	0.015677	DCUN1D3
ENSG00000221978	315.986	1.30536	0.380793	3.42801	0.000608023	0.0157011	CCNL2
ENSG00000120438	1432.64	-0.851844	0.248746	-3.42455	0.000615817	0.0158701	TCP1
ENSG00000160271	89.3679	1.16698	0.340911	3.42313	0.000619046	0.015921	RALGDS
ENSG00000118046	172.153	1.31803	0.385563	3.41847	0.000629748	0.0161309	STK11
ENSG00000196305	1687.26	-0.878745	0.257049	-3.41858	0.00062948	0.0161309	IARS1
ENSG00000162521	424.855	-0.886488	0.259532	-3.41572	0.000636142	0.0162514	RBBP4
ENSG00000186567	24.765	2.74803	0.80467	3.4151	0.000637597	0.0162514	CEACAM19
ENSG00000164070	129.638	-1.11832	0.327493	-3.4148	0.000638286	0.0162514	HSPA4L
ENSG00000134259	9.93093	3.29448	0.965204	3.41325	0.000641936	0.0163116	NGF
ENSG00000149925	7843.96	-0.873317	0.256151	-3.40939	0.000651093	0.0165112	ALDOA
ENSG00000198841	203.834	1.03157	0.303447	3.39949	0.000675106	0.0170861	KTI12
ENSG00000152439	48.6759	1.5938	0.469242	3.39654	0.000682427	0.017237	ZNF773
ENSG00000106052	484.638	-0.975379	0.287283	-3.39518	0.000685827	0.0172886	TAX1BP1
ENSG00000105204	130.536	1.18185	0.348602	3.39025	0.000698282	0.0175677	DYRK1B
ENSG00000197702	243.862	-1.02312	0.302248	-3.38503	0.000711692	0.0178353	PARVA
ENSG00000171848	1232	-0.877935	0.259359	-3.38502	0.000711729	0.0178353	RRM2
ENSG00000129474	648.801	0.859392	0.254241	3.38022	0.000724273	0.0181139	AJUBA
ENSG00000160285	77.0149	-1.2847	0.380328	-3.37788	0.000730468	0.018233	LSS
ENSG00000168811	58.9018	2.83592	0.839766	3.37704	0.000732708	0.018253	IL12A
ENSG00000275023	93.7529	1.16025	0.343762	3.37517	0.000737714	0.0183418	MLLT6
ENSG00000065135	469.905	-0.877037	0.259944	-3.37395	0.000740991	0.0183873	GNAI3
ENSG00000111671	183.601	1.23495	0.367061	3.36443	0.000767016	0.0188855	SPSB2
ENSG00000213638	61.0747	1.28875	0.383046	3.36447	0.000766909	0.0188855	ADAT3
ENSG00000149646	15.3465	2.51449	0.747221	3.36512	0.000765114	0.0188855	CNBD2
ENSG00000197181	12.6981	4.89956	1.4558	3.36555	0.000763906	0.0188855	PIWIL2
ENSG00000121774	696.932	-0.87922	0.261461	-3.36272	0.000771787	0.0189296	KHDRBS1
ENSG00000108256	906.434	1.09898	0.326784	3.36303	0.000770918	0.0189296	NUFIP2
ENSG00000178919	101.155	1.18461	0.352362	3.36192	0.000774017	0.0189478	FOXE1
ENSG00000140374	1521.59	-0.885632	0.263513	-3.36087	0.000776974	0.0189836	ETFA
ENSG00000138080	14.0702	3.37288	1.00378	3.36017	0.000778937	0.018995	EMILIN1
ENSG00000134013	954.65	-0.939794	0.279826	-3.35849	0.000783685	0.0190742	LOXL2
ENSG00000158615	758.166	0.92108	0.274562	3.35473	0.000794428	0.0192085	PPP1R15B
ENSG00000188295	73.3256	1.24339	0.370671	3.35444	0.000795252	0.0192085	ZNF669
ENSG00000159556	80.849	1.68795	0.503047	3.35545	0.000792353	0.0192085	ISL2
ENSG00000137575	573.196	-0.964394	0.287401	-3.35557	0.000792008	0.0192085	SDCBP
ENSG00000092621	329.742	-1.29957	0.387615	-3.35273	0.000800193	0.0192547	PHGDH
ENSG00000137857	25.9358	3.54835	1.05831	3.35286	0.000799821	0.0192547	DUOX1
ENSG00000197362	77.8504	1.34397	0.400979	3.35171	0.00080314	0.019289	ZNF786
ENSG00000183161	191.223	1.007	0.300673	3.34916	0.000810565	0.0193702	FANCF
ENSG00000168806	95.9375	1.29877	0.38781	3.34898	0.000811093	0.0193702	LCMT2
ENSG00000183153	165.141	1.50077	0.448014	3.34982	0.00080863	0.0193702	GJD3
ENSG00000106089	239.535	1.10905	0.331347	3.3471	0.000816609	0.0194289	STX1A
ENSG00000196152	56.6569	1.57491	0.470464	3.34757	0.000815244	0.0194289	ZNF79
ENSG00000204977	189.183	1.2609	0.376872	3.3457	0.000820745	0.0194908	TRIM13
ENSG00000147224	428.307	-0.917005	0.274302	-3.34305	0.000828631	0.0196413	PRPS1
ENSG00000106605	268.015	-0.917172	0.274538	-3.34079	0.000835418	0.0197653	BLVRA
ENSG00000150753	2122.4	-0.883448	0.264516	-3.33987	0.000838187	0.019794	CCT5
ENSG00000140105	549.316	-0.887498	0.265976	-3.33676	0.000847601	0.0199792	WARS1
ENSG00000124171	266.459	0.952385	0.285482	3.33606	0.000849759	0.0199929	PARD6B
ENSG00000173349	229.277	0.968316	0.290481	3.33349	0.000857641	0.0201039	SFT2D3
ENSG00000168505	57.8856	1.39836	0.419456	3.33374	0.000856856	0.0201039	GBX2
ENSG00000142632	63.1186	1.37113	0.411693	3.33046	0.000867011	0.0202489	ARHGEF19
ENSG00000158246	33.309	2.124	0.63766	3.33093	0.000865558	0.0202489	TENT5B
ENSG00000139620	267.891	0.889238	0.267205	3.32792	0.000874966	0.0203341	KANSL2
ENSG00000139687	183.995	-0.971434	0.292052	-3.32624	0.000880263	0.0203341	RB1
ENSG00000108379	13.9508	2.6852	0.806687	3.32867	0.000872619	0.0203341	WNT3
ENSG00000132205	24.0811	1.89881	0.570658	3.32741	0.000876565	0.0203341	EMILIN2
ENSG00000088876	38.2405	1.52707	0.459065	3.32647	0.000879532	0.0203341	ZNF343
ENSG00000137563	769.822	-1.12849	0.339197	-3.32695	0.000878008	0.0203341	GGH
ENSG00000187105	26.2837	4.69189	1.41117	3.32482	0.000884754	0.0204007	HEATR4
ENSG00000107745	298.8	-0.939535	0.282862	-3.32154	0.000895232	0.0206049	MICU1
ENSG00000162413	212.934	1.02583	0.30895	3.32038	0.000898944	0.020653	KLHL21
ENSG00000177508	47.4086	1.45308	0.437818	3.31891	0.000903681	0.0207243	IRX3
ENSG00000130638	651.707	-0.879529	0.265049	-3.31837	0.000905458	0.0207277	ATXN10
ENSG00000186130	160.234	1.03526	0.312083	3.31725	0.000909082	0.0207732	ZBTB6
ENSG00000168439	1888.65	-0.964838	0.291076	-3.31473	0.000917329	0.020924	STIP1
ENSG00000183354	73.0786	1.35606	0.40932	3.31295	0.000923162	0.0210193	KIAA2026
ENSG00000176681	19.0281	2.14287	0.646916	3.31244	0.000924853	0.0210194	LRRC37A
ENSG00000138685	521.11	0.943178	0.284823	3.31145	0.000928129	0.0210194	FGF2
ENSG00000146701	1991.88	-0.997995	0.301338	-3.31187	0.00092673	0.0210194	MDH2
ENSG00000197483	98.9942	1.33448	0.403428	3.30785	0.000940139	0.0212535	ZNF628
ENSG00000166913	1713.27	-0.890697	0.269399	-3.30623	0.0009456	0.021339	YWHAB
ENSG00000144395	24.1947	2.00974	0.608236	3.30422	0.000952419	0.0214548	CCDC150
ENSG00000087842	398.667	-0.911196	0.275825	-3.30353	0.000954764	0.0214695	PIR
ENSG00000196456	64.6858	1.29674	0.392679	3.30228	0.000959025	0.0215272	ZNF775
ENSG00000128159	107.04	1.42112	0.430624	3.30013	0.000966388	0.0216543	TUBGCP6
ENSG00000175166	1170.8	-0.879364	0.266516	-3.29948	0.000968646	0.0216666	PSMD2
ENSG00000131759	353.424	0.887311	0.269115	3.29714	0.000976743	0.0218094	RARA
ENSG00000043355	175.049	1.00862	0.305961	3.29658	0.000978703	0.0218148	ZIC2
ENSG00000174206	165.358	1.0355	0.314182	3.29587	0.000981183	0.0218317	KICS2
ENSG00000166900	94.1057	1.12549	0.341839	3.29244	0.000993213	0.0220608	STX3
ENSG00000124782	122.78	1.04192	0.316614	3.29081	0.00099901	0.0221508	RREB1
ENSG00000204519	89.4886	1.30865	0.397803	3.28969	0.00100299	0.0222002	ZNF551
ENSG00000183665	147.032	1.10928	0.337427	3.28746	0.00101094	0.0223373	TRMT12
ENSG00000077549	1103.09	-0.921563	0.280498	-3.28546	0.00101817	0.022386	CAPZB
ENSG00000142949	1121.84	-1.05579	0.321285	-3.28616	0.00101564	0.022386	PTPRF
ENSG00000120253	205.866	-0.993839	0.302503	-3.28539	0.00101843	0.022386	NUP43
ENSG00000157020	780.029	-0.865318	0.263502	-3.28392	0.00102375	0.0224643	SEC13
ENSG00000176393	501.746	-0.977046	0.297599	-3.28309	0.00102675	0.0224911	RNPEP
ENSG00000178607	122.171	1.09464	0.333554	3.28176	0.00103162	0.0225589	ERN1
ENSG00000163704	77.2792	1.21764	0.371407	3.27844	0.00104382	0.0227864	PRRT3
ENSG00000018236	1736.52	-1.00507	0.306749	-3.27653	0.0010509	0.0228624	CNTN1
ENSG00000172201	147.195	1.16784	0.356396	3.27679	0.00104994	0.0228624	ID4
ENSG00000162004	34.1745	2.87418	0.877632	3.27493	0.00105689	0.0229534	CCDC78
ENSG00000171150	305.778	1.01999	0.311548	3.27393	0.00106062	0.0229951	SOCS5
ENSG00000072210	1283.83	-0.875407	0.267711	-3.26997	0.00107558	0.0232798	ALDH3A2
ENSG00000175087	54.123	1.43762	0.43979	3.26887	0.00107979	0.0232915	PDIK1L
ENSG00000101911	283.048	-0.96636	0.295614	-3.26899	0.00107932	0.0232915	PRPS2
ENSG00000129749	19.7488	3.46412	1.05989	3.26838	0.00108166	0.0232924	CHRNA10
ENSG00000103811	108.372	-1.23382	0.37756	-3.26789	0.00108353	0.0232931	CTSH
ENSG00000091140	487.796	-1.04723	0.320586	-3.26661	0.00108844	0.0233591	DLD
ENSG00000006327	5701.56	1.02536	0.313994	3.26554	0.00109257	0.0234082	TNFRSF12A
ENSG00000251493	97.0155	1.12629	0.345389	3.26094	0.00111043	0.0237508	FOXD1
ENSG00000051009	140.294	1.02524	0.31466	3.25824	0.00112106	0.0238977	FHIP1B
ENSG00000184402	127.766	1.11664	0.342707	3.25829	0.00112086	0.0238977	SS18L1
ENSG00000138071	1260.85	-0.848142	0.260473	-3.25617	0.00112927	0.0240325	ACTR2
ENSG00000097021	342.405	-1.02163	0.314223	-3.2513	0.00114879	0.0244069	ACOT7
ENSG00000170677	390.181	0.917282	0.282304	3.24927	0.00115701	0.0245407	SOCS6
ENSG00000165684	248.646	1.7918	0.551777	3.24733	0.00116495	0.0246678	SNAPC4
ENSG00000151632	13682.7	-0.814183	0.250822	-3.24606	0.00117013	0.0247362	AKR1C2
ENSG00000120708	7897.59	-0.911797	0.281052	-3.24423	0.00117769	0.0248317	TGFBI
ENSG00000164961	437.578	-0.842752	0.259786	-3.24402	0.00117855	0.0248317	WASHC5
ENSG00000039068	251.682	-1.17055	0.361008	-3.24245	0.00118507	0.0249276	CDH1
ENSG00000134824	2190.38	-1.05015	0.323996	-3.24125	0.00119007	0.0249915	FADS2
ENSG00000101347	67.3309	-1.2903	0.398463	-3.23819	0.00120289	0.025219	SAMHD1
ENSG00000178951	307.026	0.862625	0.266514	3.23669	0.00120925	0.0253105	ZBTB7A
ENSG00000254206	16.9258	2.37797	0.73498	3.23542	0.00121465	0.0253246	NPIPB11
ENSG00000134779	240.107	-1.08334	0.334869	-3.23512	0.0012159	0.0253246	TPGS2
ENSG00000244509	128.074	-1.04998	0.324474	-3.23595	0.00121238	0.0253246	APOBEC3C
ENSG00000170631	58.3882	1.24902	0.386177	3.23432	0.00121931	0.0253541	ZNF16
ENSG00000101191	501.832	1.41562	0.437879	3.2329	0.00122539	0.025439	DIDO1
ENSG00000196371	46.3016	1.36641	0.423049	3.22991	0.00123831	0.0256651	FUT4
ENSG00000123416	5335.08	-0.90336	0.279836	-3.22817	0.00124583	0.025737	TUBA1B
ENSG00000185798	56.4552	1.271	0.39367	3.2286	0.00124398	0.025737	WDR53
ENSG00000182810	219.998	1.29464	0.401366	3.22557	0.00125721	0.0259299	DDX28
ENSG00000145012	287.194	-0.874612	0.271317	-3.22358	0.00126601	0.0260334	LPP
ENSG00000273983	90.7074	1.42754	0.442852	3.2235	0.00126632	0.0260334	H3C8
ENSG00000154803	181.795	1.05425	0.327188	3.22217	0.00127222	0.0261124	FLCN
ENSG00000188290	832.537	1.16673	0.362348	3.21991	0.00128231	0.026277	HES4
ENSG00000127616	168.993	1.71513	0.533449	3.21518	0.00130365	0.0266713	SMARCA4
ENSG00000163374	283.731	0.895361	0.278604	3.21375	0.00131015	0.0267612	YY1AP1
ENSG00000143549	1064.36	-0.79974	0.248975	-3.21212	0.00131757	0.0268265	TPM3
ENSG00000174652	23.7539	1.7699	0.550946	3.21248	0.00131593	0.0268265	ZNF266
ENSG00000184436	200.191	1.20124	0.374444	3.20806	0.00133632	0.0271648	THAP7
ENSG00000122786	374.782	-0.989647	0.308585	-3.20704	0.00134107	0.0272177	CALD1
ENSG00000196850	234.092	1.02477	0.319666	3.20575	0.0013471	0.0272965	PPTC7
ENSG00000169297	870.505	0.800574	0.2504	3.19718	0.00138777	0.0280757	NR0B1
ENSG00000185220	46.8763	1.39138	0.435402	3.19562	0.00139531	0.0281387	PGBD2
ENSG00000010292	857.196	-0.82193	0.257177	-3.19598	0.00139358	0.0281387	NCAPD2
ENSG00000271425	38.2452	1.97815	0.61928	3.19427	0.00140185	0.0281811	NBPF10
ENSG00000196139	11201.7	-0.879751	0.275412	-3.19431	0.00140165	0.0281811	AKR1C3
ENSG00000163399	1095.9	-0.840567	0.263238	-3.19318	0.00140714	0.0282429	ATP1A1
ENSG00000165244	144.275	0.975228	0.305538	3.19184	0.00141372	0.0283301	ZNF367
ENSG00000145908	41.0071	1.6544	0.519229	3.18626	0.00144123	0.0288126	ZNF300
ENSG00000128564	192.709	1.66017	0.521074	3.18604	0.00144233	0.0288126	VGF
ENSG00000011422	1295.91	0.993751	0.311954	3.18557	0.00144469	0.0288145	PLAUR
ENSG00000120937	16.9659	3.18355	0.999664	3.18462	0.00144943	0.0288258	NPPB
ENSG00000115233	739.956	-0.821512	0.257968	-3.18455	0.0014498	0.0288258	PSMD14
ENSG00000121417	58.4434	1.5414	0.484154	3.1837	0.00145404	0.0288649	ZNF211
ENSG00000136327	33.3833	1.464	0.459941	3.18301	0.00145752	0.0288889	NKX2-8
ENSG00000108551	49.8428	2.45053	0.770646	3.17983	0.00147359	0.0291166	RASD1
ENSG00000104805	1038.31	-1.03884	0.326664	-3.18015	0.00147199	0.0291166	NUCB1
ENSG00000158321	67.0349	1.40067	0.440666	3.17854	0.0014802	0.0292018	AUTS2
ENSG00000137203	477.519	1.21091	0.381035	3.17795	0.00148318	0.0292153	TFAP2A
ENSG00000196449	456.268	0.96234	0.302993	3.17611	0.00149265	0.0293108	YRDC
ENSG00000180901	168.539	0.935594	0.294553	3.17632	0.00149155	0.0293108	KCTD2
ENSG00000100906	3096.43	1.52047	0.478937	3.17468	0.0015	0.0294035	NFKBIA
ENSG00000140153	189.956	0.968654	0.305155	3.1743	0.001502	0.0294035	WDR20
ENSG00000102158	503.858	-0.940709	0.296535	-3.17234	0.00151217	0.0295571	MAGT1
ENSG00000187775	48.477	1.72748	0.544724	3.17129	0.00151764	0.0296184	DNAH17
ENSG00000105556	139.273	0.999514	0.315375	3.16929	0.00152813	0.0297487	MIER2
ENSG00000061676	818.661	-0.814391	0.256977	-3.16912	0.00152899	0.0297487	NCKAP1
ENSG00000108010	670.609	-0.783502	0.247364	-3.1674	0.00153807	0.0298795	GLRX3
ENSG00000108511	45.2967	1.39511	0.440636	3.16613	0.0015448	0.0299644	HOXB6
ENSG00000206344	12.4226	3.87872	1.22524	3.16567	0.00154724	0.029966	HCG27
ENSG00000162825	23.5946	2.01353	0.636179	3.16503	0.00155066	0.0299695	NBPF20
ENSG00000164111	1166.39	-0.945067	0.298623	-3.16475	0.00155214	0.0299695	ANXA5
ENSG00000158710	3992.93	-0.769468	0.243323	-3.16233	0.0015651	0.0300662	TAGLN2
ENSG00000171314	809.84	-0.934037	0.295389	-3.16205	0.00156661	0.0300662	PGAM1
ENSG00000110367	561.528	-0.838329	0.265065	-3.16273	0.00156297	0.0300662	DDX6
ENSG00000123213	478.55	-0.922062	0.291585	-3.16224	0.00156558	0.0300662	NLN
ENSG00000137877	14.6694	4.52579	1.43236	3.15967	0.00157946	0.0302386	SPTBN5
ENSG00000198853	356.032	1.14771	0.363256	3.15951	0.00158036	0.0302386	RUSC2
ENSG00000147804	510.718	1.09035	0.345256	3.15809	0.00158805	0.0303401	SLC39A4
ENSG00000165312	141.169	1.49072	0.472446	3.15533	0.00160319	0.0303616	OTUD1
ENSG00000173621	140.716	1.29216	0.409531	3.15521	0.00160381	0.0303616	LRFN4
ENSG00000137834	212.087	1.06534	0.337654	3.15512	0.0016043	0.0303616	SMAD6
ENSG00000238083	19.1868	2.01525	0.638428	3.15658	0.0015963	0.0303616	LRRC37A2
ENSG00000072062	221.758	-1.03208	0.327132	-3.15494	0.00160531	0.0303616	PRKACA
ENSG00000024422	848.793	-0.842134	0.266935	-3.15483	0.0016059	0.0303616	EHD2
ENSG00000143891	114.597	-1.14878	0.363925	-3.15664	0.00159599	0.0303616	GALM
ENSG00000084623	1369.66	-0.749362	0.237693	-3.15264	0.00161801	0.030545	EIF3I
ENSG00000226784	411.137	-1.05331	0.334202	-3.15171	0.00162319	0.0305973	PGAM4
ENSG00000101367	775.08	-0.81731	0.259432	-3.15038	0.00163056	0.0306908	MAPRE1
ENSG00000108468	331.542	-0.845231	0.268363	-3.14958	0.00163505	0.0307297	CBX1
ENSG00000004478	1373.56	-0.874364	0.277653	-3.14913	0.00163758	0.0307318	FKBP4
ENSG00000117593	306.661	-0.887569	0.281994	-3.14748	0.00164686	0.030815	DARS2
ENSG00000075399	232.379	1.28582	0.408494	3.14771	0.00164553	0.030815	VPS9D1
ENSG00000164056	14.9375	2.50481	0.79614	3.1462	0.00165408	0.0309044	SPRY1
ENSG00000165678	1404.26	-0.857364	0.27269	-3.1441	0.00166599	0.0310814	GHITM
ENSG00000138279	747.135	-0.821422	0.261329	-3.14325	0.00167081	0.0311107	ANXA7
ENSG00000107796	93.1755	-1.04484	0.332543	-3.14198	0.00167812	0.0311107	ACTA2
ENSG00000121691	236.5	-0.955189	0.304038	-3.14168	0.00167981	0.0311107	CAT
ENSG00000185624	4830.87	-0.949994	0.302296	-3.14259	0.00167459	0.0311107	P4HB
ENSG00000047849	1560.15	-0.962114	0.306207	-3.14204	0.00167777	0.0311107	MAP4
ENSG00000228716	237.37	-0.916105	0.291735	-3.1402	0.00168832	0.031223	DHFR
ENSG00000176597	54.0032	1.28112	0.40814	3.13892	0.0016957	0.0313137	B3GNT5
ENSG00000176974	296.373	-0.853165	0.271902	-3.13777	0.0017024	0.0313918	SHMT1
ENSG00000159176	1997.93	-0.756091	0.241045	-3.13673	0.00170845	0.0314578	CSRP1
ENSG00000128050	935.33	-0.992988	0.31678	-3.13463	0.00172071	0.0316377	PAICS
ENSG00000088356	434.829	1.04478	0.33337	3.134	0.0017244	0.0316598	PDRG1
ENSG00000108828	690.504	-0.866179	0.276442	-3.13332	0.00172842	0.0316878	VAT1
ENSG00000120833	42.7002	1.34189	0.428506	3.13155	0.00173886	0.0318332	SOCS2
ENSG00000022277	473.16	-0.799006	0.255226	-3.13058	0.0017446	0.0318923	RTF2
ENSG00000137504	578.201	1.07612	0.343973	3.12849	0.00175706	0.0320275	CREBZF
ENSG00000125845	16.0132	3.12522	0.999419	3.12704	0.00176577	0.0320275	BMP2
ENSG00000163508	12.4012	2.29278	0.733119	3.12744	0.00176337	0.0320275	EOMES
ENSG00000181789	560.736	-0.973644	0.311196	-3.12871	0.00175574	0.0320275	COPG1
ENSG00000109814	3420.65	-0.777926	0.248825	-3.12639	0.00176964	0.0320275	UGDH
ENSG00000120437	279.743	-0.956159	0.305762	-3.12713	0.0017652	0.0320275	ACAT2
ENSG00000176896	19.233	2.06021	0.658956	3.12647	0.00176917	0.0320275	TCEANC
ENSG00000159403	156.294	-1.14122	0.365305	-3.12402	0.00178396	0.0321493	C1R
ENSG00000125848	221.958	0.901192	0.288465	3.12409	0.00178355	0.0321493	FLRT3
ENSG00000111859	1136.25	1.23526	0.395386	3.12419	0.00178295	0.0321493	NEDD9
ENSG00000006534	802.866	-0.841076	0.269452	-3.12143	0.00179974	0.0322506	ALDH3B1
ENSG00000267796	221.678	1.0415	0.333637	3.12166	0.00179835	0.0322506	LIN37
ENSG00000142556	41.0283	1.45825	0.467001	3.12259	0.00179266	0.0322506	ZNF614
ENSG00000187866	128.25	0.972022	0.311326	3.1222	0.00179502	0.0322506	PABIR1
ENSG00000105612	245.935	-1.00553	0.322913	-3.11395	0.00184601	0.0329767	DNASE2
ENSG00000114853	38.418	1.46189	0.469514	3.11362	0.00184804	0.0329767	ZBTB47
ENSG00000148154	330.826	1.08658	0.348934	3.114	0.00184567	0.0329767	UGCG
ENSG00000145990	33.2939	1.45914	0.469045	3.11087	0.00186537	0.0332125	GFOD1
ENSG00000168090	931.497	-0.886133	0.284867	-3.11069	0.00186649	0.0332125	COPS6
ENSG00000154914	64.7307	1.43201	0.460604	3.10898	0.00187736	0.0332425	USP43
ENSG00000179021	252.342	0.966693	0.310956	3.10878	0.00187864	0.0332425	C3orf38
ENSG00000112242	176.435	0.941284	0.30276	3.10901	0.00187715	0.0332425	E2F3
ENSG00000198074	14639.3	-0.758802	0.244078	-3.10886	0.00187814	0.0332425	AKR1B10
ENSG00000168826	33.6668	1.4306	0.460574	3.10612	0.00189562	0.0334963	ZBTB49
ENSG00000114529	140.05	0.980669	0.315973	3.10365	0.00191147	0.0337296	C3orf52
ENSG00000092010	1037.46	-0.933865	0.301129	-3.10121	0.00192732	0.0339595	PSME1
ENSG00000169252	10.7913	3.01983	0.973879	3.10082	0.00192985	0.0339595	ADRB2
ENSG00000153443	603.474	0.962418	0.310417	3.1004	0.00193256	0.0339602	UBALD1
ENSG00000152253	210.689	-0.881459	0.284452	-3.09879	0.0019431	0.0340981	SPC25
ENSG00000196214	123.398	1.22034	0.393918	3.09795	0.00194865	0.0341484	ZNF766
ENSG00000198863	249.524	0.918114	0.296644	3.095	0.00196812	0.034442	RUNDC1
ENSG00000143217	20.0405	2.3511	0.759969	3.09368	0.00197689	0.0345006	NECTIN4
ENSG00000135763	768.702	0.779669	0.252008	3.09383	0.00197591	0.0345006	URB2
ENSG00000107443	104.862	1.13392	0.366982	3.08985	0.0020026	0.0348562	CCNJ
ENSG00000060982	68.4742	-1.28612	0.416243	-3.08982	0.00200275	0.0348562	BCAT1
ENSG00000132561	152.399	-1.38998	0.450254	-3.08709	0.00202127	0.0351302	MATN2
ENSG00000221883	77.0029	1.5418	0.499646	3.08578	0.00203019	0.0352372	ENSG00000221883
ENSG00000213859	59.328	1.31492	0.426234	3.08497	0.00203574	0.0352852	KCTD11
ENSG00000102172	538.486	-0.814699	0.264183	-3.08385	0.00204342	0.0353702	SMS
ENSG00000166189	401.016	0.806648	0.261647	3.08296	0.00204952	0.0354274	HPS6
ENSG00000133247	114.13	1.29037	0.41862	3.08244	0.0020531	0.0354411	KMT5C
ENSG00000196470	166.677	0.986964	0.32031	3.08128	0.00206112	0.0355312	SIAH1
ENSG00000160712	65.0003	1.23836	0.402062	3.08002	0.00206984	0.0355761	IL6R
ENSG00000175203	593.141	-0.833364	0.2706	-3.0797	0.00207212	0.0355761	DCTN2
ENSG00000175701	675.847	1.00789	0.327268	3.07972	0.00207199	0.0355761	MTLN
ENSG00000078668	883.012	-0.896806	0.291316	-3.07846	0.00208074	0.0356758	VDAC3
ENSG00000145632	2397.03	1.49712	0.486503	3.07732	0.00208874	0.0357647	PLK2
ENSG00000091490	209.711	-0.888351	0.288851	-3.07546	0.00210178	0.0359396	SEL1L3
ENSG00000172059	66.5681	1.1961	0.389233	3.07296	0.00211949	0.0361937	KLF11
ENSG00000182326	360.873	-1.00837	0.328305	-3.07146	0.00213016	0.036327	C1S
ENSG00000160957	318.489	1.06785	0.347781	3.07048	0.00213718	0.0363979	RECQL4
ENSG00000143401	372.777	-0.908245	0.295843	-3.07003	0.0021404	0.0364041	ANP32E
ENSG00000105427	311.888	1.53602	0.500518	3.06886	0.0021488	0.036498	CNFN
ENSG00000100934	627.386	-0.845794	0.275702	-3.06778	0.00215657	0.036581	SEC23A
ENSG00000135919	563.006	-0.927734	0.302565	-3.06623	0.00216775	0.0367216	SERPINE2
ENSG00000179674	12.9707	2.59683	0.847417	3.06441	0.002181	0.0368969	ARL14
ENSG00000188199	5.88917	5.14013	1.67826	3.06278	0.00219295	0.0370005	NUTM2B
ENSG00000070669	428.523	-1.289	0.420842	-3.06292	0.00219189	0.0370005	ASNS
ENSG00000143322	386.441	1.61273	0.526709	3.06189	0.00219944	0.0370286	ABL2
ENSG00000258315	17.2252	2.49772	0.815781	3.06175	0.00220044	0.0370286	C17orf49
ENSG00000100883	408.323	-0.955083	0.31203	-3.06087	0.00220694	0.0370685	SRP54
ENSG00000112305	142.876	-0.993312	0.324544	-3.06064	0.00220865	0.0370685	SMAP1
ENSG00000141258	288.905	1.50273	0.491617	3.05671	0.00223783	0.0374842	SGSM2
ENSG00000011332	44.7673	1.39619	0.456793	3.05651	0.00223932	0.0374842	DPF1
ENSG00000116731	141.571	1.07943	0.353426	3.05419	0.00225669	0.0376757	PRDM2
ENSG00000103381	173.574	-0.950722	0.311256	-3.05447	0.00225457	0.0376757	CPPED1
ENSG00000196177	92.6544	-1.03004	0.337414	-3.05276	0.00226751	0.0377077	ACADSB
ENSG00000108602	5363.67	-0.721904	0.236427	-3.05339	0.00226275	0.0377077	ALDH3A1
ENSG00000127452	150.234	1.11205	0.36427	3.05282	0.00226698	0.0377077	FBXL12
ENSG00000041357	1982.23	-0.842875	0.276178	-3.05193	0.00227373	0.0377618	PSMA4
ENSG00000168137	415.605	1.10717	0.362839	3.05141	0.00227766	0.0377776	SETD5
ENSG00000170468	277.888	0.847927	0.278178	3.04815	0.00230259	0.0381206	RIOX1
ENSG00000101079	257.638	-0.868214	0.284855	-3.04792	0.00230434	0.0381206	NDRG3
ENSG00000140263	134.448	-1.38699	0.455442	-3.04537	0.00232394	0.0381961	SORD
ENSG00000166823	70.4126	1.16899	0.383785	3.04594	0.00231952	0.0381961	MESP1
ENSG00000143867	38.6187	1.50091	0.492686	3.04638	0.00231616	0.0381961	OSR1
ENSG00000144504	59.95	1.20895	0.396777	3.04692	0.00231203	0.0381961	ANKMY1
ENSG00000164086	114.198	1.06224	0.34877	3.04566	0.00232167	0.0381961	DUSP7
ENSG00000106853	1905.71	-0.851978	0.27986	-3.0443	0.00233219	0.0382822	PTGR1
ENSG00000142657	5160	-0.854176	0.280777	-3.04219	0.00234867	0.0384603	PGD
ENSG00000139684	391.583	-0.892728	0.293492	-3.04174	0.00235212	0.0384603	ESD
ENSG00000197774	61.0125	1.92391	0.63243	3.04209	0.00234944	0.0384603	EME2
ENSG00000120948	119.661	-1.0627	0.349755	-3.03841	0.00237831	0.0386454	TARDBP
ENSG00000119559	111.936	1.09869	0.36165	3.03798	0.00238169	0.0386454	C19orf25
ENSG00000105656	67.981	1.12857	0.371418	3.03855	0.0023772	0.0386454	ELL
ENSG00000100983	422.123	-0.96312	0.316959	-3.03863	0.00237657	0.0386454	GSS
ENSG00000164920	60.3668	1.19015	0.391749	3.03804	0.00238124	0.0386454	OSR2
ENSG00000198576	34.4758	3.01593	0.992721	3.03805	0.00238115	0.0386454	ARC
ENSG00000171603	645.978	-0.849588	0.279948	-3.0348	0.00240692	0.0388563	CLSTN1
ENSG00000167792	483.958	-0.815342	0.268628	-3.03521	0.00240367	0.0388563	NDUFV1
ENSG00000164296	31.5028	1.5401	0.507375	3.03543	0.00240195	0.0388563	TIGD6
ENSG00000197061	11036.2	0.720678	0.237466	3.03487	0.00240643	0.0388563	H4C3
ENSG00000062485	595.091	-0.776495	0.256184	-3.03101	0.00243737	0.0392481	CS
ENSG00000197409	383.415	0.924826	0.305099	3.03124	0.00243555	0.0392481	H3C4
ENSG00000128595	1452.71	-0.927798	0.306146	-3.03057	0.00244093	0.0392557	CALU
ENSG00000182831	681.952	0.797417	0.263444	3.02689	0.00247082	0.0394864	HAPSTR1
ENSG00000186272	38.7421	1.43982	0.475445	3.02836	0.00245882	0.0394864	ZNF17
ENSG00000213639	1323.06	-0.815758	0.269478	-3.02718	0.00246849	0.0394864	PPP1CB
ENSG00000186222	256.938	0.88677	0.292917	3.02738	0.00246684	0.0394864	BLOC1S4
ENSG00000130429	672.888	-0.833816	0.275367	-3.02801	0.00246168	0.0394864	ARPC1B
ENSG00000164237	102.645	-1.34207	0.444005	-3.02265	0.00250574	0.0399943	CMBL
ENSG00000110987	152.409	0.96518	0.31937	3.02214	0.00250994	0.040011	BCL7A
ENSG00000176125	45.1511	1.55632	0.515113	3.02131	0.00251684	0.0400708	UFSP1
ENSG00000127884	902.11	-0.78178	0.258842	-3.02029	0.0025253	0.0401552	ECHS1
ENSG00000126353	24.3086	1.8288	0.605737	3.01913	0.00253504	0.0402596	CCR7
ENSG00000106049	300.499	-0.86574	0.286818	-3.01843	0.00254088	0.040302	HIBADH
ENSG00000162642	251.948	1.04682	0.346971	3.01701	0.00255281	0.0403401	C1orf52
ENSG00000179218	4748.58	-1.06955	0.354472	-3.0173	0.00255036	0.0403401	CALR
ENSG00000095321	193.474	-0.867612	0.287565	-3.01709	0.0025521	0.0403401	CRAT
ENSG00000181220	298.884	0.805403	0.267097	3.0154	0.00256643	0.0405049	ZNF746
ENSG00000173451	50.3565	1.40764	0.467337	3.01205	0.00259489	0.0409033	THAP2
ENSG00000167548	906.012	0.947057	0.314829	3.00816	0.00262831	0.0413275	KMT2D
ENSG00000164379	32.384	1.60525	0.533611	3.00829	0.00262727	0.0413275	FOXQ1
ENSG00000171931	58.3717	1.58563	0.527311	3.00701	0.00263832	0.0414336	FBXW10
ENSG00000166033	261.884	-1.07605	0.357908	-3.00648	0.0026429	0.0414544	HTRA1
ENSG00000068137	146.694	0.971432	0.323161	3.00603	0.00264682	0.0414646	PLEKHH3
ENSG00000111275	215.39	-0.930021	0.309436	-3.00553	0.00265115	0.0414814	ALDH2
ENSG00000080603	932.184	0.811446	0.270051	3.00478	0.00265769	0.0415325	SRCAP
ENSG00000117592	1708.56	-0.857398	0.285429	-3.00389	0.00266551	0.0416035	PRDX6
ENSG00000117519	578.716	-0.826555	0.275297	-3.00242	0.00267846	0.0417544	CNN3
ENSG00000180574	547.768	-0.788807	0.262827	-3.00124	0.00268883	0.0418647	EIF2S3B
ENSG00000196843	50.2051	1.21611	0.405303	3.00049	0.00269546	0.0419165	ARID5A
ENSG00000173801	933.415	-0.957462	0.319267	-2.99893	0.00270927	0.0420722	JUP
ENSG00000189042	151.898	1.41705	0.472619	2.9983	0.00271492	0.0420722	ZNF567
ENSG00000105568	1712.07	-0.836526	0.279005	-2.99824	0.0027154	0.0420722	PPP2R1A
ENSG00000275126	2460.34	0.704679	0.235127	2.99702	0.00272635	0.0421903	H4C13
ENSG00000171316	160.195	1.55832	0.520204	2.99559	0.00273911	0.0423362	CHD7
ENSG00000119938	99.8062	1.19637	0.399532	2.99444	0.0027495	0.0424451	PPP1R3C
ENSG00000077232	675.784	-0.724803	0.242102	-2.9938	0.00275529	0.0424829	DNAJC10
ENSG00000087460	3129.96	-0.919431	0.30718	-2.99313	0.00276128	0.0425238	GNAS
ENSG00000275111	46.3941	1.24499	0.416302	2.9906	0.00278427	0.0428258	ZNF2
ENSG00000124688	286.794	0.894687	0.299357	2.9887	0.00280168	0.0430415	MAD2L1BP
ENSG00000198680	45.3908	2.02845	0.679172	2.98665	0.00282051	0.0432785	TUSC1
ENSG00000152234	1334.56	-0.88585	0.296768	-2.98499	0.00283586	0.0434282	ATP5F1A
ENSG00000185619	114.286	1.06061	0.35533	2.98486	0.0028371	0.0434282	PCGF3
ENSG00000173786	555.148	-0.773176	0.259113	-2.98393	0.00284572	0.0435077	CNP
ENSG00000130921	171.226	0.891049	0.298885	2.98124	0.00287084	0.0437864	MTRFR
ENSG00000124570	534.798	-0.931143	0.312323	-2.98135	0.0028698	0.0437864	SERPINB6
ENSG00000186666	110.372	1.0749	0.360637	2.98055	0.00287731	0.0438324	BCDIN3D
ENSG00000169679	492.276	-0.819451	0.275105	-2.97869	0.00289483	0.0440165	BUB1
ENSG00000163659	477.038	1.2182	0.408994	2.97853	0.00289632	0.0440165	TIPARP
ENSG00000137509	427.439	-0.983678	0.330639	-2.97508	0.00292908	0.0444611	PRCP
ENSG00000170037	220.331	1.20468	0.405174	2.97326	0.00294658	0.0446734	CNTROB
ENSG00000142684	526.07	0.78872	0.265394	2.97189	0.00295974	0.044766	ZNF593
ENSG00000170312	1038.71	-0.758693	0.25526	-2.97224	0.00295639	0.044766	CDK1
ENSG00000142675	25.0668	3.6157	1.21714	2.97065	0.00297172	0.0448938	CNKSR1
ENSG00000138777	398.36	-0.817308	0.275184	-2.97005	0.00297756	0.0449286	PPA2
ENSG00000114353	346.415	-0.928356	0.312866	-2.96726	0.00300466	0.0452838	GNAI2
ENSG00000131943	218.408	0.846092	0.285198	2.96668	0.0030103	0.045315	C19orf12
ENSG00000139180	455.336	-0.779816	0.262918	-2.966	0.003017	0.0453621	NDUFA9
ENSG00000002834	1830.78	-0.704988	0.23778	-2.96488	0.00302801	0.045462	LASP1
ENSG00000153113	1151.1	-0.855784	0.288672	-2.96455	0.00303122	0.045462	CAST
ENSG00000189367	8.25511	3.10945	1.04899	2.96423	0.00303438	0.045462	KIAA0408
ENSG00000133773	294.979	0.941732	0.317872	2.96261	0.00305039	0.045648	CCDC59
ENSG00000266967	30.0773	1.83438	0.620021	2.95858	0.00309056	0.0461948	AARSD1
ENSG00000120075	13.5675	2.72721	0.922874	2.95513	0.00312536	0.04666	HOXB5
ENSG00000272333	697.529	1.53769	0.520519	2.95415	0.00313534	0.046719	KMT2B
ENSG00000067992	100.303	-1.01685	0.344227	-2.95402	0.00313667	0.046719	PDK3
ENSG00000198837	206.041	0.907363	0.307345	2.95226	0.00315457	0.0469252	DENND4B
ENSG00000114933	115.077	1.06047	0.359245	2.95194	0.00315789	0.0469252	INO80D
ENSG00000111669	4105.74	-0.945889	0.320581	-2.95055	0.00317212	0.0470672	TPI1
ENSG00000213614	418.772	-0.952621	0.322892	-2.95028	0.00317486	0.0470672	HEXA
ENSG00000228570	5.75662	4.96706	1.68435	2.94896	0.0031885	0.0472144	NUTM2E
ENSG00000177374	14.5585	2.72702	0.924981	2.94819	0.00319641	0.0472763	HIC1
ENSG00000176623	169.12	-0.933483	0.316728	-2.94727	0.00320597	0.0473627	RMDN1
ENSG00000140691	177.654	1.35375	0.459426	2.94661	0.00321274	0.0473644	ARMC5
ENSG00000121064	263.616	-0.951073	0.322777	-2.94654	0.00321355	0.0473644	SCPEP1
ENSG00000072682	256.914	-0.914517	0.310453	-2.94575	0.00322176	0.0474304	P4HA2
ENSG00000105991	55.7104	1.18664	0.402942	2.94494	0.00323012	0.0474985	HOXA1
ENSG00000174080	148.769	-1.17835	0.400225	-2.94422	0.00323773	0.0475553	CTSF
ENSG00000107872	143.283	1.10568	0.375855	2.94177	0.00326346	0.0478779	FBXL15
ENSG00000146830	196.908	1.43886	0.489537	2.93923	0.00329028	0.0482156	GIGYF1
ENSG00000189120	34.8438	1.35171	0.460089	2.93792	0.00330419	0.0483081	SP6
ENSG00000049541	330.334	-0.917976	0.31244	-2.93809	0.00330246	0.0483081	RFC2
ENSG00000108819	394.923	0.810167	0.275842	2.93707	0.00331331	0.048342	PPP1R9B
ENSG00000104687	2585.29	-0.779652	0.265476	-2.93681	0.00331606	0.048342	GSR
ENSG00000174010	203.128	0.887839	0.302332	2.93664	0.00331792	0.048342	KLHL15
ENSG00000138029	424.499	-1.0231	0.348506	-2.93566	0.00332834	0.0484382	HADHB
ENSG00000187796	15.2554	3.62687	1.23576	2.93493	0.00333627	0.048498	CARD9
ENSG00000163466	1286.34	-0.789529	0.269226	-2.93259	0.00336147	0.0486418	ARPC2
ENSG00000118705	2647.48	-0.938339	0.319884	-2.93337	0.00335299	0.0486418	RPN2
ENSG00000197461	286.875	0.781225	0.266387	2.93267	0.0033606	0.0486418	PDGFA
ENSG00000160949	157.003	1.22659	0.418176	2.9332	0.00335483	0.0486418	TONSL
ENSG00000111087	95.4949	1.0244	0.349466	2.93134	0.00337507	0.048783	GLI1
ENSG00000185104	187.802	-0.929765	0.317826	-2.92539	0.00344025	0.0489385	FAF1
ENSG00000184260	8307.68	0.687424	0.235063	2.92442	0.00345098	0.0489385	H2AC20
ENSG00000279767	9.09915	4.79494	1.63962	2.92443	0.00345087	0.0489385	ENSG00000279767
ENSG00000180592	52.0466	1.27286	0.43463	2.92861	0.00340485	0.0489385	SKIDA1
ENSG00000198298	26.6974	1.4541	0.49725	2.92428	0.00345259	0.0489385	ZNF485
ENSG00000188234	13.8766	2.59528	0.886963	2.92603	0.00343317	0.0489385	AGAP4
ENSG00000175220	389.881	-0.879438	0.300868	-2.923	0.00346672	0.0489385	ARHGAP1
ENSG00000165494	537.267	1.61	0.550011	2.92722	0.00342008	0.0489385	PCF11
ENSG00000149428	696.876	-0.817694	0.27942	-2.92639	0.00342916	0.0489385	HYOU1
ENSG00000166579	243.705	0.915788	0.313295	2.92309	0.0034658	0.0489385	NDEL1
ENSG00000170310	262.392	-0.870152	0.297399	-2.92588	0.00343488	0.0489385	STX8
ENSG00000188895	204.95	0.915373	0.312665	2.92764	0.00341543	0.0489385	MSL1
ENSG00000167785	88.1032	1.06039	0.362403	2.92599	0.00343358	0.0489385	ZNF558
ENSG00000152443	49.6666	1.27716	0.436381	2.92672	0.00342561	0.0489385	ZNF776
ENSG00000132792	209.849	-0.862945	0.29497	-2.92554	0.00343861	0.0489385	CTNNBL1
ENSG00000100380	239.904	-0.873028	0.298555	-2.92417	0.00345371	0.0489385	ST13
ENSG00000168273	256.768	0.901246	0.308075	2.92541	0.00344003	0.0489385	SMIM4
ENSG00000168301	117.853	0.953229	0.325351	2.92985	0.00339126	0.0489385	KCTD6
ENSG00000184347	295.039	-1.04084	0.356058	-2.92323	0.00346423	0.0489385	SLIT3
ENSG00000147536	184.47	-0.987521	0.337397	-2.92688	0.00342381	0.0489385	GINS4
ENSG00000102024	1462.27	-1.0883	0.372213	-2.92387	0.00345706	0.0489385	PLS3
ENSG00000122359	1039.61	-0.81433	0.278749	-2.92137	0.00348495	0.0490868	ANXA11
ENSG00000088826	1141.98	0.684054	0.23414	2.92156	0.00348288	0.0490868	SMOX
ENSG00000100442	766.126	-1.12306	0.38487	-2.91802	0.0035226	0.049398	FKBP3
ENSG00000214967	14.7614	3.59615	1.23238	2.91806	0.00352216	0.049398	NPIPA7
ENSG00000214940	14.7614	3.59615	1.23238	2.91806	0.00352216	0.049398	NPIPA8
ENSG00000087152	205.621	1.11413	0.381741	2.91856	0.00351657	0.049398	ATXN7L3
ENSG00000174501	45.4904	1.424	0.488221	2.91672	0.00353737	0.0495504	ANKRD36C
ENSG00000176720	89.2359	0.997937	0.342269	2.91565	0.00354952	0.0496659	BOK
ENSG00000125148	2573.74	1.01142	0.346976	2.91496	0.00355736	0.0497013	MT2A
ENSG00000135018	1460.12	-0.826639	0.283607	-2.91474	0.00355987	0.0497013	UBQLN1
ENSG00000196604	890.783	-1.04244	0.357688	-2.91439	0.00356383	0.0497019	POTEF
ENSG00000166188	154.673	0.942881	0.323937	2.91069	0.00360629	0.0500743	ZNF319
ENSG00000124257	5.82666	4.03368	1.38538	2.9116	0.00359586	0.0500743	NEURL2
ENSG00000196670	48.3491	1.61919	0.556267	2.91082	0.00360485	0.0500743	ZFP62
ENSG00000148384	132.149	1.0965	0.376701	2.9108	0.00360507	0.0500743	INPP5E
ENSG00000196083	128.626	0.945239	0.324786	2.91034	0.00361031	0.0500752	IL1RAP
ENSG00000114268	69.8608	1.8181	0.624935	2.90927	0.00362277	0.0501934	PFKFB4
ENSG00000189403	679.313	-0.748324	0.25736	-2.90769	0.00364111	0.0503595	HMGB1
ENSG00000022976	66.4666	1.08181	0.372068	2.90755	0.00364269	0.0503595	ZNF839
ENSG00000075415	2851.16	-0.679763	0.233936	-2.90576	0.00366361	0.0504375	SLC25A3
ENSG00000136114	87.9782	1.29039	0.443983	2.9064	0.00365609	0.0504375	THSD1
ENSG00000144120	237.024	0.86701	0.298328	2.90623	0.00365808	0.0504375	TMEM177
ENSG00000100288	64.8211	1.36143	0.468537	2.90571	0.00366421	0.0504375	CHKB
ENSG00000165672	1797.09	-0.713349	0.245751	-2.90274	0.00369918	0.0508637	PRDX3
ENSG00000151116	153.693	-0.930542	0.320863	-2.90013	0.00373012	0.0511783	UEVLD
ENSG00000138698	157.899	-0.882142	0.304158	-2.90028	0.00372834	0.0511783	RAP1GDS1
ENSG00000129084	539.28	-0.729093	0.251432	-2.89976	0.00373444	0.0511824	PSMA1
ENSG00000005187	34.255	-1.57562	0.543559	-2.89871	0.00374701	0.051274	ACSM3
ENSG00000146733	162.393	-0.859912	0.296672	-2.89853	0.0037492	0.051274	PSPH
ENSG00000171456	450.072	0.983274	0.339402	2.89708	0.00376655	0.0514559	ASXL1
ENSG00000179954	10.401	2.52845	0.872993	2.8963	0.00377586	0.0515277	SSC5D
ENSG00000161203	1148.5	-0.721743	0.249246	-2.89571	0.00378308	0.0515708	AP2M1
ENSG00000180423	64.1386	1.05469	0.3645	2.89354	0.00380928	0.0518723	HARBI1
ENSG00000170260	118.602	1.22007	0.421784	2.89264	0.00382021	0.0519654	ZNF212
ENSG00000143156	95.5807	-0.990173	0.34252	-2.89084	0.00384209	0.0522072	NME7
ENSG00000180817	739.546	-0.814498	0.282155	-2.8867	0.003893	0.0528075	PPA1
ENSG00000135245	299.813	0.94278	0.326609	2.88658	0.00389458	0.0528075	HILPDA
ENSG00000107819	139.095	-0.966723	0.335714	-2.87961	0.00398171	0.0539255	SFXN3
ENSG00000020426	182.885	-0.836784	0.290654	-2.87897	0.00398977	0.0539255	MNAT1
ENSG00000267360	52.4788	1.78705	0.62071	2.87904	0.00398889	0.0539255	ENSG00000267360
ENSG00000167553	4496.67	-0.768977	0.267147	-2.87848	0.00399601	0.0539526	TUBA1C
ENSG00000143653	373.21	-0.761273	0.26457	-2.8774	0.00400969	0.0539652	SCCPDH
ENSG00000132471	267.433	-0.866874	0.301259	-2.87751	0.0040083	0.0539652	WBP2
ENSG00000171522	41.4113	1.53888	0.534793	2.87752	0.0040081	0.0539652	PTGER4
ENSG00000137185	71.0127	1.17345	0.408095	2.87544	0.00403462	0.0541859	ZSCAN9
ENSG00000161057	709.523	-0.808193	0.281048	-2.87564	0.00403208	0.0541859	PSMC2
ENSG00000179094	222.02	1.65641	0.576252	2.87445	0.00404729	0.0542987	PER1
ENSG00000105617	174.735	0.854168	0.29732	2.87289	0.00406738	0.0545106	LENG1
ENSG00000138160	533.772	-0.835437	0.29086	-2.8723	0.00407494	0.0545544	KIF11
ENSG00000126368	63.5896	1.11899	0.389717	2.87128	0.00408809	0.0546729	NR1D1
ENSG00000143106	1113.21	-0.698781	0.243436	-2.87049	0.00409838	0.0547528	PSMA5
ENSG00000167967	263.019	0.982433	0.342492	2.86848	0.00412445	0.0550433	E4F1
ENSG00000095380	316.243	-0.77166	0.269106	-2.8675	0.00413734	0.0551573	NANS
ENSG00000128708	672.644	-0.86721	0.302539	-2.86644	0.00415114	0.0552832	HAT1
ENSG00000075218	167.031	-0.907304	0.316691	-2.86495	0.00417075	0.0554863	GTSE1
ENSG00000140044	169.123	0.837601	0.292572	2.86289	0.00419801	0.0555002	JDP2
ENSG00000176994	215.385	1.02075	0.35649	2.86334	0.00419204	0.0555002	SMCR8
ENSG00000108479	310.027	-0.778324	0.271799	-2.8636	0.00418858	0.0555002	GALK1
ENSG00000163684	136.513	1.20896	0.422271	2.86299	0.00419668	0.0555002	RPP14
ENSG00000005059	111.009	-0.970223	0.338785	-2.86383	0.00418553	0.0555002	MCUB
ENSG00000185920	92.4334	0.978635	0.341808	2.86312	0.00419498	0.0555002	PTCH1
ENSG00000185716	45.9188	1.20185	0.419899	2.86224	0.00420654	0.0555551	MOSMO
ENSG00000183793	15.032	2.2636	0.790992	2.86173	0.0042134	0.055588	NPIPA5
ENSG00000178307	407.505	0.795964	0.278271	2.86039	0.00423115	0.0556111	TMEM11
ENSG00000108984	63.4983	-1.30885	0.457578	-2.86039	0.00423116	0.0556111	MAP2K6
ENSG00000168502	414.594	1.15514	0.403824	2.86049	0.00422983	0.0556111	MTCL1
ENSG00000269711	19.1655	2.0713	0.724158	2.86028	0.00423266	0.0556111	ENSG00000269711
ENSG00000185787	967.291	-0.723271	0.2532	-2.85652	0.00428317	0.0562166	MORF4L1
ENSG00000176444	283.375	1.22122	0.427695	2.85535	0.00429896	0.0562513	CLK2
ENSG00000119574	190.447	1.0176	0.356385	2.85534	0.0042991	0.0562513	ZBTB45
ENSG00000197363	34.9935	1.4452	0.5061	2.85556	0.00429616	0.0562513	ZNF517
ENSG00000133704	330.428	-0.786035	0.275326	-2.85492	0.00430471	0.0562572	IPO8
ENSG00000132823	410.952	0.834147	0.292206	2.85465	0.0043084	0.0562572	OSER1
ENSG00000140092	90.1409	-2.19924	0.770974	-2.85254	0.00433707	0.0565734	FBLN5
ENSG00000165209	147.025	-0.898368	0.315273	-2.8495	0.00437884	0.0570596	STRBP
ENSG00000083828	60.81	1.05072	0.368901	2.84825	0.00439603	0.0571664	ZNF586
ENSG00000101210	607.569	-1.07056	0.375833	-2.8485	0.00439256	0.0571664	EEF1A2
ENSG00000100504	705.421	-0.739181	0.259868	-2.84445	0.00444888	0.057633	PYGL
ENSG00000079246	1869.15	-0.853165	0.299949	-2.84436	0.00445005	0.057633	XRCC5
ENSG00000160200	52.5976	-1.33038	0.467723	-2.84437	0.00444991	0.057633	CBS
ENSG00000184258	34.7379	2.18003	0.76642	2.84443	0.0044491	0.057633	ENSG00000184258
ENSG00000151651	31.0393	2.64633	0.931394	2.84126	0.00449355	0.0577255	ADAM8
ENSG00000179454	129.803	1.04916	0.369042	2.84292	0.00447027	0.0577255	KLHL28
ENSG00000142230	819.02	-0.979385	0.344575	-2.8423	0.00447898	0.0577255	SAE1
ENSG00000105402	689.177	-0.746103	0.262586	-2.84137	0.00449204	0.0577255	NAPA
ENSG00000105552	381.974	-0.760548	0.267591	-2.8422	0.00448036	0.0577255	BCAT2
ENSG00000155329	226.758	0.84371	0.296736	2.8433	0.00446488	0.0577255	ZCCHC10
ENSG00000159167	91.0078	0.97567	0.343337	2.84173	0.00448692	0.0577255	STC1
ENSG00000197976	330.078	0.879755	0.309482	2.84267	0.00447369	0.0577255	AKAP17A
ENSG00000119699	10.1318	3.94183	1.38825	2.83942	0.00451958	0.0580012	TGFB3
ENSG00000182890	182.782	-0.993826	0.350198	-2.8379	0.00454117	0.0582195	GLUD2
ENSG00000132825	34.137	1.28225	0.451918	2.83736	0.00454889	0.0582597	PPP1R3D
ENSG00000140740	847.976	-0.89922	0.317022	-2.83646	0.00456165	0.0583527	UQCRC2
ENSG00000099326	100.69	1.09859	0.38735	2.83617	0.00456585	0.0583527	MZF1
ENSG00000132031	120.37	-1.24133	0.437724	-2.83588	0.00456992	0.0583527	MATN3
ENSG00000091039	169.086	-0.826958	0.291716	-2.83481	0.00458534	0.0584907	OSBPL8
ENSG00000183260	17.3883	3.62703	1.27972	2.83424	0.00459343	0.0585351	ABHD16B
ENSG00000136279	269.023	-0.865828	0.305541	-2.83375	0.00460052	0.0585668	DBNL
ENSG00000105669	726.926	-0.80366	0.283755	-2.83223	0.00462247	0.0587873	COPE
ENSG00000154025	8.3548	2.48418	0.877379	2.83137	0.00463494	0.058887	SLC5A10
ENSG00000162714	187.824	0.871159	0.307718	2.83103	0.0046398	0.0588897	ZNF496
ENSG00000167325	543.398	-0.924749	0.326724	-2.83036	0.00464951	0.0589462	RRM1
ENSG00000077684	291.449	1.00368	0.354685	2.82977	0.00465816	0.0589462	JADE1
ENSG00000101843	457.144	-0.819164	0.289452	-2.83005	0.00465412	0.0589462	PSMD10
ENSG00000124659	149.328	0.86012	0.304174	2.82773	0.00468796	0.0592642	TBCC
ENSG00000249459	60.0924	1.12351	0.397393	2.82719	0.00469581	0.0593044	ZNF286B
ENSG00000164904	285.145	-0.952574	0.336995	-2.82667	0.00470346	0.059342	ALDH7A1
ENSG00000143819	2094.75	-0.839779	0.297232	-2.82533	0.00472322	0.0595322	EPHX1
ENSG00000196544	52.3323	1.21837	0.431329	2.82469	0.00473261	0.0595915	BORCS6
ENSG00000104689	461.955	0.730188	0.258655	2.82303	0.00475728	0.0598428	TNFRSF10A
ENSG00000274618	130.813	0.996694	0.353186	2.82201	0.00477233	0.0599728	H4C6
ENSG00000179455	40.1378	1.48583	0.526679	2.82114	0.00478537	0.0599935	MKRN3
ENSG00000156261	1336	-0.722054	0.255961	-2.82095	0.00478815	0.0599935	CCT8
ENSG00000170961	53.2197	1.39416	0.494187	2.82112	0.0047856	0.0599935	HAS2
ENSG00000178425	143.083	-1.02058	0.362179	-2.81789	0.00483405	0.060509	NT5DC1
ENSG00000054983	219.107	-0.873265	0.310185	-2.8153	0.00487317	0.0608787	GALC
ENSG00000185291	41.6923	1.993	0.707887	2.81542	0.00487138	0.0608787	IL3RA
ENSG00000067225	10359.1	-0.854339	0.303542	-2.81456	0.00488433	0.0609582	PKM
ENSG00000250588	109.532	0.903995	0.321311	2.81346	0.00490121	0.0611089	ENSG00000250588
ENSG00000110880	995.296	-0.715083	0.254211	-2.81295	0.00490896	0.0611455	CORO1C
ENSG00000135677	740.911	-0.83771	0.298113	-2.81004	0.00495348	0.061399	GNS
ENSG00000103769	937.169	-0.819253	0.291539	-2.8101	0.00495258	0.061399	RAB11A
ENSG00000120071	370.865	1.02566	0.364909	2.81074	0.00494283	0.061399	KANSL1
ENSG00000185252	67.7523	1.04356	0.371233	2.81108	0.00493762	0.061399	ZNF74
ENSG00000198677	264.663	-0.89078	0.31697	-2.8103	0.00494959	0.061399	SKIC3
ENSG00000123358	833.183	1.4652	0.52157	2.8092	0.00496646	0.0614785	NR4A1
ENSG00000172992	194.717	-0.790042	0.281267	-2.80887	0.00497161	0.0614785	DCAKD
ENSG00000102316	444.51	-1.02496	0.364927	-2.80869	0.00497441	0.0614785	MAGED2
ENSG00000108406	286.011	-0.7613	0.271114	-2.80805	0.00498431	0.0615409	DHX40
ENSG00000177156	2744.63	-0.881523	0.314011	-2.8073	0.0049959	0.0616241	TALDO1
ENSG00000107874	263.213	-0.7744	0.275946	-2.80634	0.00501072	0.0617471	CUEDC2
ENSG00000275221	2984.73	0.767721	0.273625	2.80574	0.00502006	0.0618022	H2AC15
ENSG00000224531	198.984	1.13952	0.406189	2.8054	0.00502538	0.0618078	SMIM13
ENSG00000276966	8279.37	0.769748	0.274636	2.80279	0.00506624	0.0622501	H4C5
ENSG00000141448	81.7642	1.03608	0.370056	2.79978	0.00511371	0.0627727	GATA6
ENSG00000142892	218.793	-0.933184	0.333455	-2.79853	0.0051336	0.0628347	PIGK
ENSG00000172382	7.4285	4.92802	1.76086	2.79864	0.00513175	0.0628347	PRSS27
ENSG00000130724	923.708	-0.731915	0.261485	-2.79907	0.00512496	0.0628347	CHMP2A
ENSG00000256525	167.122	0.998699	0.356914	2.79815	0.00513964	0.0628412	POLG2
ENSG00000100280	306.336	-0.873212	0.312098	-2.79787	0.00514403	0.0628412	AP1B1
ENSG00000268043	33.5941	1.78303	0.637729	2.79591	0.00517538	0.0630109	NBPF12
ENSG00000166886	137.592	1.15024	0.411373	2.79611	0.0051722	0.0630109	NAB2
ENSG00000136143	155.282	-0.887962	0.31752	-2.79656	0.00516504	0.0630109	SUCLA2
ENSG00000104760	175.562	-0.962933	0.344426	-2.79576	0.00517776	0.0630109	FGL1
ENSG00000144659	256.052	0.808832	0.289339	2.79545	0.00518282	0.0630122	SLC25A38
ENSG00000203943	12.6423	2.1839	0.781648	2.79396	0.00520664	0.0632413	SAMD13
ENSG00000232040	27.7869	1.78994	0.640891	2.79289	0.00522391	0.0633905	ZBED9
ENSG00000012048	229.786	-0.825058	0.295482	-2.79225	0.00523432	0.0634562	BRCA1
ENSG00000180917	210.399	0.911903	0.326754	2.79079	0.00525791	0.0636813	CMTR2
ENSG00000130684	73.1169	1.15468	0.413875	2.78993	0.00527202	0.0637915	ZNF337
ENSG00000127824	1939.31	-0.651673	0.233613	-2.78954	0.0052783	0.0638067	TUBA4A
ENSG00000100473	138.463	-1.23272	0.442037	-2.78872	0.00529161	0.0639068	COCH
ENSG00000134308	4207.15	-0.829808	0.29764	-2.78796	0.00530414	0.0639605	YWHAQ
ENSG00000071539	486.268	-0.800351	0.287087	-2.78784	0.00530613	0.0639605	TRIP13
ENSG00000159842	423.558	-0.72495	0.26037	-2.78431	0.00536413	0.0645983	ABR
ENSG00000064787	44.0721	-1.35389	0.486501	-2.78291	0.00538741	0.064756	BCAS1
ENSG00000182220	774.695	-0.862763	0.310009	-2.78302	0.00538551	0.064756	ATP6AP2
ENSG00000104823	827.231	-1.05526	0.379397	-2.78141	0.00541236	0.0648717	ECH1
ENSG00000143870	2905.87	-0.984832	0.354044	-2.78167	0.00540806	0.0648717	PDIA6
ENSG00000160908	158.682	1.07094	0.384957	2.78198	0.00540289	0.0648717	ZNF394
ENSG00000163602	202.07	0.832553	0.299506	2.77976	0.00543997	0.0651413	RYBP
ENSG00000263464	162.892	-0.933373	0.335852	-2.77912	0.00545072	0.0651487	ENSG00000263464
ENSG00000266086	43.0899	1.52863	0.550105	2.7788	0.00545598	0.0651487	SRSF1
ENSG00000171453	393.796	0.772183	0.277881	2.77883	0.00545555	0.0651487	POLR1C
ENSG00000117411	82.4786	0.97104	0.349583	2.77771	0.00547438	0.0651846	B4GALT2
ENSG00000149571	26.3499	-1.82367	0.65646	-2.77804	0.00546887	0.0651846	KIRREL3
ENSG00000205302	381.752	-0.808651	0.291116	-2.77776	0.00547351	0.0651846	SNX2
ENSG00000183018	10.2581	4.30328	1.54944	2.77732	0.00548098	0.0652021	SPNS2
ENSG00000070081	252.387	-1.07128	0.385939	-2.77577	0.0055071	0.0652684	NUCB2
ENSG00000023697	365.602	-0.764421	0.27539	-2.77578	0.00550696	0.0652684	DERA
ENSG00000138668	1322.55	-0.680682	0.245159	-2.77649	0.00549497	0.0652684	HNRNPD
ENSG00000232434	9.4017	2.31274	0.833053	2.77622	0.00549948	0.0652684	AJM1
ENSG00000143971	147.885	0.925785	0.333671	2.77454	0.00552793	0.0653933	ETAA1
ENSG00000013441	399.88	1.15942	0.417832	2.77484	0.00552296	0.0653933	CLK1
ENSG00000164535	326.597	0.89657	0.323179	2.77422	0.00553336	0.0653966	DAGLB
ENSG00000107404	224.327	0.863439	0.311299	2.77366	0.0055429	0.0654484	DVL1
ENSG00000178773	220.068	1.08659	0.391815	2.77322	0.00555051	0.0654775	CPNE7
ENSG00000078369	1101.79	-0.912836	0.329495	-2.77041	0.00559855	0.0659829	GNB1
ENSG00000186352	19.3376	1.76142	0.635866	2.77011	0.00560378	0.0659834	ANKRD37
ENSG00000156976	1160.42	1.05042	0.379239	2.76979	0.00560918	0.0659858	EIF4A2
ENSG00000089597	3273.98	-0.777139	0.280791	-2.76768	0.00564569	0.0660838	GANAB
ENSG00000175115	343.122	-0.837757	0.302671	-2.76788	0.00564222	0.0660838	PACS1
ENSG00000170222	52.2858	1.09702	0.396321	2.76802	0.00563987	0.0660838	ADPRM
ENSG00000276368	6924.61	0.721439	0.260682	2.7675	0.00564872	0.0660838	H2AC14
ENSG00000240230	201.744	1.011	0.365249	2.76799	0.0056404	0.0660838	COX19
ENSG00000131558	255.876	-0.98509	0.355938	-2.76759	0.00564721	0.0660838	EXOC4
ENSG00000116005	720.888	-0.90019	0.325316	-2.76712	0.00565538	0.0661009	PCYOX1
ENSG00000149136	1294.69	-0.961041	0.347559	-2.76511	0.00569029	0.0662877	SSRP1
ENSG00000184857	139.083	0.969527	0.350595	2.76538	0.00568572	0.0662877	TMEM186
ENSG00000132613	368.564	0.736393	0.266302	2.76526	0.00568778	0.0662877	MTSS2
ENSG00000224470	103.188	1.24562	0.450494	2.765	0.00569224	0.0662877	ATXN1L
ENSG00000107798	500.707	-1.02855	0.372083	-2.76431	0.00570432	0.0663407	LIPA
ENSG00000100335	161.483	0.79656	0.288176	2.76414	0.00570723	0.0663407	MIEF1
ENSG00000228672	10.4171	2.31232	0.83676	2.76343	0.00571982	0.0663656	PROB1
ENSG00000146918	397.922	-0.74234	0.268629	-2.76345	0.00571946	0.0663656	NCAPG2
ENSG00000160972	174.034	1.23482	0.446951	2.76276	0.00573143	0.0664397	PPP1R16A
ENSG00000165475	42.1285	-1.18756	0.43003	-2.76158	0.00575216	0.0666192	CRYL1
ENSG00000232838	121.822	1.05537	0.382295	2.76061	0.00576931	0.0667569	PET117
ENSG00000169957	266.303	0.829505	0.300544	2.76001	0.00577994	0.0667584	ZNF768
ENSG00000168246	127.244	1.109	0.401802	2.76006	0.00577909	0.0667584	UBTD2
ENSG00000130940	13.9322	1.87832	0.680969	2.7583	0.00581024	0.067008	CASZ1
ENSG00000164924	1951.79	-0.714666	0.259106	-2.7582	0.00581211	0.067008	YWHAZ
ENSG00000159352	727.54	-0.704592	0.255501	-2.75768	0.00582128	0.0670486	PSMD4
ENSG00000057608	1283.2	-0.827231	0.300003	-2.75741	0.00582618	0.0670486	GDI2
ENSG00000198189	339.671	-0.826775	0.299995	-2.75597	0.00585191	0.0672838	HSD17B11
ENSG00000181467	351.464	0.840429	0.304984	2.75565	0.00585753	0.0672874	RAP2B
ENSG00000171806	57.4723	1.05108	0.382034	2.75128	0.00593621	0.0680752	METTL18
ENSG00000115484	3206.14	-0.849197	0.308658	-2.75125	0.00593682	0.0680752	CCT4
ENSG00000186081	79.8165	-0.947871	0.344596	-2.75067	0.00594737	0.0681346	KRT5
ENSG00000164167	225.692	0.917097	0.33364	2.74876	0.00598205	0.0684702	LSM6
ENSG00000165609	644.431	-0.738694	0.268813	-2.74799	0.00599617	0.0685701	NUDT5
ENSG00000183889	8.56915	2.98992	1.0887	2.74633	0.00602669	0.0687335	ENSG00000183889
ENSG00000233024	8.56915	2.98992	1.0887	2.74633	0.00602669	0.0687335	NPIPA9
ENSG00000112245	3771.33	0.683304	0.248768	2.74675	0.00601887	0.0687335	PTP4A1
ENSG00000165997	321.281	0.888749	0.323711	2.7455	0.00604193	0.0688455	ARL5B
ENSG00000172927	173.959	0.939859	0.342462	2.74442	0.00606185	0.0689455	MYEOV
ENSG00000101189	294.451	0.804001	0.292988	2.74414	0.00606699	0.0689455	MRGBP
ENSG00000156531	168.794	-0.932535	0.339786	-2.74447	0.00606082	0.0689455	PHF6
ENSG00000155660	2566.58	-1.08077	0.393895	-2.7438	0.00607327	0.0689552	PDIA4
ENSG00000244038	1442.08	-0.942409	0.343611	-2.74266	0.00609434	0.068995	DDOST
ENSG00000143333	7.29495	2.79729	1.01995	2.74256	0.00609616	0.068995	RGS16
ENSG00000138629	180.611	-0.830159	0.302744	-2.74211	0.00610455	0.068995	UBL7
ENSG00000140450	17.4393	2.14081	0.780789	2.74185	0.00610936	0.068995	ARRDC4
ENSG00000224712	14.8082	2.17955	0.794851	2.74209	0.00610505	0.068995	NPIPA3
ENSG00000131845	22.0082	1.59865	0.583001	2.7421	0.00610476	0.068995	ZNF304
ENSG00000114739	34.5008	1.36227	0.496921	2.74141	0.00611757	0.0690264	ACVR2B
ENSG00000109787	189.367	0.853281	0.311376	2.74035	0.00613729	0.0691875	KLF3
ENSG00000117525	73.0398	1.11725	0.408091	2.73774	0.00618624	0.0696762	F3
ENSG00000176155	97.293	0.963449	0.351996	2.7371	0.00619831	0.0696762	CCDC57
ENSG00000172315	234.171	0.781125	0.285365	2.73728	0.00619493	0.0696762	TP53RK
ENSG00000146143	91.1442	-0.935838	0.341937	-2.73688	0.00620258	0.0696762	PRIM2
ENSG00000167460	2304.32	-0.748568	0.273627	-2.73573	0.00622423	0.0698576	TPM4
ENSG00000134020	18.8647	1.73865	0.635862	2.73432	0.00625091	0.0700952	PEBP4
ENSG00000181274	40.6733	1.42316	0.52085	2.73238	0.00628789	0.070309	FRAT2
ENSG00000166986	1114.53	-0.718367	0.262926	-2.7322	0.00629134	0.070309	MARS1
ENSG00000182481	2099.33	-0.737816	0.270049	-2.73216	0.00629212	0.070309	KPNA2
ENSG00000183309	148.159	1.08334	0.396404	2.73293	0.0062773	0.070309	ZNF623
ENSG00000165175	487.904	0.851102	0.311715	2.73039	0.00632595	0.070625	MID1IP1
ENSG00000118004	5.15755	4.69262	1.719	2.72986	0.0063362	0.0706773	COLEC11
ENSG00000172748	20.9866	2.44068	0.894206	2.72944	0.00634411	0.0707034	ZNF596
ENSG00000198625	141.424	0.911853	0.334201	2.72845	0.00636318	0.0707298	MDM4
ENSG00000196747	8720.04	0.691469	0.253412	2.72863	0.00635979	0.0707298	H2AC13
ENSG00000004846	67.073	1.55773	0.570841	2.72884	0.00635573	0.0707298	ABCB5
ENSG00000102760	10.1869	2.51796	0.92322	2.72737	0.00638422	0.0708398	RGCC
ENSG00000115425	132.901	-0.857813	0.3145	-2.72755	0.00638074	0.0708398	PECR
ENSG00000145349	210.821	-0.829091	0.304034	-2.72697	0.0063919	0.0708631	CAMK2D
ENSG00000104960	907.59	-0.791518	0.29038	-2.7258	0.00641462	0.071053	PTOV1
ENSG00000023902	72.7904	1.20815	0.443297	2.72538	0.00642272	0.0710807	PLEKHO1
ENSG00000118985	160.38	1.1261	0.413428	2.7238	0.00645352	0.0713595	ELL2
ENSG00000162377	329.42	0.750897	0.275733	2.72328	0.00646376	0.0714105	COA7
ENSG00000132680	706.055	1.3146	0.48313	2.721	0.00650854	0.0716727	KHDC4
ENSG00000204954	200.151	0.848183	0.311709	2.72108	0.00650699	0.0716727	C12orf73
ENSG00000055483	635.678	1.14932	0.422335	2.72135	0.00650159	0.0716727	USP36
ENSG00000125798	478.78	0.865002	0.317908	2.72092	0.00651006	0.0716727	FOXA2
ENSG00000159720	398.641	-0.75152	0.276365	-2.71931	0.00654191	0.0718988	ATP6V0D1
ENSG00000152377	59.1363	-1.03917	0.382118	-2.71951	0.00653783	0.0718988	SPOCK1
ENSG00000274276	51.2282	-1.28871	0.474233	-2.71747	0.00657835	0.0722368	LOC102724560
ENSG00000086504	479.583	-0.740452	0.272646	-2.71579	0.0066117	0.0724776	MRPL28
ENSG00000197037	162.922	1.14314	0.420891	2.71601	0.00660748	0.0724776	ZSCAN25
ENSG00000128272	659.469	0.784254	0.288842	2.71517	0.00662423	0.0725524	ATF4
ENSG00000143367	445.625	1.3296	0.489784	2.71466	0.00663441	0.0726014	TUFT1
ENSG00000168291	457.34	-0.726584	0.267698	-2.7142	0.00664368	0.0726402	PDHB
ENSG00000180287	42.8792	-1.16158	0.42814	-2.7131	0.00666579	0.0727527	PLD5
ENSG00000172650	10.2714	2.45947	0.906527	2.71307	0.00666638	0.0727527	AGAP5
ENSG00000167920	132.162	0.884429	0.326017	2.71283	0.00667114	0.0727527	KRT10-AS1
ENSG00000123545	582.212	0.795375	0.293524	2.70974	0.00673351	0.0733698	NDUFAF4
ENSG00000133069	9.15541	2.47929	0.915106	2.70929	0.00674264	0.0734064	TMCC2
ENSG00000171469	76.6688	1.26949	0.469013	2.70673	0.00679485	0.0738482	ZNF561
ENSG00000005022	3188.15	-0.787341	0.290861	-2.70694	0.00679075	0.0738482	SLC25A5
ENSG00000083444	569.257	-1.24212	0.459086	-2.70563	0.00681742	0.073967	PLOD1
ENSG00000143507	37.4817	1.40082	0.51769	2.70591	0.00681166	0.073967	DUSP10
ENSG00000126822	392.726	1.16559	0.431013	2.7043	0.00684488	0.0740751	PLEKHG3
ENSG00000183426	8.51678	2.94381	1.08846	2.70457	0.00683939	0.0740751	NPIPA1
ENSG00000079313	224.742	1.18683	0.438834	2.70452	0.00684039	0.0740751	REXO1
ENSG00000168679	312.6	-1.09441	0.405	-2.70225	0.00688724	0.0744068	SLC16A4
ENSG00000009844	313.693	-0.858459	0.317672	-2.70234	0.00688524	0.0744068	VTA1
ENSG00000141376	113.594	-0.860057	0.318354	-2.70158	0.00690119	0.0744941	BCAS3
ENSG00000182318	54.5827	1.08621	0.402421	2.69918	0.00695113	0.074906	ZSCAN22
ENSG00000138430	465.285	-0.842664	0.312186	-2.69924	0.0069499	0.074906	OLA1
ENSG00000279274	190.344	1.00671	0.37307	2.69845	0.00696642	0.0749436	ENSG00000279274
ENSG00000279115	190.344	1.00671	0.37307	2.69845	0.00696642	0.0749436	ENSG00000279115
ENSG00000256374	127.909	-0.943783	0.349795	-2.6981	0.00697359	0.0749573	ENSG00000256374
ENSG00000156983	130.302	0.931653	0.345479	2.69669	0.00700314	0.0751477	BRPF1
ENSG00000113657	134.676	-0.992547	0.368024	-2.69697	0.00699745	0.0751477	DPYSL3
ENSG00000271567	127.785	-0.94247	0.349678	-2.69525	0.00703358	0.075157	PPIAL4E
ENSG00000279782	127.785	-0.94247	0.349678	-2.69525	0.00703358	0.075157	PPIAL4F
ENSG00000167996	1319.92	0.752457	0.279143	2.69559	0.00702637	0.075157	FTH1
ENSG00000100902	918.813	-0.818048	0.303483	-2.69553	0.00702764	0.075157	PSMA6
ENSG00000125814	44.2464	1.16188	0.431043	2.69551	0.007028	0.075157	NAPB
ENSG00000146094	14.2777	4.25367	1.5791	2.69373	0.00706577	0.0754374	DOK3
ENSG00000172840	91.3314	1.025	0.380558	2.6934	0.00707268	0.0754479	PDP2
ENSG00000112367	38.3529	-1.26636	0.470619	-2.69083	0.0071274	0.0759678	FIG4
ENSG00000155816	67.8913	0.972765	0.361733	2.68918	0.00716275	0.0762609	FMN2
ENSG00000165097	62.485	-1.02119	0.379823	-2.68858	0.00717565	0.0762609	KDM1B
ENSG00000146729	379.451	-0.823345	0.306255	-2.68843	0.00717891	0.0762609	NIPSNAP2
ENSG00000104765	307.375	-0.879098	0.326975	-2.68858	0.0071757	0.0762609	BNIP3L
ENSG00000152767	72.5272	-0.942172	0.350495	-2.68812	0.00718555	0.0762677	FARP1
ENSG00000114354	831.085	-0.915907	0.340787	-2.68763	0.00719622	0.0763171	TFG
ENSG00000182557	16.4289	3.96405	1.47536	2.68684	0.00721313	0.0764327	SPNS3
ENSG00000106460	743.292	-0.823855	0.306713	-2.68608	0.00722964	0.0765439	TMEM106B
ENSG00000256087	18.0755	1.70985	0.636629	2.68578	0.00723597	0.0765471	ZNF432
ENSG00000074590	166.053	0.779319	0.290237	2.68511	0.00725062	0.0765745	NUAK1
ENSG00000244731	28.8354	3.31889	1.23596	2.68527	0.00724713	0.0765745	C4A
ENSG00000188130	120.571	0.991116	0.369161	2.68478	0.00725776	0.0765862	MAPK12
ENSG00000270629	68.3406	1.24359	0.463543	2.68278	0.00730126	0.0769175	NBPF14
ENSG00000196911	26.5494	1.70461	0.635348	2.68295	0.00729749	0.0769175	KPNA5
ENSG00000066044	556.654	-0.873563	0.32573	-2.68186	0.0073214	0.0770019	ELAVL1
ENSG00000010256	884.665	-0.817411	0.304789	-2.68189	0.0073208	0.0770019	UQCRC1
ENSG00000151422	39.9808	-1.17357	0.437705	-2.68119	0.00733611	0.0770929	FER
ENSG00000076382	540.857	-0.718494	0.268031	-2.68063	0.00734829	0.0771474	SPAG5
ENSG00000115234	695.163	-0.693998	0.258916	-2.6804	0.00735344	0.0771474	SNX17
ENSG00000066926	320.132	-0.754603	0.281571	-2.67997	0.00736286	0.0771825	FECH
ENSG00000142528	114.427	1.08279	0.404456	2.67716	0.00742485	0.0777408	ZNF473
ENSG00000168994	67.7776	1.10527	0.412875	2.677	0.00742836	0.0777408	PXDC1
ENSG00000105672	52.8419	1.2193	0.455589	2.67632	0.00744354	0.0778355	ETV2
ENSG00000031698	428.281	-0.741935	0.277312	-2.67545	0.00746288	0.0779736	SARS1
ENSG00000189227	368.428	1.04635	0.391249	2.67439	0.00748659	0.0781523	C15orf61
ENSG00000120725	239.496	-0.979495	0.366306	-2.67398	0.00749573	0.0781523	SIL1
ENSG00000119431	168.132	0.832817	0.311467	2.67386	0.00749843	0.0781523	HDHD3
ENSG00000126778	127.16	0.946797	0.354169	2.67329	0.00751104	0.0782195	SIX1
ENSG00000229809	50.4046	1.18416	0.443096	2.67246	0.00752969	0.0783277	ZNF688
ENSG00000223638	11.6068	4.52755	1.69426	2.67228	0.00753376	0.0783277	RFPL4A
ENSG00000198898	778.671	-0.711557	0.266327	-2.67175	0.00754576	0.0783883	CAPZA2
ENSG00000008018	1365.63	-0.75388	0.282351	-2.67001	0.007585	0.0787316	PSMB1
ENSG00000085491	275.442	-0.757155	0.283609	-2.66971	0.00759163	0.0787322	SLC25A24
ENSG00000135506	985.872	-0.748385	0.280447	-2.66855	0.00761799	0.0787322	OS9
ENSG00000131899	191.61	-0.886847	0.332283	-2.66895	0.0076089	0.0787322	LLGL1
ENSG00000115380	312.832	-0.949138	0.355627	-2.66891	0.00760969	0.0787322	EFEMP1
ENSG00000173531	5.48099	4.58186	1.71708	2.6684	0.00762134	0.0787322	MST1
ENSG00000204315	54.7219	1.03943	0.38954	2.66836	0.00762224	0.0787322	FKBPL
ENSG00000070831	629.617	-0.721777	0.270524	-2.66807	0.00762887	0.0787367	CDC42
ENSG00000116906	266.4	-0.743215	0.278648	-2.66722	0.00764827	0.0788728	GNPAT
ENSG00000236334	152.281	-0.876968	0.32895	-2.66596	0.0076768	0.0791027	PPIAL4G
ENSG00000130844	59.7656	1.18764	0.445551	2.66556	0.00768604	0.0791339	ZNF331
ENSG00000168036	1465.12	-0.856741	0.321716	-2.66304	0.0077439	0.0796649	CTNNB1
ENSG00000144381	2482.99	-0.848825	0.318798	-2.66258	0.00775434	0.0797079	HSPD1
ENSG00000215041	173.538	1.29807	0.487761	2.66127	0.00778455	0.0799537	NEURL4
ENSG00000109063	7.55029	2.97983	1.12158	2.65681	0.00788835	0.0807178	MYH3
ENSG00000256683	41.2849	1.15474	0.434673	2.65658	0.00789388	0.0807178	ZNF350
ENSG00000181788	131.013	0.855562	0.322052	2.6566	0.00789337	0.0807178	SIAH2
ENSG00000114771	57.6953	1.96245	0.738754	2.65644	0.00789707	0.0807178	AADAC
ENSG00000151014	429.729	1.10285	0.414953	2.65776	0.00786624	0.0807178	NOCT
ENSG00000179222	537.811	-1.00395	0.377863	-2.65692	0.0078859	0.0807178	MAGED1
ENSG00000160683	7.98641	4.66995	1.75846	2.65571	0.00791418	0.0807491	CXCR5
ENSG00000013583	206.699	-0.79057	0.297699	-2.6556	0.0079167	0.0807491	HEBP1
ENSG00000113448	1283.54	0.720029	0.271161	2.65536	0.00792242	0.0807491	PDE4D
ENSG00000136930	1428.77	-0.679715	0.255991	-2.65523	0.00792555	0.0807491	PSMB7
ENSG00000138587	33.8312	-1.25934	0.474857	-2.65204	0.00800075	0.0814219	MNS1
ENSG00000176890	1046.49	-1.15207	0.43448	-2.65161	0.00801081	0.0814219	TYMS
ENSG00000132294	375.154	-0.744916	0.280908	-2.65182	0.00800592	0.0814219	EFR3A
ENSG00000184162	246.889	0.721611	0.272201	2.65102	0.00802486	0.0814876	NR2C2AP
ENSG00000119471	231.135	-0.809686	0.305449	-2.6508	0.00803011	0.0814876	HSDL2
ENSG00000065526	398.633	1.26993	0.479231	2.64993	0.00805074	0.0816318	SPEN
ENSG00000182224	181.031	0.780809	0.294832	2.64832	0.00808924	0.0819399	CYB5D1
ENSG00000138794	81.2155	-0.98167	0.370704	-2.64812	0.00809402	0.0819399	CASP6
ENSG00000099994	594.48	-1.18275	0.446779	-2.64728	0.00811411	0.0820779	SUSD2
ENSG00000175573	287.038	0.918903	0.347243	2.64629	0.00813812	0.0822552	C11orf68
ENSG00000135801	188.77	0.965668	0.364953	2.646	0.0081449	0.0822583	TAF5L
ENSG00000123562	1160.63	-0.801414	0.303056	-2.64444	0.00818259	0.0825733	MORF4L2
ENSG00000170291	736.227	0.726626	0.274835	2.64386	0.00819654	0.0826484	ELP5
ENSG00000185278	51.2348	1.14011	0.431352	2.6431	0.00821501	0.082769	ZBTB37
ENSG00000172831	86.289	1.24379	0.470696	2.64245	0.00823092	0.0827755	CES2
ENSG00000229292	11.4076	4.4882	1.69856	2.64236	0.00823316	0.0827755	RFPL4AL1
ENSG00000064601	587.208	-1.12266	0.424885	-2.64227	0.0082352	0.0827755	CTSA
ENSG00000171055	258.659	-0.747427	0.282918	-2.64185	0.00824547	0.0828132	FEZ2
ENSG00000143398	323.805	0.809382	0.306678	2.63919	0.00831046	0.0834	PIP5K1A
ENSG00000065802	219.122	0.793517	0.300838	2.63769	0.00834737	0.0836383	ASB1
ENSG00000236104	18.6374	1.7592	0.666912	2.63783	0.00834392	0.0836383	ZBTB22
ENSG00000163468	2901.39	-0.727503	0.276003	-2.63585	0.00839256	0.0840248	CCT3
ENSG00000153879	728.468	0.77833	0.295403	2.63481	0.00841852	0.0841521	CEBPG
ENSG00000112365	137.532	1.05853	0.401713	2.63505	0.00841256	0.0841521	ZBTB24
ENSG00000198848	134.268	-0.860246	0.326738	-2.63283	0.0084677	0.0845771	CES1
ENSG00000254852	10.3924	2.43688	0.92633	2.63069	0.00852127	0.0850453	NPIPA2
ENSG00000168615	2366.65	-0.682054	0.259312	-2.63024	0.00853238	0.0850894	ADAM9
ENSG00000188763	32.0048	1.38029	0.524946	2.62939	0.00855393	0.0852374	FZD9
ENSG00000002016	83.2358	1.13045	0.430232	2.62754	0.00860042	0.0854728	RAD52
ENSG00000074696	1535.79	-0.882407	0.335807	-2.62772	0.00859598	0.0854728	HACD3
ENSG00000131398	17.2622	2.24115	0.852996	2.62738	0.00860446	0.0854728	KCNC3
ENSG00000087586	517.185	-0.794277	0.30228	-2.62762	0.00859838	0.0854728	AURKA
ENSG00000196591	550.625	-0.690918	0.263215	-2.62492	0.00866704	0.0860271	HDAC2
ENSG00000123700	15.2826	1.66915	0.636112	2.62398	0.00869081	0.0861957	KCNJ2
ENSG00000197746	7573.04	-0.961197	0.366458	-2.62294	0.00871747	0.0862815	PSAP
ENSG00000140006	140.52	1.00408	0.382774	2.62317	0.00871164	0.0862815	WDR89
ENSG00000130741	1329.89	-0.726825	0.277113	-2.62285	0.00871983	0.0862815	EIF2S3
ENSG00000159423	94.1022	-0.890799	0.339844	-2.6212	0.00876207	0.0865714	ALDH4A1
ENSG00000146700	81.8338	1.26922	0.484219	2.62117	0.00876276	0.0865714	SSC4D
ENSG00000116221	474.428	-0.712145	0.271744	-2.62065	0.00877627	0.0866037	MRPL37
ENSG00000162086	57.5149	1.10682	0.422367	2.62052	0.00877965	0.0866037	ZNF75A
ENSG00000197238	6067.89	0.725254	0.276808	2.62006	0.00879142	0.0866418	H4C11
ENSG00000273542	6068.89	0.725184	0.276805	2.61984	0.00879716	0.0866418	H4C12
ENSG00000110237	102.176	0.922635	0.352525	2.61722	0.00886495	0.0870108	ARHGEF17
ENSG00000111276	426.237	0.786908	0.300804	2.61601	0.00889627	0.0870108	CDKN1B
ENSG00000141756	824.704	-0.812435	0.310381	-2.61754	0.00885657	0.0870108	FKBP10
ENSG00000115685	400.443	-0.681059	0.260165	-2.61779	0.00885003	0.0870108	PPP1R7
ENSG00000145386	448.282	-0.702154	0.268318	-2.61688	0.00887384	0.0870108	CCNA2
ENSG00000127022	5166.57	-0.964102	0.368398	-2.61701	0.00887032	0.0870108	CANX
ENSG00000106541	4731.84	-0.793693	0.303332	-2.61658	0.00888154	0.0870108	AGR2
ENSG00000127946	230.61	-0.735338	0.281088	-2.61604	0.0088955	0.0870108	HIP1
ENSG00000122729	189.181	-0.993098	0.379592	-2.61622	0.0088908	0.0870108	ACO1
ENSG00000119965	133.211	0.907898	0.347097	2.61569	0.0089047	0.0870263	C10orf88
ENSG00000130749	442.806	1.32475	0.506549	2.61525	0.00891631	0.0870728	ZC3H4
ENSG00000094916	482.076	-0.756796	0.289471	-2.61441	0.00893819	0.0872195	CBX5
ENSG00000167981	43.4729	1.47063	0.562742	2.61333	0.00896642	0.0874187	ZNF597
ENSG00000182327	22.441	1.38529	0.530134	2.6131	0.00897237	0.0874187	GLTPD2
ENSG00000196834	977.872	-0.956372	0.36635	-2.61054	0.0090399	0.0880091	POTEI
ENSG00000145911	10.4184	2.22078	0.850788	2.61026	0.00904724	0.0880132	N4BP3
ENSG00000163131	70.3998	-1.15098	0.441235	-2.60854	0.00909297	0.0883603	CTSS
ENSG00000187244	677.14	-1.10081	0.422069	-2.60813	0.00910379	0.0883603	BCAM
ENSG00000171940	526.778	0.795066	0.304832	2.60821	0.00910173	0.0883603	ZNF217
ENSG00000077147	1779	-0.837434	0.321215	-2.60708	0.00913177	0.0883649	TM9SF3
ENSG00000090470	229.864	0.715121	0.274268	2.60738	0.00912372	0.0883649	PDCD7
ENSG00000222038	977.298	-0.953816	0.365762	-2.60775	0.00911398	0.0883649	POTEJ
ENSG00000188219	1006.01	-0.971784	0.37275	-2.60707	0.00913208	0.0883649	POTEE
ENSG00000275379	3057.31	0.678949	0.260462	2.60671	0.00914163	0.08839	H3C11
ENSG00000180611	207.699	0.781358	0.29979	2.60635	0.00915116	0.0884148	MB21D2
ENSG00000141556	543.349	-0.722104	0.277087	-2.60606	0.00915907	0.088424	TBCD
ENSG00000117054	154.634	-0.90288	0.34651	-2.60564	0.00917036	0.0884658	ACADM
ENSG00000032389	216.044	-0.799281	0.30679	-2.6053	0.00917933	0.0884851	EIPR1
ENSG00000143442	361.284	1.07652	0.413257	2.60497	0.00918814	0.0885029	POGZ
ENSG00000118518	78.6225	0.952157	0.365622	2.60421	0.0092087	0.0886338	RNF146
ENSG00000108578	310.855	-0.705199	0.270885	-2.60331	0.00923271	0.0887625	BLMH
ENSG00000072195	53.9395	1.17668	0.452056	2.60294	0.00924274	0.0887625	SPEG
ENSG00000169814	111.585	-0.870448	0.334411	-2.60293	0.00924304	0.0887625	BTD
ENSG00000108679	870.828	-0.979192	0.376311	-2.60208	0.0092659	0.0889149	LGALS3BP
ENSG00000074201	510.212	-0.687576	0.264308	-2.60142	0.00928383	0.0890158	CLNS1A
ENSG00000065534	80.2373	-0.981607	0.37737	-2.60118	0.00929043	0.0890158	MYLK
ENSG00000110888	71.0396	0.93981	0.361346	2.60086	0.00929914	0.0890321	CAPRIN2
ENSG00000179163	93.2234	-1.02754	0.395168	-2.60026	0.00931544	0.0890984	FUCA1
ENSG00000235194	19.1748	1.58498	0.609587	2.60008	0.00932009	0.0890984	PPP1R3E
ENSG00000164011	50.8273	1.16896	0.44968	2.59953	0.00933514	0.0891751	ZNF691
ENSG00000158062	121.111	1.29061	0.496573	2.59903	0.00934882	0.0892099	UBXN11
ENSG00000099381	347.646	1.09604	0.421734	2.59888	0.00935282	0.0892099	SETD1A
ENSG00000116819	5.03874	3.72647	1.43404	2.59858	0.0093611	0.0892219	TFAP2E
ENSG00000104419	347.507	-0.708607	0.272728	-2.59822	0.00937074	0.0892468	NDRG1
ENSG00000181894	23.9841	1.432	0.551246	2.59776	0.00938348	0.0893012	ZNF329
ENSG00000179361	45.3873	1.5466	0.595441	2.59741	0.00939308	0.0893256	ARID3B
ENSG00000169764	494.747	-0.796596	0.306796	-2.5965	0.00941784	0.0894272	UGP2
ENSG00000203618	4.99139	4.6312	1.78356	2.5966	0.00941514	0.0894272	GP1BB
ENSG00000007545	124.582	1.228	0.473097	2.59566	0.00944085	0.0895119	CRAMP1
ENSG00000099341	2570.93	-0.808949	0.311624	-2.59591	0.00943397	0.0895119	PSMD8
ENSG00000166908	163.942	-0.81896	0.315662	-2.59442	0.00947503	0.089769	PIP4K2C
ENSG00000160959	230.912	0.777247	0.299787	2.59266	0.00952359	0.0901618	LRRC14
ENSG00000117118	646.317	-0.655756	0.252962	-2.59232	0.0095332	0.0901856	SDHB
ENSG00000165704	575.592	-0.873174	0.337046	-2.59066	0.00957911	0.0905525	HPRT1
ENSG00000105928	202.731	-0.770434	0.297582	-2.58898	0.00962603	0.0908885	GSDME
ENSG00000242265	555.729	-0.918353	0.35473	-2.58888	0.00962896	0.0908885	PEG10
ENSG00000116478	425.664	-0.7068	0.273272	-2.58644	0.00969743	0.0913242	HDAC1
ENSG00000263353	170.764	-0.826741	0.319584	-2.58693	0.00968363	0.0913242	PPIAL4A
ENSG00000136010	37.879	-1.24158	0.480076	-2.58621	0.00970387	0.0913242	ALDH1L2
ENSG00000205268	73.9306	1.0742	0.415292	2.58662	0.00969219	0.0913242	PDE7A
ENSG00000149476	162.526	-0.968428	0.374565	-2.58547	0.00972464	0.0914519	TKFC
ENSG00000170892	633.145	-0.717332	0.277534	-2.58467	0.00974731	0.091553	TSEN34
ENSG00000136826	469.066	1.20645	0.466787	2.58458	0.0097498	0.091553	KLF4
ENSG00000134057	1504.55	-0.679362	0.262897	-2.58414	0.00976234	0.0916031	CCNB1
ENSG00000238227	52.1654	1.05713	0.409268	2.58298	0.00979519	0.0918435	TMEM250
ENSG00000197172	65.3166	-0.958135	0.37099	-2.58264	0.00980467	0.0918645	MAGEA6
ENSG00000133275	247.979	0.912094	0.353206	2.58233	0.00981368	0.0918812	CSNK1G2
ENSG00000182272	95.327	1.19371	0.462352	2.58181	0.00982842	0.091897	B4GALNT4
ENSG00000065427	794.556	-0.663286	0.256912	-2.58176	0.00982984	0.091897	KARS1
ENSG00000186522	238.791	-0.767541	0.297451	-2.5804	0.00986871	0.0921926	SEPTIN10
ENSG00000158286	54.1394	1.4339	0.555862	2.5796	0.00989134	0.0923361	RNF207
ENSG00000164778	13.5007	1.8144	0.703518	2.57904	0.00990746	0.0924187	EN2
ENSG00000143228	195.367	-0.741815	0.287796	-2.57757	0.00994964	0.0927441	NUF2
ENSG00000131462	646.996	-0.806143	0.31293	-2.57611	0.0099919	0.0930697	TUBG1
ENSG00000116209	517.173	-1.05534	0.41022	-2.57262	0.0100933	0.0935905	TMEM59
ENSG00000135119	93.6048	-0.957296	0.37214	-2.57241	0.0100994	0.0935905	RNFT2
ENSG00000108799	107.483	0.934306	0.363174	2.57261	0.0100933	0.0935905	EZH1
ENSG00000178074	159.125	0.839167	0.326196	2.57258	0.0100943	0.0935905	C2orf69
ENSG00000151093	161.986	0.826616	0.321177	2.57371	0.0100614	0.0935905	OXSM
ENSG00000152642	95.2073	-0.829213	0.322345	-2.57244	0.0100983	0.0935905	GPD1L
ENSG00000164406	5.10123	4.34314	1.68793	2.57305	0.0100805	0.0935905	LEAP2
ENSG00000256294	32.8506	1.52536	0.593206	2.57138	0.0101294	0.0937999	ZNF225
ENSG00000135999	117.584	0.941631	0.366304	2.57063	0.0101514	0.0939352	EPC2
ENSG00000203812	12107.4	0.63425	0.246817	2.56971	0.0101782	0.0939854	ENSG00000203812
ENSG00000272196	12107.1	0.634084	0.2468	2.56922	0.0101927	0.0939854	ENSG00000272196
ENSG00000188375	1913.2	0.603118	0.234696	2.56979	0.0101761	0.0939854	H3-5
ENSG00000075188	350.534	-0.706919	0.275153	-2.56919	0.0101938	0.0939854	NUP37
ENSG00000124767	793.472	-0.736692	0.286725	-2.56934	0.0101893	0.0939854	GLO1
ENSG00000089220	1127.63	-0.920209	0.3586	-2.56612	0.0102844	0.0947521	PEBP1
ENSG00000183337	434.695	0.867682	0.338236	2.56532	0.0103082	0.0949028	BCOR
ENSG00000067066	238.095	-0.810199	0.316001	-2.56391	0.0103499	0.0952179	SP100
ENSG00000120265	434.779	-0.823671	0.321306	-2.56351	0.010362	0.0952595	PCMT1
ENSG00000196353	17.0715	-1.83048	0.714361	-2.56241	0.0103949	0.0954936	CPNE4
ENSG00000204060	14.0018	1.8491	0.7218	2.56179	0.0104133	0.0955241	FOXO6
ENSG00000163357	21.2229	1.7975	0.701608	2.56197	0.0104082	0.0955241	DCST1
ENSG00000132475	6450.82	0.599148	0.233966	2.56083	0.0104423	0.0956183	H3-3B
ENSG00000125835	4065.36	-0.63205	0.246827	-2.5607	0.0104461	0.0956183	SNRPB
ENSG00000253251	31.2568	1.29624	0.506118	2.56114	0.0104328	0.0956183	SHLD3
ENSG00000261812	155.757	-0.797784	0.311634	-2.56	0.0104671	0.0956754	TUBB8P7
ENSG00000173276	178.188	0.940898	0.367539	2.55999	0.0104674	0.0956754	ZBTB21
ENSG00000116459	679.065	-0.661355	0.258489	-2.55854	0.0105112	0.0959375	ATP5PB
ENSG00000169018	395.228	0.787956	0.307941	2.55878	0.0105039	0.0959375	FEM1B
ENSG00000131480	7.66747	3.95642	1.54659	2.55816	0.0105227	0.0959732	AOC2
ENSG00000163694	287.939	-0.712603	0.278636	-2.55746	0.0105438	0.096097	RBM47
ENSG00000140961	921.966	0.669199	0.261711	2.55701	0.0105575	0.0961532	OSGIN1
ENSG00000156026	382.116	-0.685963	0.268335	-2.55637	0.0105771	0.0962619	MCU
ENSG00000102580	253.096	-0.792213	0.309953	-2.55592	0.0105908	0.0963179	DNAJC3
ENSG00000102178	373.254	0.765429	0.299575	2.55505	0.0106174	0.0964906	UBL4A
ENSG00000113924	197.651	-0.803474	0.314527	-2.55455	0.0106325	0.0965593	HGD
ENSG00000159251	177.352	-0.864408	0.338438	-2.55411	0.0106461	0.096613	ACTC1
ENSG00000100867	97.0889	1.0349	0.405325	2.55325	0.0106722	0.0967813	DHRS2
ENSG00000108946	1127.72	-0.714438	0.279876	-2.5527	0.0106892	0.0967967	PRKAR1A
ENSG00000198034	2910.05	-0.634238	0.248445	-2.55283	0.0106852	0.0967967	RPS4X
ENSG00000113282	502.349	-0.712555	0.279281	-2.55139	0.0107294	0.0970915	CLINT1
ENSG00000108352	14.2713	2.21187	0.867105	2.55087	0.0107454	0.0971674	RAPGEFL1
ENSG00000112984	355.044	-0.8818	0.346076	-2.54799	0.0108344	0.0979027	KIF20A
ENSG00000253831	18.7999	1.59922	0.627858	2.5471	0.0108622	0.0980844	ETV3L
ENSG00000010539	82.1033	0.984943	0.386767	2.5466	0.0108777	0.0981539	ZNF200
ENSG00000174151	47.2407	1.05658	0.415039	2.54574	0.0109045	0.0982199	CYB561D1
ENSG00000142544	320.666	0.840365	0.330121	2.54563	0.0109082	0.0982199	CTU1
ENSG00000168374	768.946	-0.628081	0.246699	-2.54594	0.0108983	0.0982199	ARF4
ENSG00000104870	129.148	-0.913635	0.358957	-2.54525	0.01092	0.0982288	FCGRT
ENSG00000198959	1567.53	-0.911125	0.357992	-2.5451	0.0109246	0.0982288	TGM2
ENSG00000176842	59.063	1.33696	0.525626	2.54355	0.0109733	0.0985965	IRX5
ENSG00000102048	116.431	-0.874567	0.343907	-2.54303	0.0109896	0.0986731	ASB9
ENSG00000204356	326.092	-0.690636	0.271633	-2.54253	0.0110052	0.0986743	NELFE
ENSG00000158623	173.461	-0.828874	0.325986	-2.54266	0.0110011	0.0986743	COPG2
ENSG00000112763	168.97	0.821192	0.323056	2.54195	0.0110235	0.0987683	BTN2A1
ENSG00000185627	955.061	-0.668832	0.263198	-2.54117	0.0110481	0.0987798	PSMD13
ENSG00000180806	102.948	0.849743	0.334387	2.54119	0.0110475	0.0987798	HOXC9
ENSG00000121022	388.774	-0.7372	0.290096	-2.54123	0.0110463	0.0987798	COPS5
ENSG00000007944	75.5619	1.13461	0.446593	2.54059	0.0110667	0.0988762	MYLIP
ENSG00000118655	99.2822	0.979938	0.386019	2.53857	0.0111306	0.0992383	DCLRE1B
ENSG00000086619	56.5911	-1.02179	0.402481	-2.53872	0.0111257	0.0992383	ERO1B
ENSG00000120068	171.317	0.987327	0.388901	2.53876	0.0111246	0.0992383	HOXB8
ENSG00000093009	185.486	-0.744334	0.293372	-2.53717	0.0111752	0.0995661	CDC45
ENSG00000197548	111.64	-0.833424	0.32864	-2.53598	0.0112134	0.0998078	ATG7
ENSG00000106004	49.4621	1.09719	0.432675	2.53583	0.0112181	0.0998078	HOXA5
ENSG00000116288	1779.17	-0.765528	0.302024	-2.53466	0.0112557	0.0999459	PARK7
ENSG00000197776	9.09042	3.88793	1.53408	2.53437	0.0112651	0.0999459	KLHDC1
ENSG00000164062	278.448	-0.839863	0.331304	-2.53502	0.011244	0.0999459	APEH
ENSG00000112941	126.017	0.777705	0.306853	2.53445	0.0112623	0.0999459	TENT4A
ENSG00000168813	370.989	0.771286	0.304478	2.53314	0.0113044	0.100225	ZNF507
ENSG00000103126	200.816	0.735134	0.290486	2.53071	0.0113832	0.100612	AXIN1
ENSG00000013364	588.877	-0.774193	0.305878	-2.53105	0.011372	0.100612	MVP
ENSG00000030582	1317.03	-0.904568	0.357385	-2.53107	0.0113715	0.100612	GRN
ENSG00000131931	155.928	0.769492	0.304078	2.53057	0.0113876	0.100612	THAP1
ENSG00000086061	1973.59	-0.951466	0.375979	-2.53064	0.0113856	0.100612	DNAJA1
ENSG00000168758	226.893	0.905958	0.358162	2.52946	0.0114237	0.10086	SEMA4C
ENSG00000198130	106.595	-0.944279	0.373473	-2.52837	0.0114593	0.101094	HIBCH
ENSG00000205269	21.2381	1.65985	0.656544	2.52817	0.011466	0.101094	TMEM170B
ENSG00000187098	114.044	0.822321	0.325617	2.52542	0.011556	0.101816	MITF
ENSG00000061794	857.006	-0.635917	0.251842	-2.52507	0.0115677	0.101848	MRPS35
ENSG00000182853	5.15869	3.03697	1.20288	2.52475	0.0115782	0.101871	VMO1
ENSG00000187772	47.416	1.17947	0.467355	2.52372	0.011612	0.102098	LIN28B
ENSG00000116489	806.066	-0.636108	0.252109	-2.52315	0.0116309	0.102193	CAPZA1
ENSG00000172531	1880.66	-0.779188	0.308861	-2.52278	0.0116431	0.102229	PPP1CA
ENSG00000117036	192.849	1.07491	0.42628	2.5216	0.0116824	0.102475	ETV3
ENSG00000145284	65.472	-1.33457	0.529287	-2.52145	0.0116872	0.102475	SCD5
ENSG00000139722	214.84	0.827413	0.328186	2.52117	0.0116965	0.102486	VPS37B
ENSG00000129515	659.201	-0.655843	0.260181	-2.52072	0.0117116	0.102526	SNX6
ENSG00000142303	89.3845	1.10535	0.438536	2.52055	0.0117173	0.102526	ADAMTS10
ENSG00000077454	163.43	0.841318	0.333827	2.52022	0.011728	0.102549	LRCH4
ENSG00000018510	372.349	-0.709241	0.281477	-2.51971	0.0117451	0.102628	AGPS
ENSG00000177380	45.1896	1.20611	0.478721	2.51943	0.0117543	0.102638	PPFIA3
ENSG00000167615	524.008	1.14353	0.454367	2.51674	0.0118445	0.103354	LENG8
ENSG00000069424	33.5434	-1.27272	0.506071	-2.5149	0.0119066	0.103612	KCNAB2
ENSG00000025800	198.777	-0.74366	0.295639	-2.51543	0.0118887	0.103612	KPNA6
ENSG00000121671	53.9335	1.23054	0.489225	2.51529	0.0118935	0.103612	CRY2
ENSG00000180089	12.5203	2.37819	0.945559	2.51512	0.0118993	0.103612	TMEM86B
ENSG00000169213	67.7944	-1.02021	0.405857	-2.51373	0.0119461	0.103813	RAB3B
ENSG00000198393	48.7722	1.27998	0.509155	2.51394	0.011939	0.103813	ZNF26
ENSG00000151332	253.682	0.784082	0.312055	2.51264	0.011983	0.104063	MBIP
ENSG00000140682	145.808	-0.82687	0.32914	-2.51221	0.0119977	0.104119	TGFB1I1
ENSG00000165030	125.128	0.909394	0.362063	2.5117	0.0120152	0.1042	NFIL3
ENSG00000188677	167.47	-0.725713	0.289034	-2.51082	0.012045	0.104387	PARVB
ENSG00000198912	331.338	0.848585	0.338007	2.51056	0.0120541	0.104395	C1orf174
ENSG00000138107	530.082	-0.749013	0.298405	-2.51005	0.0120712	0.104435	ACTR1A
ENSG00000182551	437.317	-0.858553	0.342061	-2.50994	0.0120752	0.104435	ADI1
ENSG00000166002	59.305	0.986498	0.393134	2.50932	0.0120965	0.104548	SMCO4
ENSG00000137944	65.477	-0.965175	0.384697	-2.50893	0.0121099	0.104554	KYAT3
ENSG00000095139	397.496	-0.813232	0.324181	-2.50858	0.0121219	0.104554	ARCN1
ENSG00000213995	119.299	1.07826	0.429799	2.50876	0.0121155	0.104554	NAXD
ENSG00000160741	243.354	0.834652	0.332782	2.50811	0.012138	0.104622	CRTC2
ENSG00000222047	5.71331	2.81191	1.12136	2.50758	0.012156	0.104637	C10orf55
ENSG00000147649	809.581	-0.719839	0.287066	-2.50758	0.0121562	0.104637	MTDH
ENSG00000148426	170.925	0.795087	0.3173	2.50579	0.0122179	0.104646	PROSER2
ENSG00000171823	141.908	1.01957	0.406734	2.50672	0.0121859	0.104646	FBXL14
ENSG00000100889	241.318	-0.872533	0.348038	-2.50701	0.0121759	0.104646	PCK2
ENSG00000169032	282.994	-0.706495	0.281962	-2.50564	0.0122231	0.104646	MAP2K1
ENSG00000124214	350.117	-0.794756	0.317061	-2.50664	0.0121886	0.104646	STAU1
ENSG00000118777	467.957	-0.726739	0.290039	-2.50566	0.0122222	0.104646	ABCG2
ENSG00000183779	259.207	0.750677	0.299547	2.50604	0.012209	0.104646	ZNF703
ENSG00000147065	707.378	-0.847298	0.338067	-2.5063	0.0122002	0.104646	MSN
ENSG00000012822	41.3635	-1.29333	0.516559	-2.50374	0.0122889	0.105139	CALCOCO1
ENSG00000162496	343.895	-0.899944	0.359487	-2.50341	0.0123002	0.105149	DHRS3
ENSG00000141968	66.9058	1.14652	0.458018	2.50323	0.0123066	0.105149	VAV1
ENSG00000111445	379.925	-0.671802	0.268595	-2.50117	0.0123784	0.105604	RFC5
ENSG00000263563	2338.5	-0.861121	0.344313	-2.50099	0.0123848	0.105604	UBBP4
ENSG00000164631	195.605	0.790973	0.316226	2.50129	0.0123741	0.105604	ZNF12
ENSG00000149591	103.27	-1.18565	0.474125	-2.5007	0.0123947	0.105617	TAGLN
ENSG00000148019	201.709	-0.729432	0.291729	-2.50037	0.0124063	0.105645	CEP78
ENSG00000126602	1042.08	-0.689165	0.275683	-2.49985	0.0124246	0.105659	TRAP1
ENSG00000102181	520.043	-0.787182	0.314869	-2.50003	0.0124184	0.105659	CD99L2
ENSG00000138175	293.23	-0.750399	0.300337	-2.49853	0.0124711	0.105952	ARL3
ENSG00000019549	17.53	2.08805	0.835758	2.49839	0.0124758	0.105952	SNAI2
ENSG00000197961	190.725	0.834739	0.334154	2.49807	0.0124872	0.105978	ZNF121
ENSG00000170017	905.898	-0.721134	0.288738	-2.49754	0.0125058	0.106065	ALCAM
ENSG00000105767	106.716	-1.16006	0.464587	-2.49697	0.012526	0.106081	CADM4
ENSG00000146416	160.512	-0.955716	0.382719	-2.49717	0.0125187	0.106081	AIG1
ENSG00000130707	46.8854	-1.03677	0.415241	-2.49678	0.0125326	0.106081	ASS1
ENSG00000171953	126.022	-0.789091	0.316086	-2.49644	0.0125445	0.106111	ATPAF2
ENSG00000135443	2177.16	-0.933629	0.374079	-2.49581	0.012567	0.10616	KRT85
ENSG00000183421	236.641	0.733046	0.293686	2.49602	0.0125596	0.10616	RIPK4
ENSG00000159593	523.771	-0.712791	0.285674	-2.49512	0.0125916	0.106296	NAE1
ENSG00000135317	275.358	-0.735913	0.294979	-2.4948	0.0126028	0.106321	SNX14
ENSG00000204859	82.3731	0.908218	0.364197	2.49375	0.0126401	0.106352	ZBTB48
ENSG00000141252	262.082	-0.760994	0.305091	-2.49432	0.01262	0.106352	VPS53
ENSG00000171503	36.2406	-1.13756	0.456128	-2.49394	0.0126334	0.106352	ETFDH
ENSG00000188818	13.5302	2.17836	0.873425	2.49405	0.0126296	0.106352	ZDHHC11
ENSG00000151176	610.783	-0.909883	0.364945	-2.49321	0.0126594	0.106445	PLBD2
ENSG00000184923	4.98909	4.33084	1.73753	2.49253	0.0126836	0.106577	NUTM2A
ENSG00000172354	1325.8	-0.737293	0.295839	-2.49221	0.0126952	0.106604	GNB2
ENSG00000143319	227.003	0.720386	0.28915	2.49139	0.0127243	0.106662	ISG20L2
ENSG00000135945	133.403	0.804035	0.322736	2.49131	0.0127272	0.106662	REV1
ENSG00000137409	608.036	-0.712218	0.285869	-2.49142	0.0127234	0.106662	MTCH1
ENSG00000088367	327.512	-0.776887	0.311912	-2.49072	0.0127484	0.106769	EPB41L1
ENSG00000185479	146.633	-0.87571	0.351682	-2.49006	0.0127722	0.106898	KRT6B
ENSG00000145425	775.133	-0.680248	0.273252	-2.48945	0.012794	0.10701	RPS3A
ENSG00000169727	1214.52	-0.622286	0.250052	-2.48862	0.0128239	0.107189	GPS1
ENSG00000198682	131.851	-0.85706	0.344719	-2.48626	0.0129095	0.107269	PAPSS2
ENSG00000131966	310.513	-0.691107	0.27794	-2.48654	0.0128993	0.107269	ACTR10
ENSG00000007376	231.749	0.748513	0.30091	2.4875	0.0128644	0.107269	RPUSD1
ENSG00000073969	154.875	-0.866403	0.348238	-2.48796	0.0128477	0.107269	NSF
ENSG00000188878	54.7001	1.01419	0.407814	2.4869	0.0128861	0.107269	FBF1
ENSG00000117877	415.49	0.690625	0.277766	2.48636	0.0129057	0.107269	POLR1G
ENSG00000101197	23.9304	1.80366	0.725443	2.48629	0.0129084	0.107269	BIRC7
ENSG00000203896	6.62492	2.45616	0.987517	2.48721	0.012875	0.107269	LIME1
ENSG00000165240	116.286	-0.888564	0.35722	-2.48744	0.0128664	0.107269	ATP7A
ENSG00000180035	120.041	1.01546	0.408513	2.48576	0.0129276	0.10735	ZNF48
ENSG00000198356	345.428	-0.662605	0.266656	-2.48487	0.0129599	0.107441	GET3
ENSG00000095951	106.606	1.10046	0.442912	2.4846	0.0129697	0.107441	HIVEP1
ENSG00000093144	294.445	-0.702856	0.282893	-2.48453	0.0129724	0.107441	ECHDC1
ENSG00000146963	49.0119	1.13534	0.45696	2.48456	0.0129713	0.107441	LUC7L2
ENSG00000084710	119.439	-0.786831	0.31677	-2.48392	0.0129944	0.107553	EFR3B
ENSG00000185009	319.965	-0.734919	0.296128	-2.48176	0.0130736	0.107998	AP3M1
ENSG00000269855	14.5921	4.15813	1.67533	2.48198	0.0130656	0.107998	RNF225
ENSG00000085719	268.564	-0.88313	0.355845	-2.48178	0.0130727	0.107998	CPNE3
ENSG00000101052	131.071	-0.801609	0.323036	-2.48149	0.0130834	0.108009	IFT52
ENSG00000102978	913.503	-0.664743	0.267999	-2.48039	0.0131238	0.108272	POLR2C
ENSG00000176170	69.1186	0.889102	0.358595	2.47941	0.0131602	0.108436	SPHK1
ENSG00000166704	35.2838	1.15707	0.466678	2.47939	0.0131609	0.108436	ZNF606
ENSG00000132952	192.074	0.804027	0.324399	2.47851	0.0131932	0.108453	USPL1
ENSG00000178761	120.137	0.841989	0.339674	2.47881	0.013182	0.108453	FAM219B
ENSG00000174837	55.0841	-1.06284	0.428804	-2.47862	0.0131893	0.108453	ADGRE1
ENSG00000158987	34.4475	1.5722	0.634358	2.47841	0.013197	0.108453	RAPGEF6
ENSG00000116809	83.763	0.914377	0.369039	2.47772	0.0132223	0.108521	ZBTB17
ENSG00000147400	357.356	-0.850638	0.343294	-2.47787	0.013217	0.108521	CETN2
ENSG00000068028	147.972	0.795663	0.321241	2.47684	0.013255	0.108718	RASSF1
ENSG00000114737	32.623	1.24293	0.501981	2.47605	0.0132844	0.10889	CISH
ENSG00000108344	1106.01	-0.69418	0.280418	-2.47552	0.0133043	0.108911	PSMD3
ENSG00000121892	612.88	-0.627507	0.253467	-2.47569	0.0132977	0.108911	PDS5A
ENSG00000072818	31.2378	1.57925	0.638211	2.4745	0.0133422	0.108944	ACAP1
ENSG00000171126	33.4586	1.52419	0.615869	2.47486	0.0133289	0.108944	KCNG3
ENSG00000101104	37.5585	1.29856	0.524745	2.47465	0.0133368	0.108944	PABPC1L
ENSG00000164736	29.487	1.31025	0.529503	2.47449	0.0133425	0.108944	SOX17
ENSG00000160113	679.111	0.711565	0.287628	2.4739	0.0133645	0.109054	NR2F6
ENSG00000163362	307.385	0.731853	0.295954	2.47286	0.0134037	0.109303	INAVA
ENSG00000162434	685.491	-0.820049	0.331764	-2.47178	0.0134441	0.109455	JAK1
ENSG00000185420	71.1595	-0.891426	0.360656	-2.47168	0.0134481	0.109455	SMYD3
ENSG00000176020	8.20643	2.25284	0.911597	2.47131	0.013462	0.109455	AMIGO3
ENSG00000104763	573.412	-0.704613	0.28509	-2.47155	0.013453	0.109455	ASAH1
ENSG00000119392	320.314	-0.700377	0.283414	-2.47122	0.0134654	0.109455	GLE1
ENSG00000167693	181.897	-0.853318	0.345341	-2.47094	0.0134758	0.109456	NXN
ENSG00000083817	54.677	1.12593	0.455703	2.47076	0.0134828	0.109456	ZNF416
ENSG00000177030	141.779	1.18538	0.479906	2.47002	0.0135105	0.109611	DEAF1
ENSG00000171119	7.91069	2.94193	1.19147	2.46916	0.0135431	0.109806	NRTN
ENSG00000214517	321.423	-0.69008	0.279574	-2.46833	0.0135746	0.109991	PPME1
ENSG00000279058	8.63518	2.52397	1.0231	2.46699	0.0136255	0.110262	ENSG00000279058
ENSG00000107815	281.692	0.905937	0.367193	2.4672	0.0136175	0.110262	TWNK
ENSG00000204569	640.783	1.44103	0.584248	2.46648	0.0136449	0.110349	PPP1R10
ENSG00000132646	2832.82	-0.562156	0.227974	-2.46587	0.013668	0.110466	PCNA
ENSG00000139263	157.717	0.856151	0.34751	2.46367	0.0137523	0.110865	LRIG3
ENSG00000108953	3501.19	-0.778246	0.31581	-2.46428	0.0137288	0.110865	YWHAE
ENSG00000109118	235.572	0.696557	0.282721	2.46376	0.0137488	0.110865	PHF12
ENSG00000101004	70.148	0.950225	0.385643	2.464	0.0137397	0.110865	NINL
ENSG00000100554	259.278	-0.707951	0.2874	-2.46329	0.0137667	0.11091	ATP6V1D
ENSG00000160685	129.03	0.771798	0.313458	2.4622	0.0138086	0.111058	ZBTB7B
ENSG00000122545	366.379	-0.796122	0.323298	-2.4625	0.0137972	0.111058	SEPTIN7
ENSG00000196453	262.513	0.694079	0.281901	2.46214	0.0138113	0.111058	ZNF777
ENSG00000102893	268.009	-0.838527	0.340635	-2.46166	0.0138295	0.111134	PHKB
ENSG00000126247	4010.78	-0.824922	0.335155	-2.46132	0.0138428	0.111171	CAPNS1
ENSG00000182134	42.6688	-1.03174	0.419509	-2.4594	0.0139168	0.111531	TDRKH
ENSG00000114779	131.908	-1.00177	0.407348	-2.45925	0.0139228	0.111531	ABHD14B
ENSG00000145730	80.1049	-1.24108	0.504619	-2.45944	0.0139152	0.111531	PAM
ENSG00000104213	101.86	-1.24309	0.505472	-2.45927	0.013922	0.111531	PDGFRL
ENSG00000212123	15.8464	2.2015	0.895347	2.45882	0.0139393	0.111564	PRR22
ENSG00000197712	259.015	-0.871865	0.354605	-2.45869	0.0139444	0.111564	FAM114A1
ENSG00000111481	1119.87	-0.947149	0.385724	-2.45551	0.0140684	0.112139	COPZ1
ENSG00000166716	267.33	0.842062	0.342892	2.45577	0.0140584	0.112139	ZNF592
ENSG00000180209	4.86744	3.15936	1.28631	2.45615	0.0140434	0.112139	MYL11
ENSG00000121989	115.698	0.834956	0.340012	2.45567	0.0140623	0.112139	ACVR2A
ENSG00000179242	85.5794	-1.03159	0.420115	-2.45549	0.0140692	0.112139	CDH4
ENSG00000182240	130.128	-1.22337	0.497998	-2.45657	0.0140271	0.112139	BACE2
ENSG00000047249	186.305	-0.733185	0.298709	-2.45451	0.0141075	0.112373	ATP6V1H
ENSG00000198198	140.24	1.13169	0.46116	2.454	0.0141278	0.112465	SZT2
ENSG00000170275	1647.87	-1.00238	0.408586	-2.4533	0.0141553	0.112613	CRTAP
ENSG00000087245	35.0785	-1.07494	0.438304	-2.45251	0.0141863	0.112625	MMP2
ENSG00000183691	45.3024	1.95504	0.797151	2.45254	0.0141854	0.112625	NOG
ENSG00000090932	284.979	0.810816	0.330627	2.45236	0.0141923	0.112625	DLL3
ENSG00000185129	261.663	0.764293	0.311622	2.45262	0.0141818	0.112625	PURA
ENSG00000118058	186.804	1.2404	0.506053	2.45113	0.0142407	0.112939	KMT2A
ENSG00000099194	3361.05	-1.15623	0.471802	-2.45068	0.0142588	0.113012	SCD
ENSG00000169925	167.557	-0.751188	0.306609	-2.44998	0.0142863	0.113159	BRD3
ENSG00000184277	552.468	0.945816	0.386127	2.4495	0.0143055	0.113241	TM2D3
ENSG00000135482	50.1544	0.98271	0.401279	2.44894	0.0143276	0.113267	ZC3H10
ENSG00000167842	231.927	0.734324	0.299905	2.44852	0.0143445	0.113267	MIS12
ENSG00000171970	20.5865	1.51242	0.61766	2.44862	0.0143403	0.113267	ZNF57
ENSG00000125977	495.317	-0.629863	0.257196	-2.44896	0.0143269	0.113267	EIF2S2
ENSG00000169914	40.7125	1.17079	0.47834	2.44762	0.0143804	0.11348	OTUD3
ENSG00000155868	205.603	0.702061	0.286884	2.4472	0.0143973	0.113543	MED7
ENSG00000130768	13.8583	-1.61537	0.660398	-2.44606	0.0144428	0.113783	SMPDL3B
ENSG00000160752	527.806	-0.63532	0.259763	-2.44576	0.0144546	0.113783	FDPS
ENSG00000108424	3241.55	-0.628018	0.256755	-2.44598	0.0144458	0.113783	KPNB1
ENSG00000095261	423.505	-0.622038	0.254493	-2.44423	0.0145163	0.114198	PSMD5
ENSG00000136628	809.867	-0.775004	0.317408	-2.44167	0.0146196	0.114869	EPRS1
ENSG00000011028	570.349	-1.1141	0.456268	-2.44177	0.0146155	0.114869	MRC2
ENSG00000100600	491.002	-0.771319	0.316069	-2.44035	0.0146731	0.115218	LGMN
ENSG00000183971	11.4681	1.98157	0.812356	2.43928	0.0147165	0.115344	NPW
ENSG00000166455	17.5235	1.84944	0.758179	2.43932	0.0147147	0.115344	C16orf46
ENSG00000146109	201.396	0.688474	0.282224	2.43946	0.0147092	0.115344	ABT1
ENSG00000184640	1192.59	-0.6567	0.269264	-2.43888	0.0147331	0.115403	SEPTIN9
ENSG00000137100	441.579	-0.812274	0.333092	-2.43859	0.0147449	0.115424	DCTN3
ENSG00000159899	33.6932	1.54004	0.631677	2.43801	0.0147682	0.115536	NPR2
ENSG00000213918	7.91553	2.71356	1.11315	2.43773	0.0147797	0.115554	DNASE1
ENSG00000160799	469.585	0.626856	0.257188	2.43734	0.0147957	0.115609	CCDC12
ENSG00000123159	434.832	-0.662916	0.272008	-2.43712	0.0148049	0.115609	GIPC1
ENSG00000049239	97.9127	-0.904849	0.371517	-2.43556	0.0148689	0.116038	H6PD
ENSG00000136938	1041	-0.613835	0.252087	-2.43501	0.0148912	0.11614	ANP32B
ENSG00000214435	32.6514	-1.12751	0.463168	-2.43433	0.0149192	0.116287	AS3MT
ENSG00000279576	7.81068	3.16265	1.29931	2.43411	0.0149285	0.116289	ENSG00000279576
ENSG00000147174	8.32587	2.66696	1.09589	2.4336	0.0149494	0.11638	GCNA
ENSG00000114784	521.479	0.664181	0.273033	2.4326	0.0149908	0.116631	EIF1B
ENSG00000130653	11.175	2.63773	1.08452	2.43217	0.0150086	0.116698	PNPLA7
ENSG00000113648	701.023	-0.656181	0.269899	-2.43121	0.0150486	0.116937	MACROH2A1
ENSG00000167107	48.9575	-1.09664	0.451134	-2.43085	0.0150636	0.116982	ACSF2
ENSG00000085644	116.984	0.957508	0.393967	2.43043	0.015081	0.117012	ZNF213
ENSG00000114859	41.5957	1.16955	0.481234	2.43031	0.0150858	0.117012	CLCN2
ENSG00000114450	132.628	-0.783568	0.322494	-2.42972	0.0151107	0.117062	GNB4
ENSG00000197283	21.0178	1.50487	0.619352	2.42975	0.0151093	0.117062	SYNGAP1
ENSG00000170689	84.5004	0.854979	0.351955	2.42923	0.015131	0.117148	HOXB9
ENSG00000112773	92.1812	1.01688	0.418674	2.42881	0.0151486	0.117213	TENT5A
ENSG00000125124	83.7107	-0.847819	0.34914	-2.4283	0.0151696	0.117226	BBS2
ENSG00000071794	268.595	-0.932939	0.384209	-2.42821	0.0151737	0.117226	HLTF
ENSG00000197894	342.977	-0.805784	0.331857	-2.4281	0.0151781	0.117226	ADH5
ENSG00000109971	9041.51	-0.744809	0.306777	-2.42785	0.0151885	0.117236	HSPA8
ENSG00000183569	4.76415	2.89638	1.19321	2.42738	0.0152083	0.117306	SERHL2
ENSG00000204438	42.731	1.02638	0.422868	2.4272	0.015216	0.117306	GPANK1
ENSG00000232810	22.7728	3.67603	1.51503	2.42637	0.0152509	0.117503	TNF
ENSG00000053371	205.268	-0.868449	0.358144	-2.42486	0.0153141	0.117919	AKR7A2
ENSG00000097096	28.1578	1.26726	0.522697	2.42446	0.0153311	0.117978	SYDE2
ENSG00000087274	342.072	-0.785412	0.32402	-2.42396	0.0153522	0.118069	ADD1
ENSG00000155090	1129.61	1.01781	0.419968	2.42355	0.0153695	0.11813	KLF10
ENSG00000187735	390.631	-0.675757	0.278872	-2.42318	0.0153854	0.118181	TCEA1
ENSG00000150760	288.961	-0.732207	0.302299	-2.42213	0.0154298	0.118451	DOCK1
ENSG00000005448	363.63	-0.770803	0.318276	-2.42181	0.0154436	0.118485	WDR54
ENSG00000143632	993.223	-0.761677	0.314558	-2.42142	0.0154601	0.11854	ACTA1
ENSG00000138069	1271.62	-0.676425	0.279502	-2.42011	0.0155158	0.118775	RAB1A
ENSG00000164024	325.143	-0.73058	0.301888	-2.42004	0.0155188	0.118775	METAP1
ENSG00000152684	387.898	0.723939	0.299107	2.42033	0.0155064	0.118775	PELO
ENSG00000175906	129.614	0.882392	0.364663	2.41974	0.0155314	0.1188	ARL4D
ENSG00000176022	241.827	0.99628	0.411772	2.41949	0.0155421	0.11881	B3GALT6
ENSG00000092969	796.365	0.725611	0.299988	2.4188	0.0155718	0.118894	TGFB2
ENSG00000134363	187.108	0.901054	0.372495	2.41897	0.0155646	0.118894	FST
ENSG00000000971	207.485	-0.713395	0.294986	-2.4184	0.0155889	0.118921	CFH
ENSG00000083838	105.408	0.798832	0.330331	2.41828	0.0155941	0.118921	ZNF446
ENSG00000141391	31.19	1.29781	0.536783	2.41776	0.0156165	0.119021	PRELID3A
ENSG00000178338	36.2361	1.07319	0.444028	2.41694	0.0156515	0.119216	ZNF354B
ENSG00000196981	38.4394	1.07097	0.443168	2.41662	0.0156654	0.11925	WDR5B
ENSG00000176485	478.679	-0.621387	0.257229	-2.41569	0.0157053	0.119349	PLAAT3
ENSG00000260916	721.636	-0.758088	0.313782	-2.41597	0.0156932	0.119349	CCPG1
ENSG00000148358	465.041	-0.656203	0.271645	-2.41566	0.0157065	0.119349	GPR107
ENSG00000090861	986.384	-0.737538	0.305348	-2.4154	0.0157177	0.119363	AARS1
ENSG00000197879	1286.62	-0.649882	0.269141	-2.41466	0.0157501	0.119537	MYO1C
ENSG00000179403	183.675	-1.06073	0.439419	-2.41394	0.0157811	0.119671	VWA1
ENSG00000213366	6.22336	-2.11904	0.87788	-2.41381	0.0157865	0.119671	GSTM2
ENSG00000118564	267.072	0.683153	0.283141	2.41277	0.0158318	0.119942	FBXL5
ENSG00000108509	133.31	0.775355	0.321391	2.4125	0.0158435	0.11996	CAMTA2
ENSG00000141560	345.307	-0.734645	0.304612	-2.41174	0.0158766	0.120067	FN3KRP
ENSG00000180071	44.9039	1.44345	0.598502	2.41176	0.0158756	0.120067	ANKRD18A
ENSG00000188786	71.2939	0.959943	0.398186	2.41079	0.015918	0.120167	MTF1
ENSG00000165983	104.881	-0.783128	0.324844	-2.41078	0.0159182	0.120167	PTER
ENSG00000225614	120.906	0.813537	0.337438	2.41092	0.0159122	0.120167	ZNF469
ENSG00000099797	658.348	-0.745429	0.30924	-2.41052	0.0159298	0.120183	TECR
ENSG00000023228	425.497	-0.874069	0.362677	-2.41005	0.0159505	0.120267	NDUFS1
ENSG00000162775	242.172	1.1045	0.458363	2.40967	0.0159668	0.120319	RBM15
ENSG00000180376	45.4073	1.0417	0.432377	2.40924	0.015986	0.120392	CCDC66
ENSG00000102900	577.523	-0.685285	0.284724	-2.40684	0.0160911	0.120971	NUP93
ENSG00000187091	12.7164	-1.63584	0.679666	-2.40684	0.0160914	0.120971	PLCD1
ENSG00000083123	45.68	-1.03871	0.431509	-2.40716	0.016077	0.120971	BCKDHB
ENSG00000117984	1490.04	-0.827773	0.343999	-2.40632	0.0161139	0.121047	CTSD
ENSG00000141086	15.8321	1.87931	0.781038	2.40617	0.0161206	0.121047	CTRL
ENSG00000189046	268.8	0.676751	0.281304	2.40577	0.0161386	0.121111	ALKBH2
ENSG00000108774	368.506	-0.869672	0.361596	-2.40509	0.0161683	0.121262	RAB5C
ENSG00000197971	187.64	0.826179	0.343723	2.40362	0.0162337	0.121681	MBP
ENSG00000244687	82.4343	1.02367	0.426153	2.40212	0.0163005	0.122109	UBE2V1
ENSG00000188283	67.2142	1.0284	0.428467	2.40019	0.0163864	0.122681	ZNF383
ENSG00000168306	76.1417	-1.15294	0.480462	-2.39965	0.016411	0.122792	ACOX2
ENSG00000171827	38.1093	1.14412	0.476835	2.3994	0.0164219	0.122802	ZNF570
ENSG00000177119	381.422	-0.619849	0.258391	-2.39888	0.0164452	0.12286	ANO6
ENSG00000147130	165.439	-0.793053	0.330605	-2.3988	0.016449	0.12286	ZMYM3
ENSG00000132746	72.2231	-0.917235	0.382498	-2.39801	0.0164842	0.123051	ALDH3B2
ENSG00000271601	171.115	-0.740459	0.308935	-2.39681	0.0165383	0.123291	LIX1L
ENSG00000101557	515.977	-0.745611	0.311102	-2.39667	0.0165447	0.123291	USP14
ENSG00000112655	68.838	-1.2849	0.536122	-2.39665	0.0165455	0.123291	PTK7
ENSG00000268750	42.8494	1.94853	0.813106	2.39641	0.0165566	0.123301	ENSG00000268750
ENSG00000112787	237.956	0.660317	0.275599	2.39594	0.0165779	0.123387	FBRSL1
ENSG00000148700	95.2128	-0.811352	0.338965	-2.39361	0.0166833	0.124099	ADD3
ENSG00000100379	72.763	-0.850633	0.355581	-2.39224	0.0167461	0.124452	KCTD17
ENSG00000177842	53.1367	0.947575	0.396124	2.39212	0.0167514	0.124452	ZNF620
ENSG00000173013	29.9704	1.16807	0.488339	2.39193	0.0167602	0.124452	CCDC96
ENSG00000197448	632.106	-0.684302	0.286119	-2.39167	0.016772	0.124467	GSTK1
ENSG00000170417	48.1476	1.07544	0.449925	2.39027	0.0168359	0.124796	TMEM182
ENSG00000132326	238.288	0.806849	0.337551	2.3903	0.0168345	0.124796	PER2
ENSG00000271383	59.4693	1.12752	0.472023	2.38871	0.0169079	0.125256	NBPF19
ENSG00000136021	262.405	-0.653189	0.273521	-2.38807	0.0169369	0.125325	SCYL2
ENSG00000114054	187.519	-0.770287	0.322533	-2.38824	0.0169292	0.125325	PCCB
ENSG00000042493	228.708	-0.969923	0.406284	-2.3873	0.0169725	0.125515	CAPG
ENSG00000239282	25.7182	1.47109	0.616327	2.38687	0.0169927	0.125592	CASTOR1
ENSG00000197111	2872.69	-0.56933	0.23865	-2.38563	0.0170501	0.125747	PCBP2
ENSG00000165527	1332.36	0.68566	0.287421	2.38556	0.0170533	0.125747	ARF6
ENSG00000138448	1685.61	-0.798205	0.334585	-2.38565	0.0170488	0.125747	ITGAV
ENSG00000136943	189.584	-0.901589	0.377842	-2.38615	0.0170258	0.125747	CTSV
ENSG00000184588	301.58	0.871026	0.365295	2.38445	0.0171048	0.125835	PDE4B
ENSG00000159377	1955.63	-0.593576	0.248936	-2.38445	0.0171046	0.125835	PSMB4
ENSG00000125447	199.133	0.842015	0.35306	2.38491	0.0170835	0.125835	GGA3
ENSG00000038002	160.603	-0.7285	0.305506	-2.38457	0.0170992	0.125835	AGA
ENSG00000179412	59.473	-0.926362	0.388572	-2.38402	0.0171247	0.125836	HNRNPCL4
ENSG00000108528	521.438	-0.824474	0.345811	-2.38418	0.0171173	0.125836	SLC25A11
ENSG00000122641	10.7528	3.10592	1.30329	2.38313	0.017166	0.126066	INHBA
ENSG00000108733	86.6999	0.871174	0.366064	2.37984	0.0173202	0.127019	PEX12
ENSG00000213719	1947.06	-0.682556	0.286819	-2.37975	0.0173246	0.127019	CLIC1
ENSG00000146731	2432.66	-0.632133	0.265633	-2.37972	0.0173257	0.127019	CCT6A
ENSG00000087302	756.384	-0.667732	0.280762	-2.37828	0.0173935	0.127442	RTRAF
ENSG00000166851	836.638	-0.609287	0.256268	-2.37754	0.0174286	0.127625	PLK1
ENSG00000070010	409.586	-0.663958	0.279296	-2.37726	0.017442	0.12765	UFD1
ENSG00000150093	12064.5	-0.880941	0.370631	-2.37686	0.0174605	0.127683	ITGB1
ENSG00000172409	190.798	0.797259	0.335472	2.37652	0.0174766	0.127683	CLP1
ENSG00000276180	3710.65	0.614795	0.258693	2.37654	0.0174757	0.127683	H4C9
ENSG00000167601	1784.77	-0.737314	0.310307	-2.37608	0.0174978	0.127764	AXL
ENSG00000205420	137.13	-0.851246	0.358339	-2.37553	0.0175236	0.127879	KRT6A
ENSG00000124743	9.43918	1.9175	0.80729	2.37523	0.0175381	0.127911	KLHL31
ENSG00000169718	607.503	0.634816	0.267429	2.37377	0.0176076	0.128344	DUS1L
ENSG00000108588	906.519	-0.717457	0.30231	-2.37325	0.0176325	0.128379	CCDC47
ENSG00000164733	2539.53	-0.922882	0.388865	-2.37327	0.0176314	0.128379	CTSB
ENSG00000198732	236.989	-0.82399	0.347379	-2.37202	0.0176911	0.128659	SMOC1
ENSG00000096060	113.009	-0.771365	0.325193	-2.37202	0.0176912	0.128659	FKBP5
ENSG00000141295	165.512	-0.751502	0.31697	-2.3709	0.017745	0.128976	SCRN2
ENSG00000078304	323.433	-0.681103	0.287332	-2.37044	0.0177669	0.129062	PPP2R5C
ENSG00000104936	92.5472	1.074	0.453203	2.3698	0.0177979	0.129186	DMPK
ENSG00000081386	42.4368	1.1161	0.470997	2.36966	0.0178044	0.129186	ZNF510
ENSG00000277058	59.3532	-0.921364	0.388914	-2.36907	0.017833	0.12923	HNRNPCL3
ENSG00000136770	192.023	-0.710764	0.300008	-2.36915	0.0178292	0.12923	DNAJC1
ENSG00000171241	292.554	-0.84942	0.358571	-2.3689	0.017841	0.12923	SHCBP1
ENSG00000182218	13.0969	1.92602	0.813297	2.36816	0.0178769	0.129343	HHIPL1
ENSG00000137040	187.938	0.791465	0.334189	2.36831	0.0178694	0.129343	RANBP6
ENSG00000090273	889.588	-0.689954	0.291407	-2.36767	0.0179005	0.129366	NUDC
ENSG00000125991	1335.78	-0.882667	0.372793	-2.36771	0.0178984	0.129366	ERGIC3
ENSG00000122870	478.814	-0.640478	0.270636	-2.36657	0.0179538	0.129604	BICC1
ENSG00000135111	439.614	1.0289	0.434746	2.36668	0.0179486	0.129604	TBX3
ENSG00000151348	737.953	-0.86623	0.366208	-2.3654	0.0180105	0.12994	EXT2
ENSG00000114480	289.542	-0.705664	0.298462	-2.36434	0.0180622	0.130239	GBE1
ENSG00000111229	1365.04	-0.681062	0.2882	-2.36316	0.0181201	0.13056	ARPC3
ENSG00000105323	1610.41	-0.551233	0.233276	-2.36301	0.0181273	0.13056	HNRNPUL1
ENSG00000275342	464.845	0.731741	0.309728	2.36253	0.0181506	0.130654	PRAG1
ENSG00000102317	2532.06	-0.579482	0.245307	-2.36227	0.0181634	0.130671	RBM3
ENSG00000270379	18.2171	3.92628	1.66224	2.36204	0.0181747	0.130679	HEATR9
ENSG00000174371	189.899	-0.679905	0.288102	-2.35995	0.0182776	0.130935	EXO1
ENSG00000177830	464.431	-0.794701	0.33662	-2.36083	0.0182342	0.130935	CHID1
ENSG00000131981	502.912	-0.625678	0.265132	-2.35988	0.0182811	0.130935	LGALS3
ENSG00000137767	135.716	-1.04596	0.443167	-2.36018	0.018266	0.130935	SQOR
ENSG00000103544	284.684	-0.677099	0.286925	-2.35985	0.0182825	0.130935	VPS35L
ENSG00000105997	121.953	0.914723	0.387518	2.36046	0.0182521	0.130935	HOXA3
ENSG00000165304	436.59	-0.646037	0.27367	-2.36065	0.0182431	0.130935	MELK
ENSG00000069966	239.339	-0.785012	0.332891	-2.35816	0.0183657	0.131383	GNB5
ENSG00000180370	324.046	-0.640525	0.271603	-2.35832	0.018358	0.131383	PAK2
ENSG00000153157	26.1903	1.37072	0.581443	2.35745	0.0184009	0.131561	SYCP2L
ENSG00000135976	58.1105	1.11268	0.472069	2.35702	0.0184222	0.131639	ANKRD36
ENSG00000198783	218.65	1.15707	0.491004	2.35654	0.018446	0.131682	ZNF830
ENSG00000185721	289.215	-0.65445	0.277723	-2.35648	0.0184489	0.131682	DRG1
ENSG00000117448	284.944	-0.663589	0.281928	-2.35375	0.018585	0.132196	AKR1A1
ENSG00000269713	16.486	1.56198	0.663312	2.35482	0.0185318	0.132196	NBPF9
ENSG00000116260	600.143	-0.839924	0.356758	-2.35432	0.0185565	0.132196	QSOX1
ENSG00000125285	49.089	0.959629	0.407723	2.35363	0.018591	0.132196	SOX21
ENSG00000140043	10.0324	-1.841	0.782212	-2.35358	0.0185938	0.132196	PTGR2
ENSG00000037757	103.75	-0.768302	0.326422	-2.35371	0.0185872	0.132196	MRI1
ENSG00000163527	1629.33	-0.77243	0.328118	-2.35412	0.0185666	0.132196	STT3B
ENSG00000170558	551.998	-0.69671	0.29613	-2.35271	0.0186369	0.132281	CDH2
ENSG00000196396	208.105	-0.698738	0.296968	-2.35291	0.0186272	0.132281	PTPN1
ENSG00000145780	163.797	0.865863	0.368023	2.35275	0.0186354	0.132281	FEM1C
ENSG00000110107	995.71	-0.573723	0.243901	-2.35228	0.0186588	0.132295	PRPF19
ENSG00000147679	192.4	0.811719	0.345081	2.35226	0.0186598	0.132295	UTP23
ENSG00000184009	36467.9	-0.74931	0.318593	-2.35193	0.0186761	0.132337	ACTG1
ENSG00000198700	634.791	-0.821728	0.349469	-2.35136	0.018705	0.132468	IPO9
ENSG00000186049	42.0842	-1.00181	0.426096	-2.35114	0.0187162	0.132473	KRT73
ENSG00000105072	35.4271	1.05775	0.449996	2.35058	0.0187444	0.132599	C19orf44
ENSG00000188582	51.5162	0.940249	0.400193	2.34949	0.0187991	0.132838	PAQR9
ENSG00000241127	232.273	0.815139	0.346931	2.34957	0.0187952	0.132838	YAE1
ENSG00000183808	227.54	1.26689	0.539422	2.34861	0.0188437	0.133079	RBM12B
ENSG00000170523	4166.86	-0.710827	0.30278	-2.34767	0.0188914	0.13324	KRT83
ENSG00000063169	283.458	0.935889	0.398668	2.34754	0.018898	0.13324	BICRA
ENSG00000158089	278.202	-0.851017	0.362459	-2.3479	0.0188795	0.13324	GALNT14
ENSG00000143669	62.3225	1.08735	0.463372	2.3466	0.0189454	0.133494	LYST
ENSG00000073605	20.0533	2.61692	1.11536	2.34625	0.0189633	0.133494	GSDMB
ENSG00000163697	55.6633	-0.890127	0.379389	-2.34621	0.0189654	0.133494	APBB2
ENSG00000224389	28.8729	2.59421	1.10588	2.34585	0.018984	0.13355	C4B
ENSG00000189410	54.3122	0.943863	0.402605	2.34439	0.0190583	0.133976	SH2D5
ENSG00000069275	1412.36	-0.656066	0.279862	-2.34424	0.0190656	0.133976	NUCKS1
ENSG00000126790	543.311	0.71329	0.304333	2.34378	0.0190894	0.133995	L3HYPDH
ENSG00000128713	12.4729	1.7634	0.752312	2.34397	0.0190796	0.133995	HOXD11
ENSG00000164294	398.151	-0.624469	0.26647	-2.34349	0.0191043	0.134025	GPX8
ENSG00000110881	50.8993	-1.01114	0.431568	-2.34294	0.0191325	0.13415	ASIC1
ENSG00000272897	15.4046	1.98754	0.848492	2.34244	0.0191582	0.134256	ENSG00000272897
ENSG00000164896	465.936	0.663821	0.283549	2.34112	0.0192262	0.134658	FASTK
ENSG00000125454	145.357	0.769391	0.328694	2.34076	0.0192448	0.134713	SLC25A19
ENSG00000258890	190.346	1.15727	0.494545	2.34008	0.0192797	0.134883	CEP95
ENSG00000170315	5805.13	-0.809278	0.345926	-2.33945	0.019312	0.134961	UBB
ENSG00000180233	97.6363	0.765927	0.32737	2.33964	0.0193026	0.134961	ZNRF2
ENSG00000138161	10.0316	2.06735	0.884439	2.33747	0.0194147	0.13525	CUZD1
ENSG00000175224	181.03	-0.730035	0.31238	-2.33701	0.0194385	0.13525	ATG13
ENSG00000151136	200.967	-0.671235	0.287166	-2.33745	0.0194158	0.13525	ABTB3
ENSG00000070778	78.3749	1.17176	0.501382	2.33705	0.0194365	0.13525	PTPN21
ENSG00000141971	194.17	-0.772926	0.330681	-2.33738	0.0194194	0.13525	MVB12A
ENSG00000077942	359.898	-1.14825	0.491268	-2.33732	0.0194225	0.13525	FBLN1
ENSG00000164610	180.923	0.668212	0.285789	2.33813	0.0193803	0.13525	RP9
ENSG00000106976	603.37	-0.714543	0.305572	-2.33838	0.0193676	0.13525	DNM1
ENSG00000130711	6.16912	2.36939	1.01401	2.33666	0.0194571	0.135305	PRDM12
ENSG00000152049	26.7528	1.23986	0.53081	2.33579	0.0195023	0.135471	KCNE4
ENSG00000079459	641.614	-0.652039	0.279139	-2.3359	0.0194965	0.135471	FDFT1
ENSG00000204514	36.4507	1.0447	0.447296	2.33558	0.019513	0.135472	ZNF814
ENSG00000117000	131.816	0.962409	0.412334	2.33405	0.0195928	0.135726	RLF
ENSG00000165916	918.494	-0.821614	0.352034	-2.3339	0.0196009	0.135726	PSMC3
ENSG00000104889	349.108	-0.704573	0.301892	-2.33386	0.0196031	0.135726	RNASEH2A
ENSG00000017260	332.083	-0.69025	0.295709	-2.33422	0.0195843	0.135726	ATP2C1
ENSG00000184205	294.566	1.4578	0.624516	2.33428	0.019581	0.135726	TSPYL2
ENSG00000164818	599.795	-0.603794	0.258812	-2.33294	0.0196512	0.135985	DNAAF5
ENSG00000048162	803.621	0.683119	0.292875	2.33246	0.0196767	0.136067	NOP16
ENSG00000188352	258.055	-0.671136	0.287756	-2.33231	0.0196844	0.136067	FOCAD
ENSG00000185101	85.5735	1.4094	0.604683	2.33081	0.0197632	0.136316	ANO9
ENSG00000149084	696.436	-0.705593	0.302777	-2.3304	0.0197849	0.136316	HSD17B12
ENSG00000137502	51.4579	0.957151	0.410594	2.33114	0.0197462	0.136316	RAB30
ENSG00000140987	86.4634	0.909133	0.389994	2.33115	0.0197456	0.136316	ZSCAN32
ENSG00000166484	234.186	0.897827	0.385227	2.33064	0.0197722	0.136316	MAPK7
ENSG00000130299	156.011	0.735328	0.315532	2.33044	0.0197829	0.136316	GTPBP3
ENSG00000103269	44.8637	1.76996	0.759704	2.32981	0.0198164	0.136421	RHBDL1
ENSG00000131470	280.96	0.805137	0.345626	2.3295	0.0198324	0.136421	PSMC3IP
ENSG00000100106	181.962	-0.799937	0.343388	-2.32954	0.0198305	0.136421	TRIOBP
ENSG00000130518	20.741	1.85107	0.794786	2.32902	0.0198581	0.136525	IQCN
ENSG00000151500	89.5837	-0.797225	0.342412	-2.32826	0.0198981	0.136577	THYN1
ENSG00000135480	13610.7	-0.723281	0.310639	-2.32837	0.0198927	0.136577	KRT7
ENSG00000125970	603.336	-0.575017	0.246944	-2.32853	0.0198839	0.136577	RALY
ENSG00000175198	59.7102	-0.93641	0.402229	-2.32805	0.0199093	0.136581	PCCA
ENSG00000187720	391.844	-0.646151	0.277619	-2.32747	0.0199402	0.136645	THSD4
ENSG00000150961	139.584	-0.8974	0.385559	-2.32753	0.0199373	0.136645	SEC24D
ENSG00000166483	304.791	0.969476	0.416815	2.32591	0.0200233	0.136931	WEE1
ENSG00000239900	588.604	-0.587574	0.252625	-2.32588	0.0200251	0.136931	ADSL
ENSG00000100290	14.2989	1.48275	0.637405	2.32623	0.0200065	0.136931	BIK
ENSG00000104723	429.742	-0.86327	0.371114	-2.32616	0.02001	0.136931	TUSC3
ENSG00000214753	36.2845	-1.19269	0.513005	-2.3249	0.0200772	0.137214	HNRNPUL2
ENSG00000175792	591.683	-0.733402	0.315527	-2.32437	0.0201058	0.137335	RUVBL1
ENSG00000124207	1951.76	-0.606848	0.261113	-2.32408	0.0201213	0.137368	CSE1L
ENSG00000136026	842.99	-0.692128	0.297837	-2.32384	0.0201338	0.137379	CKAP4
ENSG00000106804	592.558	-0.792614	0.341288	-2.32242	0.0202104	0.137827	C5
ENSG00000046604	913.696	-0.750426	0.323212	-2.32177	0.0202451	0.137842	DSG2
ENSG00000169047	360.567	0.764135	0.329113	2.3218	0.0202438	0.137842	IRS1
ENSG00000153956	451.993	-0.689017	0.296712	-2.32217	0.0202236	0.137842	CACNA2D1
ENSG00000123609	59.0095	-1.05531	0.454673	-2.32103	0.0202854	0.137969	NMI
ENSG00000101474	1255.29	-0.750787	0.323469	-2.32105	0.0202844	0.137969	APMAP
ENSG00000169564	2341.2	-0.632512	0.272642	-2.31994	0.0203444	0.138296	PCBP1
ENSG00000163346	170.82	-0.88936	0.383515	-2.31897	0.0203966	0.138577	PBXIP1
ENSG00000108852	31.0224	-1.0722	0.462434	-2.31859	0.0204173	0.138643	MPP2
ENSG00000173575	349.232	1.52547	0.658074	2.31808	0.0204448	0.138744	CHD2
ENSG00000197858	836.931	-0.915828	0.395108	-2.31791	0.020454	0.138744	GPAA1
ENSG00000069011	220.823	0.684021	0.295146	2.31757	0.0204726	0.138797	PITX1
ENSG00000161849	468.052	-0.777468	0.335568	-2.31687	0.0205106	0.13898	KRT84
ENSG00000090530	315.663	-0.719602	0.310667	-2.31631	0.0205412	0.139113	P3H2
ENSG00000116161	778.925	-0.865677	0.373782	-2.31599	0.0205587	0.139157	CACYBP
ENSG00000166813	29.0956	1.31223	0.566715	2.31551	0.020585	0.139226	KIF7
ENSG00000141012	335.222	-0.73021	0.31537	-2.31541	0.0205907	0.139226	GALNS
ENSG00000139278	178.947	-0.683593	0.295472	-2.31356	0.0206917	0.139642	GLIPR1
ENSG00000180096	22.5001	1.31024	0.566348	2.31348	0.0206962	0.139642	SEPTIN1
ENSG00000241852	29.8228	1.20067	0.518971	2.31356	0.0206917	0.139642	C8orf58
ENSG00000148296	284.714	0.902505	0.390034	2.31391	0.0206725	0.139642	SURF6
ENSG00000127580	104.868	0.88958	0.384582	2.31311	0.0207167	0.139706	WDR24
ENSG00000134243	162.984	-0.786504	0.340089	-2.31264	0.0207423	0.139736	SORT1
ENSG00000074695	710.225	-0.743765	0.32161	-2.31263	0.0207432	0.139736	LMAN1
ENSG00000136731	829.829	-0.727	0.314391	-2.3124	0.0207554	0.139744	UGGT1
ENSG00000151687	26.6877	1.51225	0.654122	2.31187	0.0207847	0.139867	ANKAR
ENSG00000103479	230.893	-0.653579	0.28284	-2.31077	0.0208455	0.140202	RBL2
ENSG00000278637	6319.21	0.635852	0.275231	2.31025	0.0208745	0.140309	H4C1
ENSG00000197279	10.0608	1.70146	0.736535	2.31008	0.0208835	0.140309	ZNF165
ENSG00000142330	82.4635	0.827648	0.358529	2.30845	0.0209739	0.140842	CAPN10
ENSG00000205246	402.419	-0.615039	0.266483	-2.30798	0.0210001	0.140944	ENSG00000205246
ENSG00000214562	4.71506	4.09254	1.77407	2.30686	0.0210626	0.141289	NUTM2D
ENSG00000198951	92.3637	-1.08364	0.469936	-2.30593	0.0211143	0.141412	NAGA
ENSG00000056487	14.6398	2.19176	0.950458	2.30601	0.0211101	0.141412	PHF21B
ENSG00000105879	225.519	0.643146	0.278898	2.30602	0.0211093	0.141412	CBLL1
ENSG00000270339	99.307	-0.836677	0.3629	-2.30553	0.0211368	0.141487	PPIAL4H
ENSG00000169129	157.154	-0.721567	0.313025	-2.30514	0.0211586	0.141558	AFAP1L2
ENSG00000124831	571.142	-0.708482	0.307405	-2.30472	0.0211823	0.141643	LRRFIP1
ENSG00000111674	220.386	-0.735958	0.319368	-2.30442	0.0211992	0.141681	ENO2
ENSG00000151239	357.825	-0.634925	0.275594	-2.30384	0.0212317	0.141824	TWF1
ENSG00000185480	206.552	-0.873911	0.379402	-2.30339	0.021257	0.141918	PARPBP
ENSG00000128311	284.653	-0.803688	0.348968	-2.30304	0.0212765	0.141974	TST
ENSG00000122783	406.542	0.619513	0.269265	2.30076	0.0214054	0.142706	CYREN
ENSG00000184368	35.0619	-1.08458	0.471415	-2.3007	0.0214087	0.142706	MAP7D2
ENSG00000117632	1311.73	-0.690477	0.300325	-2.2991	0.0214994	0.14314	STMN1
ENSG00000138180	446.616	-0.755153	0.328498	-2.29881	0.0215159	0.14314	CEP55
ENSG00000102878	17.9339	1.72895	0.752109	2.2988	0.0215165	0.14314	HSF4
ENSG00000071243	108.988	1.09102	0.474614	2.29875	0.0215189	0.14314	ING3
ENSG00000256453	19.1698	2.06347	0.898061	2.2977	0.021579	0.143465	DND1
ENSG00000075826	22.3093	1.85584	0.807809	2.29738	0.0215972	0.143511	SEC31B
ENSG00000172458	16.3321	1.59704	0.695305	2.29689	0.0216253	0.143622	IL17D
ENSG00000104221	110.484	0.81821	0.356277	2.29656	0.0216439	0.143671	BRF2
ENSG00000267508	12.7342	1.63115	0.71057	2.29555	0.0217014	0.143822	ZNF285
ENSG00000131400	18.102	2.28499	0.995405	2.29554	0.0217021	0.143822	NAPSA
ENSG00000081052	102.846	-0.894601	0.389741	-2.29537	0.021712	0.143822	COL4A4
ENSG00000105854	3039.66	-0.803695	0.350112	-2.29553	0.0217026	0.143822	PON2
ENSG00000004700	227.668	-0.849142	0.370043	-2.29471	0.0217497	0.143984	RECQL
ENSG00000155657	56.677	1.14096	0.49725	2.29455	0.0217591	0.143984	TTN
ENSG00000214022	413.683	0.744396	0.32457	2.29348	0.0218202	0.144313	REPIN1
ENSG00000130544	46.2775	1.02837	0.448531	2.29275	0.0218626	0.144472	ZNF557
ENSG00000188636	195.509	0.66572	0.290369	2.29267	0.0218669	0.144472	RTL6
ENSG00000138190	244.148	-0.714134	0.311528	-2.29236	0.021885	0.144516	EXOC6
ENSG00000143324	325.719	-0.637843	0.278283	-2.29206	0.021902	0.144553	XPR1
ENSG00000229937	31.2508	-1.09198	0.476555	-2.2914	0.0219402	0.14473	PRPS1L1
ENSG00000163902	1933.72	-0.835828	0.365092	-2.28936	0.0220583	0.145433	RPN1
ENSG00000188641	39.8688	-0.982587	0.429288	-2.28888	0.0220865	0.145506	DPYD
ENSG00000140577	189.02	0.652715	0.285188	2.28872	0.0220958	0.145506	CRTC3
ENSG00000164244	386.275	-0.773659	0.338052	-2.28858	0.0221036	0.145506	PRRC1
ENSG00000140416	4702.77	-0.741749	0.324196	-2.28797	0.0221394	0.145666	TPM1
ENSG00000175376	281.934	0.624302	0.272962	2.28714	0.0221878	0.145909	EIF1AD
ENSG00000187140	17.9081	1.32069	0.5777	2.28612	0.0222474	0.146149	FOXD3
ENSG00000126003	82.1029	0.895738	0.391793	2.28625	0.0222395	0.146149	PLAGL2
ENSG00000119669	317.873	0.69162	0.302645	2.28525	0.0222982	0.146408	IRF2BPL
ENSG00000108797	97.9805	-0.880451	0.385404	-2.28449	0.0223429	0.146626	CNTNAP1
ENSG00000163762	338.77	-0.831708	0.364153	-2.28395	0.0223744	0.146721	TM4SF18
ENSG00000185585	223.047	-1.20714	0.528555	-2.28385	0.0223806	0.146721	OLFML2A
ENSG00000023608	404.759	1.07016	0.4687	2.28324	0.022416	0.146877	SNAPC1
ENSG00000100625	70.5199	0.820455	0.359399	2.28285	0.0224391	0.146886	SIX4
ENSG00000240065	152.152	-0.742327	0.325179	-2.28283	0.0224405	0.146886	PSMB9
ENSG00000115828	158	-0.682405	0.299049	-2.28192	0.0224941	0.147161	QPCT
ENSG00000113369	309.756	0.862492	0.378065	2.28133	0.0225289	0.147313	ARRDC3
ENSG00000115145	190.947	-0.666136	0.292058	-2.28083	0.0225583	0.14743	STAM2
ENSG00000131711	3136.38	-0.585523	0.256774	-2.2803	0.0225898	0.147559	MAP1B
ENSG00000068903	140.251	-0.707748	0.310416	-2.28	0.0226079	0.147602	SIRT2
ENSG00000079435	63.8081	1.39144	0.610452	2.27935	0.0226461	0.147776	LIPE
ENSG00000023191	957.242	-0.722748	0.317276	-2.27798	0.0227278	0.148232	RNH1
ENSG00000187109	1805.28	-0.707413	0.310588	-2.27766	0.0227468	0.14828	NAP1L1
ENSG00000174574	490.48	0.663271	0.291238	2.27742	0.022761	0.148297	AKIRIN1
ENSG00000142279	121.533	0.720427	0.316367	2.27719	0.0227751	0.148312	WTIP
ENSG00000092203	305.403	-0.825217	0.362442	-2.27682	0.0227967	0.148377	TOX4
ENSG00000141664	140.518	0.789077	0.346663	2.27621	0.0228335	0.148541	ZCCHC2
ENSG00000149100	1497.15	-0.567768	0.249608	-2.27464	0.0229278	0.148685	EIF3M
ENSG00000149016	73.3221	0.870838	0.382758	2.27517	0.0228959	0.148685	TUT1
ENSG00000156858	219.885	0.817716	0.359476	2.27474	0.0229215	0.148685	PRR14
ENSG00000102996	144.882	-0.925342	0.406767	-2.27487	0.0229138	0.148685	MMP15
ENSG00000163453	619.451	-1.39245	0.612206	-2.27447	0.0229377	0.148685	IGFBP7
ENSG00000213588	89.2067	0.836681	0.367835	2.27461	0.0229295	0.148685	ZBTB9
ENSG00000147592	657.565	-0.597601	0.262677	-2.27505	0.0229031	0.148685	LACTB2
ENSG00000122884	284.584	-0.757109	0.333065	-2.27316	0.0230166	0.148893	P4HA1
ENSG00000182472	41.2779	0.988001	0.434623	2.27324	0.0230119	0.148893	CAPN12
ENSG00000173692	1109.61	-0.664339	0.292228	-2.27336	0.0230045	0.148893	PSMD1
ENSG00000096872	129.79	-0.753169	0.331311	-2.2733	0.0230081	0.148893	IFT74
ENSG00000104738	820.445	-0.689232	0.303293	-2.2725	0.0230566	0.14905	MCM4
ENSG00000104218	117.104	0.828363	0.364538	2.27237	0.0230643	0.14905	CSPP1
ENSG00000057657	88.2463	1.23739	0.54462	2.27202	0.0230854	0.14911	PRDM1
ENSG00000181450	32.6495	1.35464	0.596626	2.2705	0.023177	0.149566	ZNF678
ENSG00000100266	356.22	-0.69034	0.304052	-2.27046	0.0231795	0.149566	PACSIN2
ENSG00000166598	7574.24	-0.676893	0.298182	-2.27006	0.0232037	0.149646	HSP90B1
ENSG00000117906	871.938	-0.764666	0.337083	-2.26848	0.0232999	0.150096	RCN2
ENSG00000132589	535.812	-0.90697	0.399864	-2.2682	0.0233171	0.150096	FLOT2
ENSG00000141447	72.6957	-0.814242	0.358991	-2.26814	0.0233208	0.150096	OSBPL1A
ENSG00000278705	10279.1	0.594486	0.262085	2.2683	0.023311	0.150096	H4C2
ENSG00000109220	63.6015	0.953897	0.420826	2.26673	0.023407	0.150575	CHIC2
ENSG00000065150	1213	-0.596243	0.263084	-2.26636	0.0234294	0.150643	IPO5
ENSG00000168002	772.969	-0.792443	0.349749	-2.26575	0.0234669	0.150765	POLR2G
ENSG00000196419	939.983	-0.832885	0.367612	-2.26566	0.0234721	0.150765	XRCC6
ENSG00000187860	15.5889	1.44769	0.639259	2.26464	0.0235348	0.151091	CCDC157
ENSG00000236287	300.43	0.73909	0.326449	2.26403	0.0235722	0.151179	ZBED5
ENSG00000179148	43.2328	1.57202	0.694299	2.26418	0.0235629	0.151179	ALOXE3
ENSG00000277775	2055.1	0.664541	0.293588	2.26352	0.0236039	0.151306	H3C7
ENSG00000198746	59.793	0.850004	0.375708	2.2624	0.0236724	0.151668	GPATCH3
ENSG00000239305	286.185	0.636057	0.281236	2.26165	0.0237193	0.151892	RNF103
ENSG00000203818	4678.97	0.649135	0.287074	2.26121	0.0237462	0.151951	ENSG00000203818
ENSG00000108829	1884.56	-0.677163	0.299585	-2.26034	0.0238002	0.151951	LRRC59
ENSG00000154945	454.382	0.658114	0.291117	2.26065	0.0237809	0.151951	ANKRD40
ENSG00000105426	675.671	-0.848855	0.375421	-2.26108	0.0237546	0.151951	PTPRS
ENSG00000131115	92.4624	0.857005	0.379102	2.26062	0.0237828	0.151951	ZNF227
ENSG00000101203	8.32099	2.61321	1.15609	2.26038	0.0237976	0.151951	COL20A1
ENSG00000139644	3950.31	-0.845885	0.374287	-2.25999	0.023822	0.151961	TMBIM6
ENSG00000115107	243.173	-0.689879	0.305281	-2.25982	0.0238327	0.151961	STEAP3
ENSG00000255154	51.7686	1.14304	0.50583	2.25974	0.0238377	0.151961	HTD2
ENSG00000101384	2290.88	0.589916	0.261087	2.25946	0.0238548	0.151994	JAG1
ENSG00000129315	407.664	1.00695	0.445762	2.25894	0.0238872	0.152124	CCNT1
ENSG00000104518	127.616	-0.774862	0.343178	-2.2579	0.0239518	0.152382	GSDMD
ENSG00000161016	8023.5	-0.588767	0.260751	-2.25797	0.0239478	0.152382	RPL8
ENSG00000141098	93.0053	0.896742	0.397238	2.25744	0.0239805	0.152396	GFOD2
ENSG00000231925	515.785	-0.645908	0.286143	-2.25729	0.0239899	0.152396	TAPBP
[truncated: 12,070 more rows]

## Sheet: WT +polyIC vs -polyIC
ENSMBL ID	baseMean	log2FoldChange	lfcSE	stat	pvalue	padj	Gene_name
ENSG00000187608	1502.09	6.81463	0.388814	17.5267	8.96137e-69	1.18738e-64	ISG15
ENSG00000135114	797.128	8.99318	0.586868	15.324	5.28482e-53	3.50119e-49	OASL
ENSG00000169429	864.691	6.97448	0.468231	14.8954	3.53096e-50	1.55951e-46	CXCL8
ENSG00000081041	1673.17	6.20805	0.427717	14.5144	9.82615e-48	3.25491e-44	CXCL2
ENSG00000163734	880.527	6.19705	0.453376	13.6687	1.56191e-42	4.13907e-39	CXCL3
ENSG00000185507	525.999	6.38573	0.47553	13.4287	4.10688e-41	9.06937e-38	IRF7
ENSG00000163739	563.76	5.20236	0.410285	12.6799	7.64368e-37	1.44684e-33	CXCL1
ENSG00000119917	405.899	7.06134	0.564583	12.5072	6.82082e-36	1.1297e-32	IFIT3
ENSG00000120738	1531.48	10.7668	0.899622	11.9681	5.22172e-33	7.68754e-30	EGR1
ENSG00000141682	568.104	4.15738	0.347659	11.9582	5.88186e-33	7.79346e-30	PMAIP1
ENSG00000198938	34175.7	3.21495	0.271259	11.8519	2.10269e-32	2.53279e-29	COX3
ENSG00000119922	1100.22	9.2108	0.778765	11.8274	2.81568e-32	3.10898e-29	IFIT2
ENSG00000126709	970.276	5.10047	0.432275	11.7991	3.94301e-32	4.01883e-29	IFI6
ENSG00000130513	1218.21	3.11173	0.266222	11.6885	1.45967e-31	1.38147e-28	GDF15
ENSG00000087074	2504.37	6.11501	0.528605	11.5682	5.97154e-31	5.27486e-28	PPP1R15A
ENSG00000198712	12332.1	3.59304	0.319657	11.2403	2.58532e-29	2.14097e-26	COX2
ENSG00000184557	643.839	3.97717	0.356376	11.16	6.39795e-29	4.98664e-26	SOCS3
ENSG00000162772	759.966	5.24657	0.478847	10.9567	6.1729e-28	4.54394e-25	ATF3
ENSG00000128016	1567.07	4.76571	0.445429	10.6992	1.0271e-26	7.16266e-24	ZFP36
ENSG00000184545	287.167	5.4093	0.506667	10.6762	1.31486e-26	8.71093e-24	DUSP8
ENSG00000185745	447.165	8.35064	0.78388	10.6529	1.68932e-26	1.06588e-23	IFIT1
ENSG00000157601	149.684	7.99424	0.761321	10.5005	8.59332e-26	5.17552e-23	MX1
ENSG00000100918	200.37	6.94344	0.66185	10.491	9.50464e-26	5.4755e-23	REC8
ENSG00000213928	335.052	4.99561	0.476528	10.4833	1.0303e-25	5.6881e-23	IRF9
ENSG00000198840	1903.32	3.52421	0.338276	10.4181	2.04913e-25	1.08604e-22	ND3
ENSG00000198727	17028.9	3.17802	0.306109	10.382	2.99476e-25	1.52618e-22	CYTB
ENSG00000137331	3251.74	4.03964	0.392831	10.2834	8.37288e-25	4.10891e-22	IER3
ENSG00000271503	293.357	8.90548	0.895858	9.94073	2.7678e-23	1.30976e-20	CCL5
ENSG00000115267	298.925	6.17996	0.635065	9.73123	2.21903e-22	1.01387e-19	IFIH1
ENSG00000108691	980.254	2.97001	0.307128	9.67025	4.03384e-22	1.72685e-19	CCL2
ENSG00000198888	5933.74	3.50152	0.362098	9.67009	4.04017e-22	1.72685e-19	ND1
ENSG00000198886	12438.6	2.99687	0.314967	9.51485	1.81968e-21	7.53463e-19	ND4
ENSG00000175505	721.115	2.94892	0.313803	9.39736	5.5947e-21	2.18301e-18	CLCF1
ENSG00000095752	804.913	2.70386	0.28773	9.39723	5.60168e-21	2.18301e-18	IL11
ENSG00000198763	7547.61	3.25569	0.349514	9.3149	1.22071e-20	4.62127e-18	ND2
ENSG00000130589	550.493	5.7747	0.624908	9.24088	2.44468e-20	8.99779e-18	HELZ2
ENSG00000125347	890.514	4.43068	0.479981	9.23096	2.68226e-20	9.60537e-18	IRF1
ENSG00000144802	641.453	5.32285	0.580773	9.16511	4.94978e-20	1.72591e-17	NFKBIZ
ENSG00000198804	38316.1	3.13462	0.343837	9.11658	7.75289e-20	2.63399e-17	COX1
ENSG00000105327	325.984	3.71256	0.408478	9.08876	1.00174e-19	3.31826e-17	BBC3
ENSG00000170345	1164.6	6.50753	0.721559	9.01871	1.90315e-19	6.15043e-17	FOS
ENSG00000212907	2986.53	3.14078	0.349356	8.9902	2.46773e-19	7.78509e-17	ND4L
ENSG00000185022	273.075	4.53811	0.508915	8.91723	4.78091e-19	1.47319e-16	MAFF
ENSG00000099860	1386.94	3.40269	0.385388	8.82925	1.05375e-18	3.17323e-16	GADD45B
ENSG00000125740	218.052	8.72572	1.02557	8.50813	1.76756e-17	5.20448e-15	FOSB
ENSG00000176907	2660	2.15143	0.253383	8.49082	2.05179e-17	5.91004e-15	TCIM
ENSG00000169242	678.494	2.92351	0.344891	8.47661	2.31848e-17	6.53614e-15	EFNA1
ENSG00000138834	202.144	3.69107	0.43964	8.39567	4.63229e-17	1.27871e-14	MAPK8IP3
ENSG00000132510	646.252	4.86008	0.582476	8.34382	7.19277e-17	1.94498e-14	KDM6B
ENSG00000107201	315.665	5.15325	0.622806	8.27424	1.2928e-16	3.42591e-14	RIGI
ENSG00000197019	976.878	2.68765	0.331277	8.11301	4.9379e-16	1.28289e-13	SERTAD1
ENSG00000008710	346.376	2.8614	0.353171	8.10201	5.40602e-16	1.3775e-13	PKD1
ENSG00000142871	4346.3	3.95193	0.48802	8.09789	5.59196e-16	1.39799e-13	CCN1
ENSG00000067082	904.053	2.83502	0.353808	8.01288	1.12052e-15	2.74941e-13	KLF6
ENSG00000115009	152.186	6.80213	0.849333	8.00879	1.15846e-15	2.79084e-13	CCL20
ENSG00000165802	315.868	3.31138	0.414428	7.99024	1.34677e-15	3.18655e-13	NSMF
ENSG00000128342	214.35	2.68968	0.341677	7.87198	3.49072e-15	8.11439e-13	LIF
ENSG00000198899	7984.21	3.42584	0.437356	7.83306	4.76128e-15	1.08771e-12	ATP6
ENSG00000175265	170.311	3.85952	0.495845	7.78374	7.04123e-15	1.58129e-12	GOLGA8A
ENSG00000215252	169.601	3.85738	0.499636	7.72039	1.15978e-14	2.56118e-12	GOLGA8B
ENSG00000120129	6666.19	3.16744	0.412947	7.67032	1.71571e-14	3.72675e-12	DUSP1
ENSG00000011422	1295.91	2.60718	0.341566	7.633	2.29348e-14	4.90139e-12	PLAUR
ENSG00000144655	621.018	3.77992	0.500866	7.54677	4.46179e-14	9.38393e-12	CSRNP1
ENSG00000180667	265.068	3.08826	0.411504	7.50479	6.15249e-14	1.27376e-11	YOD1
ENSG00000185338	81.17	7.16579	0.966019	7.41786	1.1903e-13	2.39009e-11	SOCS1
ENSG00000221869	816.46	2.39777	0.323245	7.41783	1.19054e-13	2.39009e-11	CEBPD
ENSG00000148926	3437.87	3.52629	0.481118	7.32937	2.31236e-13	4.57295e-11	ADM
ENSG00000138166	824.235	2.11731	0.289292	7.31896	2.49905e-13	4.86948e-11	DUSP5
ENSG00000130522	2324.9	2.15826	0.298167	7.23842	4.53938e-13	8.71693e-11	JUND
ENSG00000175197	162.03	3.31024	0.46134	7.17529	7.21564e-13	1.36582e-10	DDIT3
ENSG00000198517	1247.29	2.49315	0.348347	7.15708	8.24114e-13	1.53796e-10	MAFK
ENSG00000118503	189.21	4.26288	0.596492	7.14659	8.89617e-13	1.63714e-10	TNFAIP3
ENSG00000137817	154.62	3.18074	0.445391	7.14145	9.23485e-13	1.67619e-10	PARP6
ENSG00000204839	87.2146	4.69718	0.666516	7.04736	1.82349e-12	3.26503e-10	MROH6
ENSG00000116717	754.855	3.37745	0.482027	7.00677	2.43891e-12	4.30874e-10	GADD45A
ENSG00000166012	771.728	2.58705	0.370009	6.99185	2.71277e-12	4.7295e-10	TAF1D
ENSG00000204387	92.1145	3.63464	0.520192	6.98711	2.80606e-12	4.8286e-10	SNHG32
ENSG00000188290	832.537	2.74755	0.396242	6.93403	4.09005e-12	6.94784e-10	HES4
ENSG00000105559	111.711	6.31083	0.912923	6.91278	4.75261e-12	7.97115e-10	PLEKHA4
ENSG00000139800	246.983	2.28215	0.331709	6.87997	5.98669e-12	9.91545e-10	ZIC5
ENSG00000112715	448.501	2.00409	0.291374	6.87806	6.06728e-12	9.92487e-10	VEGFA
ENSG00000132635	196.515	3.08624	0.450177	6.85561	7.10081e-12	1.14739e-09	PCED1A
ENSG00000167747	126.362	2.87576	0.42158	6.82138	9.01672e-12	1.43942e-09	C19orf48
ENSG00000168062	30.7205	5.58467	0.822704	6.78819	1.13552e-11	1.79115e-09	BATF2
ENSG00000076604	784.944	2.18109	0.322349	6.76623	1.32182e-11	2.06049e-09	TRAF4
ENSG00000163874	390.17	2.90972	0.430954	6.7518	1.46018e-11	2.24969e-09	ZC3H12A
ENSG00000164236	266.523	2.97927	0.442457	6.73346	1.65673e-11	2.52318e-09	ANKRD33B
ENSG00000140406	148.226	2.75264	0.409351	6.72441	1.76307e-11	2.65463e-09	TLNRD1
ENSG00000165312	141.169	3.51593	0.523182	6.72029	1.81365e-11	2.7001e-09	OTUD1
ENSG00000118046	172.153	2.84071	0.426415	6.66184	2.70414e-11	3.93735e-09	STK11
ENSG00000163660	1031.84	3.62834	0.5446	6.66239	2.69416e-11	3.93735e-09	CCNL1
ENSG00000177606	1717.66	3.83747	0.576339	6.65836	2.76902e-11	3.98799e-09	JUN
ENSG00000136826	469.066	3.3857	0.50863	6.65651	2.80402e-11	3.99498e-09	KLF4
ENSG00000134333	5647.79	-1.87932	0.283495	-6.62909	3.37766e-11	4.70999e-09	LDHA
ENSG00000143878	1819.14	2.34189	0.353356	6.62757	3.41252e-11	4.70999e-09	RHOB
ENSG00000198786	19631	2.55034	0.384632	6.6306	3.34319e-11	4.70999e-09	ND5
ENSG00000140519	267.888	2.62085	0.39796	6.58571	4.52712e-11	6.18395e-09	RHCG
ENSG00000187475	61.4134	4.28124	0.650662	6.57983	4.71e-11	6.36811e-09	H1-6
ENSG00000198355	596.336	2.32867	0.35436	6.57148	4.9819e-11	6.66769e-09	PIM3
ENSG00000100906	3096.43	3.39158	0.520069	6.52141	6.96496e-11	9.22857e-09	NFKBIA
ENSG00000159388	173.969	2.53329	0.388985	6.51256	7.3882e-11	9.69244e-09	BTG2
ENSG00000165092	26100.1	-1.93885	0.298639	-6.4923	8.45334e-11	1.09811e-08	ALDH1A1
ENSG00000160888	2119.86	3.643	0.567702	6.41711	1.38885e-10	1.78663e-08	IER2
ENSG00000111012	39.5145	4.58292	0.715075	6.40901	1.46471e-10	1.86609e-08	CYP27B1
ENSG00000167702	167.297	3.42003	0.534017	6.40435	1.51012e-10	1.90563e-08	KIFC2
ENSG00000161996	122.41	3.00259	0.471228	6.37185	1.86766e-10	2.33457e-08	WDR90
ENSG00000181019	10228.6	-1.62058	0.254925	-6.35706	2.0565e-10	2.5466e-08	NQO1
ENSG00000187134	8253.35	-1.61306	0.253888	-6.35344	2.10553e-10	2.58318e-08	AKR1C1
ENSG00000148677	738.58	4.1769	0.658761	6.34054	2.28956e-10	2.75788e-08	ANKRD1
ENSG00000120709	314.541	2.47901	0.39097	6.34067	2.28762e-10	2.75788e-08	FAM53C
ENSG00000104899	65.7046	3.44556	0.543678	6.3375	2.33526e-10	2.78758e-08	AMH
ENSG00000078401	1965.59	2.3524	0.371354	6.33467	2.37843e-10	2.81377e-08	EDN1
ENSG00000186395	378.148	2.045	0.323303	6.32533	2.52685e-10	2.96289e-08	KRT10
ENSG00000111716	5249.08	-1.87814	0.297439	-6.31436	2.71273e-10	3.12554e-08	LDHB
ENSG00000173334	565.397	3.08718	0.48881	6.3157	2.68936e-10	3.12554e-08	TRIB1
ENSG00000139289	888.292	1.88312	0.29881	6.30205	2.93735e-10	3.35516e-08	PHLDA1
ENSG00000173209	101.359	3.81315	0.607	6.28196	3.34327e-10	3.78618e-08	AHSA2P
ENSG00000130787	732.536	4.25122	0.680796	6.24448	4.252e-10	4.77449e-08	HIP1R
ENSG00000171163	159.435	2.53388	0.406091	6.23969	4.38435e-10	4.85127e-08	ZNF692
ENSG00000113070	133.12	3.54478	0.568132	6.23936	4.39361e-10	4.85127e-08	HBEGF
ENSG00000179431	571.276	2.18973	0.35375	6.19004	6.015e-10	6.58667e-08	FJX1
ENSG00000164442	240.099	3.71842	0.601737	6.17947	6.43175e-10	6.9853e-08	CITED2
ENSG00000148120	814.37	1.73983	0.281846	6.17298	6.70143e-10	7.21902e-08	AOPEP
ENSG00000173846	220.277	3.43673	0.557474	6.16483	7.05591e-10	7.47804e-08	PLK3
ENSG00000188766	37.2406	5.20837	0.844765	6.16546	7.0278e-10	7.47804e-08	SPRED3
ENSG00000130066	1905.93	2.20242	0.357328	6.16359	7.11119e-10	7.47804e-08	SAT1
ENSG00000213398	46.631	4.47695	0.729608	6.1361	8.45746e-10	8.82372e-08	LCAT
ENSG00000100483	165.492	2.2882	0.373293	6.12979	8.79974e-10	9.10911e-08	VCPKMT
ENSG00000069399	1259.64	1.8083	0.295179	6.12612	9.00458e-10	9.24889e-08	BCL3
ENSG00000170581	284.964	3.43298	0.56188	6.10981	9.9751e-10	1.00893e-07	STAT2
ENSG00000125968	7815.07	1.67203	0.27366	6.10986	9.97188e-10	1.00893e-07	ID1
ENSG00000115738	3321.3	1.7396	0.286651	6.06871	1.28939e-09	1.29428e-07	ID2
ENSG00000102890	37.3685	5.08538	0.845546	6.01432	1.80648e-09	1.79969e-07	ELMO3
ENSG00000107140	141.779	2.15462	0.36046	5.97742	2.26699e-09	2.24161e-07	TESK1
ENSG00000134326	29.6617	3.86204	0.646983	5.96931	2.38255e-09	2.33843e-07	CMPK2
ENSG00000196428	708.916	2.00085	0.335288	5.96757	2.40816e-09	2.34619e-07	TSC22D2
ENSG00000118523	1127.82	3.04355	0.51069	5.95969	2.52717e-09	2.44416e-07	CCN2
ENSG00000120217	54.3915	3.11509	0.523493	5.95058	2.6719e-09	2.56541e-07	CD274
ENSG00000136158	176.772	2.71527	0.459468	5.90959	3.42952e-09	3.26915e-07	SPRY2
ENSG00000167968	54.5488	5.12299	0.868397	5.89936	3.6492e-09	3.45371e-07	DNASE1L2
ENSG00000196739	88.2458	2.76815	0.470425	5.88436	3.99601e-09	3.75511e-07	COL27A1
ENSG00000196230	4892.64	-1.92226	0.328399	-5.85343	4.81544e-09	4.49328e-07	TUBB
ENSG00000163545	1558	3.01653	0.515814	5.84811	4.97198e-09	4.6069e-07	NUAK2
ENSG00000075426	1197.49	2.06002	0.353227	5.83199	5.47687e-09	5.03731e-07	FOSL2
ENSG00000247315	409.41	2.3361	0.400641	5.83091	5.51253e-09	5.03731e-07	ZCCHC3
ENSG00000126231	135.04	3.99294	0.685378	5.82589	5.68074e-09	5.15547e-07	PROZ
ENSG00000089692	56.0785	6.27844	1.07825	5.82281	5.78672e-09	5.21592e-07	LAG3
ENSG00000184402	127.766	2.26454	0.389444	5.8148	6.07077e-09	5.43498e-07	SS18L1
ENSG00000167772	724.397	2.72711	0.46942	5.80952	6.26533e-09	5.57152e-07	ANGPTL4
ENSG00000176697	414.045	2.00973	0.346386	5.80199	6.55308e-09	5.78855e-07	BDNF
ENSG00000172932	159.296	2.4577	0.424143	5.79451	6.85204e-09	5.97299e-07	ANKRD13D
ENSG00000172216	3152.8	1.5699	0.270897	5.79518	6.82494e-09	5.97299e-07	CEBPB
ENSG00000074800	10013.3	-1.58017	0.272838	-5.79162	6.97121e-09	5.99796e-07	ENO1
ENSG00000118263	214.464	2.01969	0.348691	5.7922	6.94709e-09	5.99796e-07	KLF7
ENSG00000182107	74.3516	7.26483	1.25603	5.78397	7.29587e-09	6.21049e-07	TMEM30B
ENSG00000105220	4731.42	-1.50466	0.26016	-5.7836	7.31197e-09	6.21049e-07	GPI
ENSG00000168811	58.9018	5.04195	0.872662	5.77766	7.57465e-09	6.39262e-07	IL12A
ENSG00000135624	3830.14	-1.65131	0.286506	-5.76361	8.23355e-09	6.90472e-07	CCT7
ENSG00000114315	722.439	2.55796	0.444249	5.75794	8.51451e-09	7.09543e-07	HES1
ENSG00000115289	390.308	1.80356	0.314495	5.73479	9.76311e-09	8.08508e-07	PCGF1
ENSG00000123358	833.183	3.25596	0.568091	5.73141	9.95987e-09	8.19679e-07	NR4A1
ENSG00000151632	13682.7	-1.58049	0.276036	-5.72565	1.03039e-08	8.42757e-07	AKR1C2
ENSG00000171223	2208.92	2.56337	0.44862	5.71391	1.10411e-08	8.9751e-07	JUNB
ENSG00000175592	908.617	2.00175	0.351099	5.70139	1.18835e-08	9.60098e-07	FOSL1
ENSG00000273604	154.236	2.26366	0.398752	5.67687	1.37185e-08	1.095e-06	EPOP
ENSG00000138413	687.777	-1.87558	0.33036	-5.67738	1.36774e-08	1.095e-06	IDH1
ENSG00000111335	27.5529	6.80615	1.19953	5.67403	1.39479e-08	1.10664e-06	OAS2
ENSG00000103168	240.266	2.03257	0.35846	5.67029	1.42555e-08	1.12431e-06	TAF1C
ENSG00000127528	252.214	2.64544	0.466976	5.66506	1.46977e-08	1.15234e-06	KLF2
ENSG00000179862	595.612	1.95929	0.346866	5.64855	1.61807e-08	1.26114e-06	CITED4
ENSG00000103269	44.8637	4.43622	0.785566	5.64716	1.63123e-08	1.26396e-06	RHBDL1
ENSG00000184205	294.566	3.82821	0.678339	5.64351	1.66621e-08	1.28357e-06	TSPYL2
ENSG00000099625	51.3303	3.71943	0.661944	5.61895	1.92124e-08	1.47147e-06	CBARP
ENSG00000197063	412.851	1.73756	0.310361	5.59853	2.16182e-08	1.64621e-06	MAFG
ENSG00000152518	993.943	1.80747	0.322986	5.59613	2.19191e-08	1.65959e-06	ZFP36L2
ENSG00000138646	106.916	3.39441	0.607003	5.59208	2.24363e-08	1.6891e-06	HERC5
ENSG00000115844	72.6612	3.69859	0.662407	5.58356	2.35646e-08	1.76402e-06	DLX2
ENSG00000196139	11201.7	-1.68878	0.303261	-5.56874	2.56594e-08	1.91004e-06	AKR1C3
ENSG00000205560	30.6427	5.54291	0.997908	5.55453	2.78359e-08	2.06048e-06	CPT1B
ENSG00000177721	60.2503	3.65611	0.65956	5.54325	2.96909e-08	2.18316e-06	ANXA2R
ENSG00000135069	998.8	-1.7605	0.317638	-5.54247	2.98228e-08	2.18316e-06	PSAT1
ENSG00000102287	100.237	2.91402	0.525904	5.54098	3.00776e-08	2.18971e-06	GABRE
ENSG00000162510	29.8611	4.75265	0.864426	5.49805	3.84023e-08	2.7805e-06	MATN1
ENSG00000092964	779.949	-1.85767	0.339766	-5.46749	4.56446e-08	3.28691e-06	DPYSL2
ENSG00000163795	177.569	2.56022	0.469114	5.45756	4.82728e-08	3.45738e-06	ZNF513
ENSG00000158805	118.73	2.37941	0.43676	5.44787	5.09778e-08	3.61206e-06	ZNF276
ENSG00000171931	58.3717	3.15131	0.578369	5.44862	5.07617e-08	3.61206e-06	FBXW10
ENSG00000139182	37.1546	5.70878	1.04875	5.44339	5.22765e-08	3.68438e-06	CLSTN3
ENSG00000163931	9318.73	-1.3979	0.258141	-5.41525	6.12045e-08	4.29079e-06	TKT
ENSG00000167785	88.1032	2.26923	0.419427	5.41031	6.29143e-08	4.36768e-06	ZNF558
ENSG00000115008	26.823	6.30553	1.16549	5.41018	6.29605e-08	4.36768e-06	IL1A
ENSG00000109321	1738.4	1.66307	0.307463	5.409	6.33788e-08	4.3738e-06	AREG
ENSG00000150347	74.1858	3.19962	0.591766	5.40691	6.41229e-08	4.37953e-06	ARID5B
ENSG00000146826	136.447	2.09946	0.388271	5.40721	6.40152e-08	4.37953e-06	TRAPPC14
ENSG00000197837	6638.42	1.48635	0.275783	5.38957	7.06254e-08	4.79891e-06	H4C16
ENSG00000065833	720.641	-1.70839	0.317467	-5.38132	7.39401e-08	4.9985e-06	ME1
ENSG00000128159	107.04	2.63714	0.490377	5.37779	7.54069e-08	5.07178e-06	TUBGCP6
ENSG00000087152	205.621	2.30334	0.42839	5.37674	7.58462e-08	5.07557e-06	ATXN7L3
ENSG00000149925	7843.96	-1.5185	0.283756	-5.35144	8.72548e-08	5.80968e-06	ALDOA
ENSG00000156858	219.885	2.15529	0.402972	5.34849	8.86917e-08	5.87582e-06	PRR14
ENSG00000160972	174.034	2.65599	0.497205	5.34185	9.20046e-08	6.06498e-06	PPP1R16A
ENSG00000205730	285.393	1.84152	0.344858	5.33995	9.29724e-08	6.09844e-06	ITPRIPL2
ENSG00000169718	607.503	1.58839	0.298861	5.3148	1.06777e-07	6.96946e-06	DUS1L
ENSG00000221978	315.986	2.25965	0.425448	5.31121	1.08898e-07	7.07303e-06	CCNL2
ENSG00000020577	93.1971	2.33642	0.440111	5.3087	1.10407e-07	7.13607e-06	SAMD4A
ENSG00000117616	364.318	2.99693	0.56501	5.3042	1.13168e-07	7.24383e-06	RSRP1
ENSG00000101665	171.01	1.97204	0.371742	5.30485	1.12763e-07	7.24383e-06	SMAD7
ENSG00000130813	104.513	2.7911	0.526375	5.3025	1.14226e-07	7.27644e-06	SHFL
ENSG00000220201	47.3429	7.51069	1.4181	5.29632	1.1816e-07	7.49103e-06	ZGLP1
ENSG00000102144	2431.5	-1.68952	0.31906	-5.2953	1.1882e-07	7.49698e-06	PGK1
ENSG00000006125	1366.26	-1.61201	0.304492	-5.2941	1.19603e-07	7.51058e-06	AP2B1
ENSG00000179532	38.2911	3.49227	0.661667	5.27799	1.30612e-07	8.16323e-06	DNHD1
ENSG00000104957	145.93	2.34678	0.444753	5.2766	1.31602e-07	8.18651e-06	YJU2B
ENSG00000125503	527.771	2.37485	0.450251	5.2745	1.33116e-07	8.24199e-06	PPP1R12C
ENSG00000188483	4391.65	1.54805	0.293654	5.2717	1.35168e-07	8.33011e-06	IER5L
ENSG00000162783	1084.79	2.45535	0.466818	5.25975	1.44247e-07	8.84851e-06	IER5
ENSG00000204010	29.0159	7.61676	1.44915	5.25603	1.472e-07	8.98801e-06	IFIT1B
ENSG00000126562	23.5252	4.92351	0.937276	5.25301	1.49637e-07	9.09493e-06	WNK4
ENSG00000128050	935.33	-2.00087	0.381758	-5.24119	1.59548e-07	9.65304e-06	PAICS
ENSG00000073756	864.744	1.75202	0.334419	5.23898	1.61465e-07	9.71835e-06	PTGS2
ENSG00000164896	465.936	1.66249	0.317375	5.23826	1.62095e-07	9.71835e-06	FASTK
ENSG00000143258	94.4953	2.07728	0.396626	5.23739	1.62863e-07	9.7204e-06	USP21
ENSG00000277075	72.3541	2.43919	0.467066	5.22237	1.76648e-07	1.04959e-05	H2AC8
ENSG00000182324	40.5387	5.63368	1.07955	5.21853	1.80352e-07	1.06681e-05	KCNJ14
ENSG00000196975	1715.86	-1.47337	0.28268	-5.21215	1.86667e-07	1.09926e-05	ANXA4
ENSG00000111640	13745.6	-1.4201	0.272758	-5.20644	1.92495e-07	1.12857e-05	GAPDH
ENSG00000167550	37.271	2.95635	0.568762	5.19787	2.01583e-07	1.17274e-05	RHEBL1
ENSG00000134363	187.108	2.22228	0.427554	5.19767	2.018e-07	1.17274e-05	FST
ENSG00000107404	224.327	1.85182	0.356388	5.19608	2.03537e-07	1.17767e-05	DVL1
ENSG00000127129	204.035	2.00262	0.386088	5.18695	2.13761e-07	1.23145e-05	EDN2
ENSG00000124201	662.126	3.07925	0.59454	5.17922	2.22819e-07	1.27808e-05	ZNFX1
ENSG00000138623	62.4635	3.5222	0.68116	5.17089	2.32988e-07	1.33064e-05	SEMA7A
ENSG00000162878	293.783	1.73949	0.336865	5.16376	2.42035e-07	1.37638e-05	PKDCC
ENSG00000136244	226.704	3.74366	0.725318	5.1614	2.45111e-07	1.38791e-05	IL6
ENSG00000170037	220.331	2.33303	0.452738	5.15315	2.56142e-07	1.44421e-05	CNTROB
ENSG00000198369	190.088	2.14669	0.417126	5.1464	2.65539e-07	1.49085e-05	SPRED2
ENSG00000228253	1192.37	3.25485	0.632632	5.14494	2.67611e-07	1.49614e-05	ATP8
ENSG00000198610	1450.67	-1.62812	0.316661	-5.14152	2.72522e-07	1.51719e-05	AKR1C4
ENSG00000135637	125.476	2.40543	0.468034	5.13944	2.75559e-07	1.52131e-05	CCDC142
ENSG00000113916	186.548	4.37163	0.850581	5.13959	2.75344e-07	1.52131e-05	BCL6
ENSG00000156976	1160.42	2.12951	0.414698	5.13509	2.82009e-07	1.55046e-05	EIF4A2
ENSG00000204681	30.2427	3.40738	0.664065	5.13109	2.88067e-07	1.57723e-05	GABBR1
ENSG00000235034	116.851	2.44317	0.47631	5.12937	2.90715e-07	1.58517e-05	C19orf81
ENSG00000177989	76.9504	2.32434	0.45363	5.12388	2.99313e-07	1.62537e-05	ODF3B
ENSG00000102054	955.78	-1.51045	0.295009	-5.12001	3.05518e-07	1.65229e-05	RBBP7
ENSG00000151014	429.729	2.35431	0.460003	5.11803	3.08738e-07	1.65618e-05	NOCT
ENSG00000204248	22.4648	8.1965	1.60141	5.11831	3.08284e-07	1.65618e-05	COL11A2
ENSG00000176444	283.375	2.42926	0.474782	5.11657	3.11135e-07	1.65908e-05	CLK2
ENSG00000171522	41.4113	3.09042	0.604138	5.11543	3.13035e-07	1.65908e-05	PTGER4
ENSG00000160957	318.489	1.99338	0.389638	5.116	3.1209e-07	1.65908e-05	RECQL4
ENSG00000106089	239.535	1.93211	0.377884	5.11296	3.17145e-07	1.66753e-05	STX1A
ENSG00000106404	25.7493	6.2984	1.23175	5.11338	3.16446e-07	1.66753e-05	CLDN15
ENSG00000131236	797.656	-1.62713	0.319294	-5.09603	3.46849e-07	1.8165e-05	CAP1
ENSG00000173530	583.117	1.70637	0.335309	5.08895	3.60046e-07	1.87819e-05	TNFRSF10D
ENSG00000150457	292.985	2.39554	0.47082	5.08802	3.61831e-07	1.8801e-05	LATS2
ENSG00000148384	132.149	2.1834	0.430115	5.07633	3.84798e-07	1.99163e-05	INPP5E
ENSG00000162194	78.1807	2.34906	0.463142	5.07201	3.93635e-07	2.02944e-05	LBHD1
ENSG00000060491	469.003	2.30101	0.453768	5.0709	3.9593e-07	2.03336e-05	OGFR
ENSG00000139718	466.952	1.73154	0.341965	5.0635	4.11633e-07	2.10585e-05	SETD1B
ENSG00000117318	8635.17	1.47996	0.292538	5.05903	4.21389e-07	2.14746e-05	ID3
ENSG00000179094	222.02	3.20585	0.634403	5.05333	4.34175e-07	2.20415e-05	PER1
ENSG00000125166	992.298	-1.50514	0.298676	-5.03938	4.67042e-07	2.36195e-05	GOT2
ENSG00000187391	39.8995	3.62986	0.721528	5.0308	4.88443e-07	2.46078e-05	MAGI2
ENSG00000181409	40.6418	6.93294	1.37864	5.02884	4.93451e-07	2.4766e-05	AATK
ENSG00000109814	3420.65	-1.42276	0.283382	-5.02066	5.14953e-07	2.57477e-05	UGDH
ENSG00000211448	258.247	1.63962	0.327068	5.01307	5.3568e-07	2.66833e-05	DIO2
ENSG00000059728	98.1729	3.23788	0.646303	5.00985	5.44735e-07	2.70327e-05	MXD1
ENSG00000168078	480.409	-1.62846	0.32525	-5.00678	5.53483e-07	2.73644e-05	PBK
ENSG00000198695	1731.44	2.67899	0.53611	4.99709	5.8201e-07	2.86678e-05	ND6
ENSG00000108602	5363.67	-1.32132	0.264551	-4.99457	5.89673e-07	2.89377e-05	ALDH3A1
ENSG00000137504	578.201	1.90246	0.381087	4.99221	5.96925e-07	2.91042e-05	CREBZF
ENSG00000142303	89.3845	2.47991	0.496773	4.99204	5.9746e-07	2.91042e-05	ADAMTS10
ENSG00000120802	960.379	-1.48613	0.29793	-4.98818	6.09506e-07	2.95823e-05	TMPO
ENSG00000162004	34.1745	4.70668	0.944109	4.98532	6.186e-07	2.99141e-05	CCDC78
ENSG00000123416	5335.08	-1.54777	0.310639	-4.98254	6.27535e-07	3.02358e-05	TUBA1B
ENSG00000079313	224.742	2.4236	0.488013	4.96626	6.82573e-07	3.27684e-05	REXO1
ENSG00000142178	1599.01	1.92236	0.38728	4.96375	6.91458e-07	3.30752e-05	SIK1
ENSG00000173805	109.852	4.69417	0.946287	4.96062	7.02702e-07	3.34921e-05	HAP1
ENSG00000014641	1045.36	-1.58955	0.320625	-4.95766	7.13481e-07	3.38839e-05	MDH1
ENSG00000167604	54.721	2.39824	0.48406	4.95444	7.25398e-07	3.43269e-05	NFKBID
ENSG00000275993	1642.33	1.90885	0.38557	4.95071	7.39428e-07	3.48663e-05	LOC102724428
ENSG00000108671	1441.19	-1.36852	0.276594	-4.94777	7.50681e-07	3.52714e-05	PSMD11
ENSG00000146067	95.7955	2.15148	0.435262	4.94295	7.69477e-07	3.60268e-05	FAM193B
ENSG00000153487	196.626	1.92511	0.389607	4.94116	7.76592e-07	3.61047e-05	ING1
ENSG00000224420	18.8772	7.86095	1.59073	4.94174	7.74301e-07	3.61047e-05	ADM5
ENSG00000080824	7531.01	-1.69199	0.342483	-4.94036	7.79766e-07	3.61255e-05	HSP90AA1
ENSG00000128335	318.221	2.8879	0.585119	4.93558	7.99114e-07	3.68929e-05	APOL2
ENSG00000013441	399.88	2.28563	0.463865	4.92735	8.33511e-07	3.83473e-05	CLK1
ENSG00000167874	13.9237	7.96566	1.61851	4.92161	8.58341e-07	3.9353e-05	TMEM88
ENSG00000117593	306.661	-1.78854	0.36409	-4.91234	8.99946e-07	4.11182e-05	DARS2
ENSG00000088826	1141.98	1.28705	0.262327	4.90629	9.28172e-07	4.22621e-05	SMOX
ENSG00000091483	541.092	-1.90171	0.387778	-4.90412	9.38477e-07	4.2585e-05	FH
ENSG00000087494	222.889	1.92783	0.393266	4.9021	9.48171e-07	4.27322e-05	PTHLH
ENSG00000114771	57.6953	3.94664	0.805083	4.90215	9.47935e-07	4.27322e-05	AADAC
ENSG00000103326	3906.34	3.38579	0.691342	4.89743	9.71e-07	4.34517e-05	CAPN15
ENSG00000173281	99.1646	2.6921	0.549764	4.89683	9.73973e-07	4.34517e-05	PPP1R3B
ENSG00000136997	2893.78	2.174	0.443878	4.89774	9.69466e-07	4.34517e-05	MYC
ENSG00000161647	145.068	2.14611	0.438345	4.89595	9.7833e-07	4.34535e-05	MPP3
ENSG00000114268	69.8608	3.37943	0.690314	4.8955	9.80574e-07	4.34535e-05	PFKFB4
ENSG00000128272	659.469	1.57219	0.32155	4.88942	1.01133e-06	4.4667e-05	ATF4
ENSG00000133131	550.432	-1.77599	0.363366	-4.88761	1.02069e-06	4.49309e-05	MORC4
ENSG00000205903	263.728	2.10402	0.430634	4.88586	1.0298e-06	4.51817e-05	ZNF316
ENSG00000163064	50.5891	2.91703	0.597964	4.87827	1.07019e-06	4.67986e-05	EN1
ENSG00000160211	9295.09	-1.26989	0.260436	-4.87601	1.08253e-06	4.71825e-05	G6PD
ENSG00000164924	1951.79	-1.44789	0.297477	-4.86723	1.13174e-06	4.9166e-05	YWHAZ
ENSG00000158062	121.111	2.68508	0.551784	4.86618	1.13778e-06	4.92667e-05	UBXN11
ENSG00000108771	17.8952	6.01136	1.2385	4.85373	1.21159e-06	5.22917e-05	DHX58
ENSG00000155918	53.0512	2.96697	0.612289	4.84569	1.26169e-06	5.42774e-05	RAET1L
ENSG00000159556	80.849	2.77271	0.572409	4.84393	1.27297e-06	5.45855e-05	ISL2
ENSG00000120756	192.689	-1.88039	0.388439	-4.84089	1.2926e-06	5.51571e-05	PLS1
ENSG00000198074	14639.3	-1.29901	0.268359	-4.84058	1.29463e-06	5.51571e-05	AKR1B10
ENSG00000114270	2203.19	3.10493	0.642506	4.83253	1.3481e-06	5.7251e-05	COL7A1
ENSG00000115091	1177.72	-1.39496	0.288783	-4.83048	1.36202e-06	5.76574e-05	ACTR3
ENSG00000254402	168.382	1.90299	0.394448	4.82445	1.40391e-06	5.92416e-05	LRRC24
ENSG00000115963	850.965	1.83439	0.380544	4.82045	1.43237e-06	6.02506e-05	RND3
ENSG00000167552	3231.67	-1.46228	0.30377	-4.81379	1.48092e-06	6.20955e-05	TUBA1A
ENSG00000138071	1260.85	-1.48611	0.30896	-4.81005	1.50895e-06	6.30714e-05	ACTR2
ENSG00000186567	24.765	4.19519	0.872511	4.80817	1.52317e-06	6.3274e-05	CEACAM19
ENSG00000205413	72.4688	3.45018	0.71757	4.80815	1.52335e-06	6.3274e-05	SAMD9
ENSG00000197774	61.0125	3.37017	0.70233	4.79855	1.59819e-06	6.61751e-05	EME2
ENSG00000120616	229.978	1.81998	0.379465	4.79616	1.61737e-06	6.67605e-05	EPC1
ENSG00000167244	45.9812	2.79803	0.58354	4.79492	1.62741e-06	6.69665e-05	IGF2
ENSG00000126787	270.196	-1.94317	0.405396	-4.79326	1.64089e-06	6.73122e-05	DLGAP5
ENSG00000106105	925.547	-1.49225	0.311671	-4.78788	1.68549e-06	6.89282e-05	GARS1
ENSG00000176749	39.5467	2.95498	0.617951	4.7819	1.73648e-06	7.07211e-05	CDK5R1
ENSG00000178860	329.34	1.52	0.317892	4.78149	1.74001e-06	7.07211e-05	MSC
ENSG00000196305	1687.26	-1.43458	0.300447	-4.77481	1.79879e-06	7.26644e-05	IARS1
ENSG00000185291	41.6923	3.7296	0.781096	4.77483	1.79857e-06	7.26644e-05	IL3RA
ENSG00000132109	137.441	2.59435	0.544308	4.76634	1.87607e-06	7.5556e-05	TRIM21
ENSG00000079739	183.946	-1.87081	0.393781	-4.75089	2.0252e-06	8.13149e-05	PGM1
ENSG00000165949	30.706	4.21779	0.888418	4.74753	2.05919e-06	8.22388e-05	IFI27
ENSG00000164985	267.095	-1.93193	0.406946	-4.74739	2.06063e-06	8.22388e-05	PSIP1
ENSG00000165678	1404.26	-1.50562	0.317376	-4.74396	2.09578e-06	8.33738e-05	GHITM
ENSG00000151651	31.0393	4.70587	0.99209	4.7434	2.10165e-06	8.33738e-05	ADAM8
ENSG00000182272	95.327	2.47211	0.521979	4.73603	2.17941e-06	8.62006e-05	B4GALNT4
ENSG00000116791	407.884	-1.67075	0.354152	-4.71761	2.38635e-06	9.38252e-05	CRYZ
ENSG00000172602	586.081	1.98649	0.421043	4.71803	2.38138e-06	9.38252e-05	RND1
ENSG00000185650	2065.72	1.32585	0.281125	4.71622	2.40266e-06	9.41873e-05	ZFP36L1
ENSG00000139684	391.583	-1.73669	0.368435	-4.71369	2.43274e-06	9.48052e-05	ESD
ENSG00000172201	147.195	1.93235	0.409894	4.71426	2.42597e-06	9.48052e-05	ID4
ENSG00000172183	239.196	2.27781	0.483944	4.70677	2.51674e-06	9.75055e-05	ISG20
ENSG00000114019	1381.55	2.43928	0.518207	4.70715	2.512e-06	9.75055e-05	AMOTL2
ENSG00000179833	305.05	1.48703	0.316051	4.70505	2.538e-06	9.80196e-05	SERTAD2
ENSG00000100342	102.069	2.85597	0.607148	4.70391	2.55221e-06	9.80196e-05	APOL1
ENSG00000124882	1530.53	1.57051	0.333849	4.70427	2.54778e-06	9.80196e-05	EREG
ENSG00000164284	373.693	1.43464	0.305094	4.70229	2.57264e-06	9.85186e-05	GRPEL2
ENSG00000148339	146.605	1.95722	0.416367	4.70071	2.5926e-06	9.8997e-05	SLC25A25
ENSG00000113558	601.805	-1.75463	0.373335	-4.69988	2.60311e-06	9.91126e-05	SKP1
ENSG00000164949	129.776	1.8199	0.387968	4.69084	2.72089e-06	0.0001033	GEM
ENSG00000127616	168.993	2.78392	0.593679	4.68927	2.74185e-06	0.000103799	SMARCA4
ENSG00000105202	1791.68	-1.33117	0.283951	-4.68803	2.75849e-06	0.000104131	FBL
ENSG00000133275	247.979	1.85292	0.395568	4.68419	2.81066e-06	0.000105799	CSNK1G2
ENSG00000167470	1430.57	1.97415	0.421542	4.68316	2.82488e-06	0.000106033	MIDN
ENSG00000125848	221.958	1.59579	0.341258	4.67621	2.9223e-06	0.00010938	FLRT3
ENSG00000008300	137.509	2.19326	0.469406	4.6724	2.97699e-06	0.000111113	CELSR3
ENSG00000141258	288.905	2.52565	0.541793	4.66165	3.13685e-06	0.000116751	SGSM2
ENSG00000104936	92.5472	2.37552	0.510142	4.65659	3.21497e-06	0.000119323	DMPK
ENSG00000110955	5160.25	-1.25976	0.270663	-4.65434	3.25013e-06	0.000120291	ATP5F1B
ENSG00000118515	721.624	1.95139	0.419446	4.65231	3.28237e-06	0.000121146	SGK1
ENSG00000041357	1982.23	-1.47544	0.317553	-4.6463	3.37949e-06	0.000124384	PSMA4
ENSG00000174456	113.715	2.17322	0.468026	4.64336	3.42785e-06	0.000125121	C12orf76
ENSG00000100883	408.323	-1.84751	0.397873	-4.64347	3.42611e-06	0.000125121	SRP54
ENSG00000170684	200.046	1.75849	0.378651	4.64409	3.41581e-06	0.000125121	ZNF296
ENSG00000187775	48.477	2.86876	0.618723	4.63659	3.54209e-06	0.000128936	DNAH17
ENSG00000160469	34.6828	3.05451	0.658903	4.63575	3.55653e-06	0.000129107	BRSK1
ENSG00000139318	136.825	2.65746	0.57387	4.63077	3.64302e-06	0.000131885	DUSP6
ENSG00000241370	77.1888	2.42568	0.524015	4.62902	3.67408e-06	0.000132647	RPP21
ENSG00000082074	143.351	2.62232	0.567363	4.62194	3.80163e-06	0.000136879	FYB1
ENSG00000167280	193.629	2.34761	0.507995	4.62132	3.81309e-06	0.00013692	ENGASE
ENSG00000166913	1713.27	-1.43105	0.309822	-4.61893	3.85719e-06	0.000138129	YWHAB
ENSG00000070610	199.424	1.6391	0.355008	4.61709	3.89164e-06	0.000138987	GBA2
ENSG00000244731	28.8354	5.86526	1.27053	4.61638	3.90488e-06	0.000139085	C4A
ENSG00000078668	883.012	-1.60059	0.347038	-4.61215	3.98526e-06	0.000141568	VDAC3
ENSG00000181649	1269.46	1.22117	0.264861	4.61061	4.01485e-06	0.000142237	PHLDA2
ENSG00000132680	706.055	2.43599	0.528455	4.60964	4.03361e-06	0.000142521	KHDC4
ENSG00000169951	80.7939	2.29687	0.498463	4.60791	4.06731e-06	0.000143042	ZNF764
ENSG00000156853	99.3582	2.07835	0.451053	4.60778	4.06996e-06	0.000143042	ZNF689
ENSG00000152234	1334.56	-1.61598	0.350975	-4.60426	4.13933e-06	0.000145096	ATP5F1A
ENSG00000167325	543.398	-1.88132	0.408922	-4.60067	4.21129e-06	0.000146676	RRM1
ENSG00000133247	114.13	2.20074	0.478401	4.6002	4.22076e-06	0.000146676	KMT5C
ENSG00000159216	106.678	2.07998	0.452099	4.60073	4.21023e-06	0.000146676	RUNX1
ENSG00000099999	239.708	1.72385	0.374765	4.59981	4.22869e-06	0.000146676	RNF215
ENSG00000272333	697.529	2.61233	0.569236	4.58918	4.44995e-06	0.000153948	KMT2B
ENSG00000150753	2122.4	-1.39459	0.304097	-4.58599	4.51834e-06	0.000155906	CCT5
ENSG00000159200	178.389	2.38658	0.520832	4.58224	4.60011e-06	0.000158316	RCAN1
ENSG00000168439	1888.65	-1.5465	0.337569	-4.58129	4.62112e-06	0.000158627	STIP1
ENSG00000171848	1232	-1.39461	0.304666	-4.5775	4.70555e-06	0.000161107	RRM2
ENSG00000108010	670.609	-1.38405	0.302519	-4.5751	4.76004e-06	0.000162553	GLRX3
ENSG00000167615	524.008	2.29066	0.501028	4.57192	4.83266e-06	0.000164609	LENG8
ENSG00000198576	34.4758	4.87296	1.06634	4.56978	4.88225e-06	0.000165871	ARC
ENSG00000224389	28.8729	5.23521	1.14731	4.56303	5.04216e-06	0.000170866	C4B
ENSG00000075239	387.764	-1.57616	0.345504	-4.56192	5.06889e-06	0.000171334	ACAT1
ENSG00000075624	36515.9	-1.31976	0.289337	-4.56134	5.08282e-06	0.000171367	ACTB
ENSG00000131828	571.683	-1.4801	0.325088	-4.55292	5.29067e-06	0.000177922	PDHA1
ENSG00000121068	97.6568	2.29381	0.503948	4.55167	5.32219e-06	0.000178529	TBX2
ENSG00000156261	1336	-1.38781	0.30499	-4.55033	5.35614e-06	0.000179214	CCT8
ENSG00000197261	140.303	1.66838	0.366937	4.54678	5.44721e-06	0.000181802	C6orf141
ENSG00000204149	24.371	3.64396	0.802647	4.53993	5.62734e-06	0.000187342	AGAP6
ENSG00000149798	126.818	1.77059	0.390315	4.53633	5.72429e-06	0.000190092	CDC42EP2
ENSG00000090339	34.6388	2.88775	0.637085	4.53275	5.82207e-06	0.000192856	ICAM1
ENSG00000168710	459.44	-1.57788	0.348467	-4.52807	5.95256e-06	0.000196687	AHCYL1
ENSG00000132475	6450.82	1.15635	0.255433	4.52702	5.98207e-06	0.00019717	H3-3B
ENSG00000142675	25.0668	5.66665	1.25433	4.51767	6.25231e-06	0.000205566	CNKSR1
ENSG00000182685	20.6885	4.10429	0.909099	4.51469	6.34109e-06	0.000207969	BRICD5
ENSG00000104859	577.452	2.45977	0.545983	4.50522	6.63053e-06	0.000216925	CLASRP
ENSG00000167004	1478.78	-1.5966	0.355155	-4.49552	6.94006e-06	0.000226492	PDIA3
ENSG00000188385	65.3174	3.14522	0.700312	4.49116	7.08356e-06	0.000230607	JAKMIP3
ENSG00000178773	220.068	1.98045	0.441051	4.4903	7.11238e-06	0.000230978	CPNE7
ENSG00000108551	49.8428	3.82525	0.85226	4.48836	7.17745e-06	0.000232521	RASD1
ENSG00000004846	67.073	2.77742	0.619182	4.48563	7.26998e-06	0.000234944	ABCB5
ENSG00000077549	1103.09	-1.4657	0.326812	-4.48484	7.29687e-06	0.00023524	CAPZB
ENSG00000111912	956.866	1.38604	0.309166	4.48317	7.35436e-06	0.000236518	NCOA7
ENSG00000177156	2744.63	-1.58242	0.353374	-4.47804	7.53304e-06	0.000241371	TALDO1
ENSG00000146830	196.908	2.44995	0.547133	4.4778	7.54172e-06	0.000241371	GIGYF1
ENSG00000163541	521.453	-1.44588	0.323679	-4.46703	7.93128e-06	0.000253227	SUCLG1
ENSG00000126603	207.551	1.69554	0.379658	4.46595	7.9713e-06	0.000253893	GLIS2
ENSG00000100902	918.813	-1.61073	0.360786	-4.46451	8.02511e-06	0.000254995	PSMA6
ENSG00000100442	766.126	-2.02889	0.45454	-4.46361	8.05888e-06	0.000255455	FKBP3
ENSG00000067191	37.4267	2.69004	0.603232	4.45937	8.2199e-06	0.000259937	CACNB1
ENSG00000130638	651.707	-1.43908	0.322905	-4.45667	8.3241e-06	0.000262606	ATXN10
ENSG00000138029	424.499	-1.95225	0.438562	-4.45147	8.52833e-06	0.000268409	HADHB
ENSG00000173451	50.3565	2.39323	0.538103	4.44754	8.68607e-06	0.000272726	THAP2
ENSG00000121774	696.932	-1.42782	0.321255	-4.44449	8.80989e-06	0.00027596	KHDRBS1
ENSG00000182393	849.285	13.024	2.93137	4.44296	8.87306e-06	0.000277283	IFNL1
ENSG00000168394	492.237	1.36202	0.306597	4.44238	8.89692e-06	0.000277375	TAP1
ENSG00000182718	8751.87	-1.33468	0.300537	-4.44098	8.95496e-06	0.000278529	ANXA2
ENSG00000176393	501.746	-1.63062	0.368465	-4.42544	9.62461e-06	0.000298656	RNPEP
ENSG00000118985	160.38	2.07627	0.469229	4.42485	9.65112e-06	0.000298779	ELL2
ENSG00000182557	16.4289	6.48667	1.46677	4.42242	9.76032e-06	0.000301455	SPNS3
ENSG00000147454	289.15	1.41259	0.319601	4.41984	9.87719e-06	0.000304355	SLC25A37
ENSG00000153714	138.683	1.96656	0.445088	4.41835	9.94568e-06	0.000305755	LURAP1L
ENSG00000270379	18.2171	7.24325	1.64065	4.41487	1.01072e-05	0.000308572	HEATR9
ENSG00000173917	44.8899	2.46778	0.558966	4.41489	1.01059e-05	0.000308572	HOXB2
ENSG00000145012	287.194	-1.52203	0.34472	-4.41527	1.00886e-05	0.000308572	LPP
ENSG00000137203	477.519	1.86815	0.423261	4.41371	1.01612e-05	0.000309509	TFAP2A
ENSG00000008517	225.713	1.98624	0.450151	4.41238	1.02242e-05	0.000310711	IL32
ENSG00000189266	292.138	1.65431	0.375029	4.41116	1.02818e-05	0.000311748	PNRC2
ENSG00000167900	992.681	-1.5439	0.350038	-4.41065	1.0306e-05	0.000311767	TK1
ENSG00000134684	644.459	-1.45157	0.329295	-4.40812	1.04274e-05	0.000314642	YARS1
ENSG00000173575	349.232	3.16441	0.717931	4.40768	1.04485e-05	0.000314642	CHD2
ENSG00000073605	20.0533	5.02841	1.14194	4.40337	1.0658e-05	0.000319851	GSDMB
ENSG00000197043	168.673	-1.91504	0.434927	-4.40314	1.06697e-05	0.000319851	ANXA6
ENSG00000165494	537.267	2.65245	0.602494	4.40246	1.07032e-05	0.000320131	PCF11
ENSG00000188070	61.1123	2.36077	0.536331	4.40169	1.07408e-05	0.000320532	ZFTA
ENSG00000148672	403.693	-1.47963	0.336631	-4.3954	1.10566e-05	0.000329215	GLUD1
ENSG00000111266	355.615	1.41426	0.321798	4.39488	1.10834e-05	0.000329271	DUSP16
ENSG00000107984	5513.46	1.16715	0.265788	4.39127	1.12692e-05	0.000334044	DKK1
ENSG00000267216	18.8087	4.03535	0.920059	4.38597	1.15472e-05	0.000340757	ZNF8-ERVK3-1
ENSG00000174136	94.5432	1.96387	0.447723	4.38636	1.15265e-05	0.000340757	RGMB
ENSG00000179456	126.887	2.00226	0.456833	4.38292	1.17099e-05	0.000344792	ZBTB18
ENSG00000221963	75.1427	2.09297	0.478091	4.37777	1.199e-05	0.000352257	APOL6
ENSG00000131374	196.771	-1.66351	0.380301	-4.37419	1.21886e-05	0.000357298	TBC1D5
ENSG00000117650	128.81	-1.8378	0.420268	-4.37292	1.22594e-05	0.000357789	NEK2
ENSG00000187479	20.1101	6.71762	1.53612	4.37311	1.22488e-05	0.000357789	C11orf96
ENSG00000198034	2910.05	-1.23733	0.283155	-4.3698	1.2436e-05	0.000362148	RPS4X
ENSG00000092621	329.742	-2.15413	0.493227	-4.36741	1.25727e-05	0.000365325	PHGDH
ENSG00000122644	243.086	1.89225	0.433486	4.36519	1.27014e-05	0.000367454	ARL4A
ENSG00000085662	3941.32	-1.17397	0.268912	-4.36561	1.26768e-05	0.000367454	AKR1B1
ENSG00000142657	5160	-1.36722	0.31345	-4.36185	1.28968e-05	0.000372293	PGD
ENSG00000065150	1213	-1.36652	0.313585	-4.35772	1.31424e-05	0.000378558	IPO5
ENSG00000169016	231.87	1.547	0.355242	4.35477	1.33209e-05	0.00038204	E2F6
ENSG00000213639	1323.06	-1.36343	0.313087	-4.3548	1.33187e-05	0.00038204	PPP1CB
ENSG00000167996	1319.92	1.34216	0.308354	4.35264	1.34508e-05	0.00038493	FTH1
ENSG00000267796	221.678	1.67085	0.384022	4.35091	1.35575e-05	0.000387148	LIN37
ENSG00000100934	627.386	-1.46768	0.337418	-4.34975	1.36295e-05	0.000388367	SEC23A
ENSG00000146701	1991.88	-1.4882	0.342346	-4.34707	1.37969e-05	0.000392294	MDH2
ENSG00000120438	1432.64	-1.25829	0.289585	-4.34514	1.39184e-05	0.000394901	TCP1
ENSG00000169203	22.1426	3.3324	0.767185	4.34368	1.40118e-05	0.000396703	NPIPB12
ENSG00000140104	82.7912	2.19481	0.505379	4.3429	1.40613e-05	0.00039723	CLBA1
ENSG00000173559	135.09	1.76629	0.406751	4.34245	1.40904e-05	0.00039723	NABP1
ENSG00000105939	1208.56	2.697	0.621462	4.33976	1.42637e-05	0.00040126	ZC3HAV1
ENSG00000172732	254.959	1.44124	0.332147	4.33917	1.43024e-05	0.000401499	MUS81
ENSG00000119508	118.619	2.79258	0.64371	4.33826	1.43616e-05	0.000402308	NR4A3
ENSG00000167553	4496.67	-1.29023	0.297505	-4.33685	1.4454e-05	0.00040404	TUBA1C
ENSG00000144233	170.693	1.68444	0.388501	4.33574	1.4527e-05	0.000405227	AMMECR1L
ENSG00000153234	91.6096	3.70065	0.854192	4.33234	1.47534e-05	0.000410677	NR4A2
ENSG00000177051	178.119	1.5771	0.364212	4.33017	1.48997e-05	0.000413882	FBXO46
ENSG00000057657	88.2463	2.66465	0.615558	4.32884	1.49897e-05	0.00041551	PRDM1
ENSG00000158480	211.495	1.5965	0.369001	4.32656	1.51457e-05	0.000418957	SPATA2
ENSG00000102753	290.297	-1.61017	0.372328	-4.32461	1.52803e-05	0.000421328	KPNA3
ENSG00000079432	596.982	1.75233	0.40522	4.3244	1.5295e-05	0.000421328	CIC
ENSG00000232810	22.7728	6.63657	1.53509	4.32325	1.53744e-05	0.000422168	TNF
ENSG00000070669	428.523	-2.27401	0.52602	-4.32304	1.53892e-05	0.000422168	ASNS
ENSG00000062485	595.091	-1.35625	0.314333	-4.3147	1.59819e-05	0.000437521	CS
ENSG00000197702	243.862	-1.64741	0.382149	-4.3109	1.62592e-05	0.000444196	PARVA
ENSG00000149716	216.824	1.48131	0.343716	4.30971	1.63471e-05	0.000445678	LTO1
ENSG00000106605	268.015	-1.50277	0.348831	-4.30801	1.64733e-05	0.000448195	BLVRA
ENSG00000172831	86.289	2.30174	0.534591	4.30561	1.66528e-05	0.000451584	CES2
ENSG00000131400	18.102	4.45933	1.03574	4.30543	1.6666e-05	0.000451584	NAPSA
ENSG00000154358	43.4154	2.44026	0.567263	4.30182	1.69402e-05	0.000458076	OBSCN
ENSG00000138796	173.764	-1.80182	0.418958	-4.30072	1.70242e-05	0.00045941	HADH
ENSG00000165629	1293.38	-1.20387	0.280109	-4.29785	1.72465e-05	0.000462878	ATP5F1C
ENSG00000105675	28.3783	4.70061	1.09364	4.29814	1.72236e-05	0.000462878	ATP4A
ENSG00000100288	64.8211	2.31875	0.539532	4.29771	1.72575e-05	0.000462878	CHKB
ENSG00000197894	342.977	-1.78678	0.416197	-4.2931	1.76196e-05	0.000471635	ADH5
ENSG00000168385	1366.03	-1.21674	0.28345	-4.29261	1.76585e-05	0.000471725	SEPTIN2
ENSG00000107872	143.283	1.85582	0.432479	4.29112	1.77772e-05	0.000473347	FBXL15
ENSG00000064932	443.3	1.63016	0.379906	4.29095	1.77907e-05	0.000473347	SBNO2
ENSG00000175213	171.289	1.58911	0.370466	4.28949	1.79087e-05	0.00047553	ZNF408
ENSG00000227471	3449.54	-1.2194	0.284361	-4.28821	1.80117e-05	0.00047731	AKR1B15
ENSG00000141582	743.663	2.33246	0.544067	4.28709	1.81028e-05	0.000478768	CBX4
ENSG00000157020	780.029	-1.36152	0.317671	-4.28593	1.81974e-05	0.000480311	SEC13
ENSG00000143401	372.777	-1.58859	0.370731	-4.28501	1.82728e-05	0.000481341	ANP32E
ENSG00000105679	41.5188	2.77465	0.647754	4.28349	1.83983e-05	0.000483686	GAPDHS
ENSG00000117450	7527.34	-1.58361	0.369808	-4.28226	1.85009e-05	0.000485419	PRDX1
ENSG00000071127	1421.29	-1.22188	0.285498	-4.27983	1.87038e-05	0.000489773	WDR1
ENSG00000065135	469.905	-1.38007	0.322752	-4.27595	1.9032e-05	0.000496406	GNAI3
ENSG00000004478	1373.56	-1.38847	0.324708	-4.27605	1.90239e-05	0.000496406	FKBP4
ENSG00000143322	386.441	2.47578	0.580091	4.26791	1.97315e-05	0.00051364	ABL2
ENSG00000152804	456.902	1.32502	0.310871	4.26227	2.0236e-05	0.000525254	HHEX
ENSG00000140474	244.493	2.22466	0.52197	4.26204	2.02569e-05	0.000525254	ULK3
ENSG00000076003	634.511	-1.82487	0.428445	-4.25929	2.05079e-05	0.000530722	MCM6
ENSG00000243716	23.6589	3.12321	0.733819	4.2561	2.08024e-05	0.000537295	NPIPB5
ENSG00000109065	236.831	1.49756	0.351913	4.25548	2.08599e-05	0.000537731	NAT9
ENSG00000160271	89.3679	1.70278	0.401097	4.2453	2.18297e-05	0.000561638	RALGDS
ENSG00000142627	1931.45	1.26603	0.298278	4.24445	2.19134e-05	0.000562699	EPHA2
ENSG00000166225	182.084	1.6563	0.390434	4.24221	2.21329e-05	0.000567235	FRS2
ENSG00000018510	372.349	-1.50787	0.355679	-4.2394	2.24113e-05	0.000573262	AGPS
ENSG00000123213	478.55	-1.53561	0.362299	-4.23852	2.24997e-05	0.000574413	NLN
ENSG00000072195	53.9395	2.20911	0.52155	4.23567	2.2787e-05	0.00057995	SPEG
ENSG00000164070	129.638	-1.78359	0.421104	-4.2355	2.28041e-05	0.00057995	HSPA4L
ENSG00000169813	1459.91	-1.2136	0.286609	-4.23433	2.29237e-05	0.000581026	HNRNPF
ENSG00000160472	26.4762	3.65652	0.863562	4.23423	2.29341e-05	0.000581026	TMEM190
ENSG00000117592	1708.56	-1.37957	0.326159	-4.22974	2.33966e-05	0.000586118	PRDX6
ENSG00000162909	1173.34	-1.21994	0.28842	-4.22974	2.33957e-05	0.000586118	CAPN2
ENSG00000275023	93.7529	1.71476	0.40541	4.2297	2.34005e-05	0.000586118	MLLT6
ENSG00000134107	1240.13	1.96715	0.46505	4.22998	2.33713e-05	0.000586118	BHLHE40
ENSG00000204569	640.783	2.70291	0.638716	4.23178	2.31847e-05	0.000586118	PPP1R10
ENSG00000112773	92.1812	2.06217	0.487486	4.23021	2.33471e-05	0.000586118	TENT5A
ENSG00000140691	177.654	2.2	0.520187	4.22926	2.34464e-05	0.000586161	ARMC5
ENSG00000143549	1064.36	-1.23782	0.292909	-4.22594	2.37948e-05	0.000593749	TPM3
ENSG00000108799	107.483	1.78618	0.422777	4.22487	2.39076e-05	0.000595443	EZH1
ENSG00000149100	1497.15	-1.23613	0.292824	-4.22139	2.42797e-05	0.000603577	EIF3M
ENSG00000008324	230.4	1.37841	0.326746	4.2186	2.45829e-05	0.000609969	SS18L2
ENSG00000121966	21.924	3.40383	0.80794	4.21298	2.52023e-05	0.000624168	CXCR4
ENSG00000158286	54.1394	2.66649	0.633117	4.21168	2.53475e-05	0.000626594	RNF207
ENSG00000187531	263.812	1.78615	0.424199	4.21063	2.54663e-05	0.000628358	SIRT7
ENSG00000185864	20.925	3.21708	0.764314	4.20911	2.56377e-05	0.000631412	NPIPB4
ENSG00000146278	546.048	1.96757	0.46789	4.20519	2.6086e-05	0.00064126	PNRC1
ENSG00000167548	906.012	1.4712	0.350148	4.20167	2.64958e-05	0.000650129	KMT2D
ENSG00000198064	21.4544	3.2715	0.77907	4.19924	2.67817e-05	0.000654899	NPIPB13
ENSG00000127824	1939.31	-1.12755	0.268516	-4.19917	2.67891e-05	0.000654899	TUBA4A
ENSG00000145632	2397.03	2.22347	0.529602	4.19839	2.68822e-05	0.000655966	PLK2
ENSG00000137449	296.359	1.56431	0.372772	4.19644	2.71149e-05	0.000660428	CPEB2
ENSG00000198837	206.041	1.4959	0.356542	4.19558	2.72168e-05	0.000661694	DENND4B
ENSG00000110888	71.0396	1.77619	0.423421	4.19486	2.73043e-05	0.000662605	CAPRIN2
ENSG00000157456	506.078	-1.38766	0.331194	-4.18988	2.79105e-05	0.000676078	CCNB2
ENSG00000169564	2341.2	-1.30648	0.311893	-4.18888	2.80337e-05	0.000677822	PCBP1
ENSG00000179588	210.559	1.67133	0.399145	4.18728	2.82312e-05	0.000681353	ZFPM1
ENSG00000082258	201.432	1.55343	0.37142	4.18241	2.8844e-05	0.000694879	CCNT2
ENSG00000140374	1521.59	-1.27824	0.305726	-4.18098	2.90251e-05	0.000697971	ETFA
ENSG00000163468	2901.39	-1.30823	0.312994	-4.17974	2.91847e-05	0.000700538	CCT3
ENSG00000101412	228.155	1.71231	0.409871	4.17768	2.94493e-05	0.000705611	E2F1
ENSG00000129749	19.7488	4.71677	1.13	4.17412	2.99145e-05	0.000715465	CHRNA10
ENSG00000182224	181.031	1.43974	0.34532	4.16929	3.05544e-05	0.00072814	CYB5D1
ENSG00000160949	157.003	1.99233	0.477831	4.16953	3.05234e-05	0.00072814	TONSL
ENSG00000169248	8.2254	7.57032	1.81647	4.16759	3.07831e-05	0.000732274	CXCL11
ENSG00000185101	85.5735	2.69752	0.647793	4.16417	3.1249e-05	0.000742025	ANO9
ENSG00000161265	81.5814	1.79969	0.432238	4.16366	3.13184e-05	0.000742342	U2AF1L4
ENSG00000148484	345.465	-1.38913	0.3337	-4.1628	3.14368e-05	0.000743816	RSU1
ENSG00000155657	56.677	2.3445	0.563306	4.16203	3.15429e-05	0.000744998	TTN
ENSG00000106052	484.638	-1.48258	0.356523	-4.15844	3.20429e-05	0.000755461	TAX1BP1
ENSG00000131470	280.96	1.62185	0.390054	4.15801	3.21036e-05	0.000755547	PSMC3IP
ENSG00000077454	163.43	1.6082	0.38689	4.15674	3.22821e-05	0.0007584	LRCH4
ENSG00000127452	150.234	1.75023	0.421553	4.15187	3.29769e-05	0.000773353	FBXL12
ENSG00000135018	1460.12	-1.3666	0.329195	-4.15135	3.30516e-05	0.000773735	UBQLN1
ENSG00000096060	113.009	-1.75697	0.423962	-4.14418	3.41034e-05	0.00079695	FKBP5
ENSG00000143774	360.881	1.48765	0.359102	4.14269	3.43258e-05	0.000800734	GUK1
ENSG00000156873	199.93	2.03981	0.492722	4.13988	3.47492e-05	0.000809186	PHKG2
ENSG00000085491	275.442	-1.49098	0.360305	-4.1381	3.50188e-05	0.000814034	SLC25A24
ENSG00000115365	324.265	-1.44153	0.348443	-4.13706	3.51779e-05	0.0008163	LANCL1
ENSG00000164904	285.145	-1.76031	0.425909	-4.13306	3.57963e-05	0.000829197	ALDH7A1
ENSG00000107745	298.8	-1.47777	0.357681	-4.13154	3.60345e-05	0.000833224	MICU1
ENSG00000165655	249.68	1.60889	0.389453	4.13115	3.60959e-05	0.000833224	ZNF503
ENSG00000061676	818.661	-1.27294	0.308202	-4.13021	3.62427e-05	0.000835157	NCKAP1
ENSG00000105499	33.3736	3.02303	0.732009	4.12976	3.63135e-05	0.000835337	PLA2G4C
ENSG00000148834	866.529	-1.26266	0.305845	-4.12844	3.65228e-05	0.000837277	GSTO1
ENSG00000101367	775.08	-1.28596	0.311519	-4.12804	3.65874e-05	0.000837277	MAPRE1
ENSG00000177125	71.6418	2.13288	0.516664	4.12817	3.65664e-05	0.000837277	ZBTB34
ENSG00000147224	428.307	-1.40211	0.339802	-4.12624	3.68743e-05	0.000842386	PRPS1
ENSG00000178761	120.137	1.62473	0.394168	4.12192	3.75722e-05	0.000856853	FAM219B
ENSG00000122877	11.2512	7.07863	1.71903	4.11782	3.8248e-05	0.000870765	EGR2
ENSG00000169246	20.2871	3.09067	0.750769	4.11668	3.84373e-05	0.000873575	NPIPB3
ENSG00000005022	3188.15	-1.33935	0.325782	-4.11118	3.93642e-05	0.000893109	SLC25A5
ENSG00000131652	475.761	2.03027	0.494625	4.10467	4.049e-05	0.00091708	THOC6
ENSG00000127666	122.306	1.56955	0.382514	4.10325	4.07381e-05	0.000921125	TICAM1
ENSG00000075415	2851.16	-1.09032	0.265881	-4.10077	4.1177e-05	0.000929464	SLC25A3
ENSG00000124207	1951.76	-1.23397	0.30104	-4.09901	4.14922e-05	0.000934985	CSE1L
ENSG00000087842	398.667	-1.41686	0.346112	-4.09364	4.24649e-05	0.00095528	PIR
ENSG00000105204	130.536	1.66186	0.406177	4.09147	4.28656e-05	0.000962659	DYRK1B
ENSG00000106853	1905.71	-1.30237	0.318384	-4.09055	4.30348e-05	0.000963682	PTGR1
ENSG00000165684	248.646	2.51362	0.614513	4.09043	4.30566e-05	0.000963682	SNAPC4
ENSG00000115233	739.956	-1.2877	0.314997	-4.08797	4.35157e-05	0.000972315	PSMD14
ENSG00000110880	995.296	-1.23541	0.302336	-4.0862	4.38501e-05	0.000978137	CORO1C
ENSG00000138758	253.884	-1.48093	0.362813	-4.08179	4.46904e-05	0.000995207	SEPTIN11
ENSG00000187105	26.2837	5.99963	1.47019	4.08084	4.48726e-05	0.000995969	HEATR4
ENSG00000145386	448.282	-1.35272	0.331482	-4.08083	4.4875e-05	0.000995969	CCNA2
ENSG00000119912	349.962	-1.69172	0.415559	-4.07095	4.68211e-05	0.00103569	IDE
ENSG00000131943	218.408	1.34603	0.330633	4.07107	4.67979e-05	0.00103569	C19orf12
ENSG00000138668	1322.55	-1.18286	0.290616	-4.07016	4.69805e-05	0.00103749	HNRNPD
ENSG00000120437	279.743	-1.56492	0.384617	-4.06879	4.72584e-05	0.00104189	ACAT2
ENSG00000065427	794.556	-1.26334	0.310916	-4.06329	4.8386e-05	0.00106498	KARS1
ENSG00000138279	747.135	-1.2824	0.315821	-4.06052	4.89626e-05	0.0010741	ANXA7
ENSG00000185619	114.286	1.67819	0.41329	4.06057	4.8953e-05	0.0010741	PCGF3
ENSG00000069329	536.849	-1.68161	0.41463	-4.0557	4.99846e-05	0.0010929	VPS35
ENSG00000114737	32.623	2.35753	0.581252	4.05594	4.9932e-05	0.0010929	CISH
ENSG00000117228	13.5299	5.41541	1.33553	4.05486	5.01633e-05	0.001095	GBP1
ENSG00000167565	568.445	1.36636	0.33708	4.05351	5.04547e-05	0.00109878	SERTAD3
ENSG00000175787	37.2734	2.45353	0.605343	4.05311	5.05403e-05	0.00109878	ZNF169
ENSG00000159069	566.667	1.32369	0.326602	4.05291	5.05853e-05	0.00109878	FBXW5
ENSG00000164877	191.8	2.22719	0.549818	4.05077	5.10485e-05	0.00110703	MICALL2
ENSG00000196684	11.2894	6.89744	1.70343	4.04916	5.14021e-05	0.00111287	HSH2D
ENSG00000169635	45.4165	2.47499	0.611382	4.04818	5.16173e-05	0.00111571	HIC2
ENSG00000182481	2099.33	-1.25471	0.310103	-4.04611	5.20756e-05	0.00112378	KPNA2
ENSG00000047849	1560.15	-1.42498	0.352575	-4.04164	5.30797e-05	0.00114359	MAP4
ENSG00000162521	424.855	-1.30718	0.323474	-4.04106	5.32103e-05	0.00114454	RBBP4
ENSG00000198026	414.302	2.72439	0.674599	4.03853	5.37868e-05	0.00115506	ZNF335
ENSG00000107968	234.754	1.54889	0.383627	4.03749	5.40259e-05	0.00115832	MAP3K8
ENSG00000138772	522.462	-1.29065	0.319778	-4.03608	5.43511e-05	0.00116341	ANXA3
ENSG00000187678	65.4747	1.93202	0.478765	4.03543	5.45028e-05	0.00116379	SPRY4
ENSG00000183072	105.589	1.74106	0.431463	4.03525	5.45442e-05	0.00116379	NKX2-5
ENSG00000008018	1365.63	-1.32066	0.327475	-4.03284	5.51062e-05	0.00117389	PSMB1
ENSG00000104687	2585.29	-1.21252	0.300732	-4.03191	5.53258e-05	0.00117667	GSR
ENSG00000180574	547.768	-1.30607	0.324125	-4.02953	5.58888e-05	0.00118625	EIF2S3B
ENSG00000189403	679.313	-1.25711	0.312023	-4.0289	5.60378e-05	0.00118625	HMGB1
ENSG00000261221	141.977	1.73506	0.430656	4.02887	5.60448e-05	0.00118625	ZNF865
ENSG00000188130	120.571	1.7137	0.426267	4.02024	5.81384e-05	0.0012286	MAPK12
ENSG00000159263	253.011	1.37722	0.343112	4.01392	5.97197e-05	0.00126001	SIM2
ENSG00000080031	58.901	1.94883	0.485643	4.01289	5.99798e-05	0.00126349	PTPRH
ENSG00000183691	45.3024	3.56105	0.887592	4.01203	6.0198e-05	0.00126607	NOG
ENSG00000061794	857.006	-1.20658	0.300795	-4.0113	6.03853e-05	0.001268	MRPS35
ENSG00000172340	263.878	-1.53003	0.381634	-4.00916	6.09348e-05	0.00127669	SUCLG2
ENSG00000114573	207.173	-1.96487	0.490123	-4.00894	6.09922e-05	0.00127669	ATP6V1A
ENSG00000188522	312.724	1.43885	0.358985	4.00811	6.12078e-05	0.00127821	FAM83G
ENSG00000148200	28.5622	2.94051	0.733676	4.00791	6.12575e-05	0.00127821	NR6A1
ENSG00000137877	14.6694	5.93902	1.4828	4.00527	6.19471e-05	0.00129056	SPTBN5
ENSG00000138594	1448.75	-1.38129	0.344939	-4.00444	6.21641e-05	0.00129305	TMOD3
ENSG00000178726	618.332	1.48286	0.370379	4.00362	6.23797e-05	0.0012955	THBD
ENSG00000167395	113.313	2.46795	0.616602	4.0025	6.26763e-05	0.00129963	ZNF646
ENSG00000140044	169.123	1.37209	0.343151	3.99852	6.37406e-05	0.00131886	JDP2
ENSG00000156232	151.552	1.88406	0.471216	3.99829	6.38028e-05	0.00131886	WHAMM
ENSG00000138160	533.772	-1.44975	0.362654	-3.99762	6.39817e-05	0.00132049	KIF11
ENSG00000134057	1504.55	-1.22096	0.305641	-3.99474	6.47646e-05	0.00133457	CCNB1
ENSG00000079246	1869.15	-1.38195	0.346065	-3.99332	6.51558e-05	0.00134055	XRCC5
ENSG00000162642	251.948	1.57845	0.395552	3.99049	6.59371e-05	0.00135452	C1orf52
ENSG00000116161	778.925	-1.75635	0.440287	-3.9891	6.63246e-05	0.00136037	CACYBP
ENSG00000066044	556.654	-1.56776	0.393093	-3.98827	6.65578e-05	0.00136305	ELAVL1
ENSG00000101210	607.569	-1.79652	0.45054	-3.98748	6.67793e-05	0.00136547	EEF1A2
ENSG00000117519	578.716	-1.3417	0.336706	-3.98478	6.75416e-05	0.00137893	CNN3
ENSG00000142230	819.02	-1.60812	0.403855	-3.98194	6.83553e-05	0.0013934	SAE1
ENSG00000010292	857.196	-1.24065	0.311666	-3.98069	6.87147e-05	0.00139667	NCAPD2
ENSG00000122729	189.181	-1.95212	0.490403	-3.98065	6.87266e-05	0.00139667	ACO1
ENSG00000002834	1830.78	-1.08875	0.273927	-3.97462	7.04932e-05	0.00143037	LASP1
ENSG00000139687	183.995	-1.48321	0.373442	-3.97173	7.13533e-05	0.00144561	RB1
ENSG00000166261	94.6984	1.83036	0.460966	3.97071	7.16599e-05	0.00144961	ZNF202
ENSG00000104408	1889.66	-1.18995	0.299796	-3.96921	7.21116e-05	0.00145652	EIF3E
ENSG00000176155	97.293	1.63331	0.411753	3.96673	7.28641e-05	0.00146948	CCDC57
ENSG00000137965	10.0539	6.84953	1.72736	3.96532	7.32961e-05	0.00147595	IFI44
ENSG00000271425	38.2452	2.8144	0.710448	3.96144	7.44987e-05	0.00149789	NBPF10
ENSG00000266086	43.0899	2.44432	0.617253	3.95999	7.49534e-05	0.00150475	SRSF1
ENSG00000103769	937.169	-1.35745	0.343022	-3.95734	7.57893e-05	0.00151693	RAB11A
ENSG00000182325	209.423	1.5166	0.383223	3.95749	7.57421e-05	0.00151693	FBXL6
ENSG00000104325	203.959	-1.5195	0.384096	-3.95605	7.6199e-05	0.00152283	DECR1
ENSG00000080823	166.083	1.66057	0.420111	3.95269	7.72783e-05	0.00154207	MOK
ENSG00000108828	690.504	-1.31028	0.331564	-3.95181	7.75621e-05	0.00154541	VAT1
ENSG00000184786	11.734	6.64473	1.68182	3.95092	7.7852e-05	0.00154886	DYNLT2
ENSG00000097021	342.405	-1.54534	0.391414	-3.94809	7.87759e-05	0.00156489	ACOT7
ENSG00000188566	173.044	1.75454	0.444481	3.9474	7.90045e-05	0.00156708	NDOR1
ENSG00000175220	389.881	-1.47426	0.373966	-3.94222	8.07299e-05	0.0015953	ARHGAP1
ENSG00000174109	350.187	1.4258	0.36169	3.94205	8.07886e-05	0.0015953	C16orf91
ENSG00000102225	328.982	1.58007	0.400787	3.94242	8.06652e-05	0.0015953	CDK16
ENSG00000130758	28.2667	2.80882	0.712869	3.94017	8.14255e-05	0.00160549	MAP3K10
ENSG00000253293	43.9487	2.21753	0.562913	3.93938	8.16938e-05	0.00160838	HOXA10
ENSG00000111011	754.001	2.29609	0.583118	3.93761	8.22963e-05	0.00161784	RSRC2
ENSG00000138430	465.285	-1.50468	0.38221	-3.93678	8.25806e-05	0.00162103	OLA1
ENSG00000125977	495.317	-1.24636	0.316709	-3.93535	8.30744e-05	0.00162831	EIF2S2
ENSG00000119471	231.135	-1.52762	0.388338	-3.93374	8.36332e-05	0.00163684	HSDL2
ENSG00000068976	52.5882	4.26518	1.08511	3.93064	8.47189e-05	0.00165564	PYGM
ENSG00000169220	40.9779	2.45495	0.624638	3.93019	8.48793e-05	0.00165633	RGS14
ENSG00000072210	1283.83	-1.2263	0.312322	-3.92639	8.62319e-05	0.00167779	ALDH3A2
ENSG00000101104	37.5585	2.36327	0.601858	3.92662	8.61481e-05	0.00167779	PABPC1L
ENSG00000008516	51.011	2.83567	0.722715	3.92364	8.72225e-05	0.00169457	MMP25
ENSG00000143384	1482.63	1.70457	0.43458	3.92233	8.76982e-05	0.00169635	MCL1
ENSG00000132692	126.739	1.54131	0.39292	3.92269	8.75641e-05	0.00169635	BCAN
ENSG00000104856	310.789	1.92614	0.491067	3.92236	8.76868e-05	0.00169635	RELB
ENSG00000184371	669.729	1.25426	0.320038	3.91908	8.88884e-05	0.00171672	CSF1
ENSG00000225973	156.029	1.58692	0.404956	3.91875	8.90104e-05	0.00171672	PIGBOS1
ENSG00000143870	2905.87	-1.55675	0.39751	-3.91625	8.99375e-05	0.00173208	PDIA6
ENSG00000101911	283.048	-1.46076	0.373069	-3.91553	9.02045e-05	0.0017347	PRPS2
ENSG00000223638	11.6068	6.82112	1.74354	3.91222	9.14504e-05	0.00175568	RFPL4A
ENSG00000095002	332.179	-2.02712	0.518189	-3.91193	9.15601e-05	0.00175568	MSH2
ENSG00000177374	14.5585	3.9015	0.997498	3.91129	9.18057e-05	0.00175784	HIC1
ENSG00000178425	143.083	-1.82824	0.467919	-3.90717	9.33852e-05	0.0017855	NT5DC1
ENSG00000176974	296.373	-1.33519	0.341764	-3.90678	9.35347e-05	0.00178578	SHMT1
ENSG00000121691	236.5	-1.50711	0.385875	-3.9057	9.39544e-05	0.00179122	CAT
ENSG00000170312	1038.71	-1.17389	0.300666	-3.90428	9.45071e-05	0.00179884	CDK1
ENSG00000185761	45.2545	2.01246	0.51549	3.90397	9.46256e-05	0.00179884	ADAMTSL5
ENSG00000105732	837.56	1.27919	0.327815	3.90216	9.53386e-05	0.00180541	ZNF574
ENSG00000169679	492.276	-1.33269	0.341537	-3.90205	9.53801e-05	0.00180541	BUB1
ENSG00000161057	709.523	-1.33396	0.341834	-3.90237	9.52555e-05	0.00180541	PSMC2
ENSG00000143653	373.21	-1.28725	0.330125	-3.89929	9.64763e-05	0.00182355	SCCPDH
ENSG00000006025	83.7496	2.42859	0.622922	3.89871	9.67061e-05	0.00182529	OSBPL7
ENSG00000006194	216.808	1.38937	0.356485	3.89742	9.7222e-05	0.00182982	ZNF263
ENSG00000198435	61.5423	1.99464	0.511782	3.89744	9.72139e-05	0.00182982	NRARP
ENSG00000014216	550.546	-1.34665	0.345795	-3.89436	9.84599e-05	0.00185049	CAPN1
ENSG00000156531	168.794	-1.70093	0.436846	-3.89365	9.87471e-05	0.00185326	PHF6
ENSG00000127022	5166.57	-1.58891	0.408151	-3.89294	9.90355e-05	0.00185604	CANX
ENSG00000143367	445.625	2.10002	0.540322	3.8866	0.000101656	0.00189979	TUFT1
ENSG00000134308	4207.15	-1.27932	0.329148	-3.88678	0.000101584	0.00189979	YWHAQ
ENSG00000170100	71.8902	2.0383	0.524849	3.88358	0.000102928	0.00192083	ZNF778
ENSG00000143891	114.597	-1.82177	0.469223	-3.88252	0.000103381	0.00192659	GALM
ENSG00000080603	932.184	1.17524	0.303125	3.87707	0.000105721	0.00196742	SRCAP
ENSG00000254206	16.9258	3.19542	0.824401	3.87605	0.000106167	0.00197294	NPIPB11
ENSG00000179361	45.3873	2.62424	0.677398	3.874	0.000107064	0.00198683	ARID3B
ENSG00000070831	629.617	-1.25977	0.325322	-3.87238	0.00010778	0.00199732	CDC42
ENSG00000085644	116.984	1.76196	0.45513	3.87133	0.000108244	0.00200311	ZNF213
ENSG00000166860	114.974	1.65944	0.428745	3.87045	0.000108632	0.0020075	ZBTB39
ENSG00000144381	2482.99	-1.40239	0.362423	-3.86949	0.000109061	0.00201262	HSPD1
ENSG00000108953	3501.19	-1.36647	0.353172	-3.86912	0.000109229	0.00201291	YWHAE
ENSG00000172927	173.959	1.53518	0.396939	3.86755	0.000109933	0.0020177	MYEOV
ENSG00000184979	61.0505	1.98194	0.512458	3.86753	0.000109945	0.0020177	USP18
ENSG00000168564	237.501	1.54858	0.400405	3.86754	0.000109941	0.0020177	CDKN2AIP
ENSG00000139631	35.2741	2.45358	0.634602	3.86633	0.000110487	0.00202484	CSAD
ENSG00000206344	12.4226	4.9997	1.29328	3.86589	0.000110683	0.00202563	HCG27
ENSG00000120889	1259.64	1.23245	0.318889	3.86483	0.000111166	0.00203165	TNFRSF10B
ENSG00000067225	10359.1	-1.28775	0.333293	-3.86371	0.000111678	0.00203821	PKM
ENSG00000140718	157.729	-1.50489	0.389726	-3.8614	0.000112738	0.00205472	FTO
ENSG00000269855	14.5921	6.5436	1.69539	3.85964	0.000113552	0.00206671	RNF225
ENSG00000169155	113.328	2.28075	0.591362	3.85677	0.000114896	0.00208829	ZBTB43
ENSG00000158710	3992.93	-1.04425	0.270905	-3.85465	0.000115896	0.00210359	TAGLN2
ENSG00000099326	100.69	1.75123	0.454367	3.85421	0.000116104	0.00210449	MZF1
ENSG00000146143	91.1442	-1.70576	0.4432	-3.84874	0.000118726	0.00214613	PRIM2
ENSG00000104738	820.445	-1.41003	0.366358	-3.84877	0.000118713	0.00214613	MCM4
ENSG00000159899	33.6932	2.74471	0.71431	3.84246	0.000121805	0.00219879	NPR2
ENSG00000176401	147.121	1.62878	0.424063	3.84089	0.000122591	0.00220997	EID2B
ENSG00000031698	428.281	-1.32722	0.346037	-3.8355	0.00012531	0.00225592	SARS1
ENSG00000122565	841.015	-1.37551	0.358773	-3.83392	0.000126117	0.00226736	CBX3
ENSG00000101444	1640.32	-1.18477	0.309395	-3.82932	0.000128496	0.00230702	AHCY
ENSG00000122359	1039.61	-1.24862	0.326175	-3.82808	0.000129149	0.0023156	ANXA11
ENSG00000000938	9.83389	5.31486	1.3887	3.82722	0.000129599	0.00232053	FGR
ENSG00000198431	7680.79	-1.32156	0.345404	-3.82613	0.000130176	0.00232145	TXNRD1
ENSG00000171241	292.554	-1.729	0.451889	-3.82617	0.000130155	0.00232145	SHCBP1
ENSG00000167701	21.1922	5.18946	1.35626	3.82629	0.000130089	0.00232145	GPT
ENSG00000124299	383.984	-1.35521	0.354416	-3.82379	0.000131416	0.0023404	PEPD
ENSG00000120253	205.866	-1.46575	0.38442	-3.81289	0.000137351	0.00244283	NUP43
ENSG00000217930	22.8011	2.87373	0.754246	3.81007	0.000138925	0.0024675	PAM16
ENSG00000113368	686.775	-1.31285	0.344612	-3.80965	0.000139164	0.00246843	LMNB1
ENSG00000182782	8.95121	4.2652	1.1197	3.80923	0.0001394	0.00246932	HCAR2
ENSG00000172382	7.4285	6.95289	1.82578	3.80817	0.00014	0.00247663	PRSS27
ENSG00000162066	98.4429	2.14726	0.564787	3.80188	0.0001436	0.00253645	AMDHD2
ENSG00000175166	1170.8	-1.18707	0.312254	-3.8016	0.000143764	0.00253645	PSMD2
ENSG00000187605	147.873	1.57517	0.414461	3.80053	0.000144389	0.00254409	TET3
ENSG00000197808	61.9013	1.85083	0.487263	3.79842	0.000145621	0.00256238	ZNF461
ENSG00000122545	366.379	-1.52928	0.402689	-3.79767	0.000146062	0.00256675	SEPTIN7
ENSG00000229292	11.4076	6.64769	1.75211	3.7941	0.000148178	0.00260048	RFPL4AL1
ENSG00000022277	473.16	-1.18621	0.312883	-3.79123	0.0001499	0.00262722	RTF2
ENSG00000131398	17.2622	3.56385	0.940538	3.78916	0.000151158	0.00264227	KCNC3
ENSG00000163840	153.523	2.39183	0.631227	3.78918	0.000151147	0.00264227	DTX3L
ENSG00000055483	635.678	1.7694	0.46712	3.7879	0.000151924	0.00265216	USP36
ENSG00000187796	15.2554	4.95249	1.30765	3.78733	0.000152276	0.00265481	CARD9
ENSG00000101189	294.451	1.27585	0.336989	3.78603	0.000153072	0.00266518	MRGBP
ENSG00000188215	105.186	1.56756	0.41426	3.784	0.00015433	0.00268356	DCUN1D3
ENSG00000129515	659.201	-1.1836	0.312932	-3.7823	0.000155383	0.00269833	SNX6
ENSG00000156110	247.522	-1.33697	0.353511	-3.78198	0.000155589	0.00269837	ADK
ENSG00000165704	575.592	-1.5289	0.404827	-3.77666	0.000158943	0.00275293	HPRT1
ENSG00000010295	25.6255	3.41337	0.905033	3.77155	0.000162239	0.00280636	IFFO1
ENSG00000116918	112.052	-1.61923	0.42969	-3.76837	0.000164318	0.00283862	TSNAX
ENSG00000128564	192.709	2.26999	0.602553	3.76729	0.000165031	0.00284722	VGF
ENSG00000163399	1095.9	-1.19376	0.316951	-3.76638	0.000165634	0.00285391	ATP1A1
ENSG00000178607	122.171	1.5083	0.400516	3.76589	0.000165959	0.00285578	ERN1
ENSG00000158246	33.309	2.7694	0.735541	3.76513	0.000166466	0.00286079	TENT5B
ENSG00000110367	561.528	-1.22408	0.325342	-3.76245	0.000168258	0.00288785	DDX6
ENSG00000137628	106.87	2.77864	0.738814	3.76095	0.000169267	0.00290141	DDX60
ENSG00000138080	14.0702	4.09583	1.08925	3.76022	0.000169765	0.00290618	EMILIN1
ENSG00000101197	23.9304	3.0636	0.815103	3.75855	0.000170904	0.0029219	BIRC7
ENSG00000135111	439.614	1.82442	0.485631	3.7568	0.000172098	0.00293853	TBX3
ENSG00000122870	478.814	-1.24794	0.332687	-3.75109	0.000176068	0.00299859	BICC1
ENSG00000108511	45.2967	1.94421	0.518289	3.7512	0.000175987	0.00299859	HOXB6
ENSG00000224712	14.8082	3.30385	0.881316	3.74877	0.000177702	0.00301865	NPIPA3
ENSG00000142279	121.533	1.40398	0.374496	3.74899	0.000177547	0.00301865	WTIP
ENSG00000155090	1129.61	1.72781	0.461052	3.74753	0.000178585	0.00302977	KLF10
ENSG00000205339	1836.64	-1.05555	0.281797	-3.74577	0.000179843	0.00304721	IPO7
ENSG00000179886	291.26	1.35027	0.360521	3.74535	0.000180146	0.00304845	TIGD5
ENSG00000159176	1997.93	-1.01696	0.27167	-3.74337	0.000181569	0.0030647	CSRP1
ENSG00000165209	147.025	-1.51361	0.404339	-3.74342	0.000181534	0.0030647	STRBP
ENSG00000154734	25.8711	3.00451	0.802724	3.74289	0.000181916	0.00306665	ADAMTS1
ENSG00000138363	880.273	-1.385	0.3702	-3.74121	0.000183138	0.00308333	ATIC
ENSG00000179477	40.7132	2.03646	0.544684	3.73878	0.000184914	0.00310927	ALOX12B
ENSG00000188234	13.8766	3.63889	0.973501	3.73794	0.000185537	0.00311579	AGAP4
ENSG00000109971	9041.51	-1.26174	0.337803	-3.73515	0.000187601	0.00314648	HSPA8
ENSG00000069275	1412.36	-1.20217	0.321901	-3.73458	0.000188026	0.00314961	NUCKS1
ENSG00000172432	102.849	1.52634	0.40918	3.73023	0.000191306	0.00320052	GTPBP2
ENSG00000127329	14.4173	3.98904	1.06993	3.72833	0.000192753	0.00322066	PTPRB
ENSG00000204946	54.786	1.78909	0.479929	3.72782	0.000193142	0.00322309	ZNF783
ENSG00000198682	131.851	-1.65539	0.444475	-3.72437	0.000195801	0.00326334	PAPSS2
ENSG00000162601	90.329	1.90005	0.510272	3.72361	0.000196397	0.00326916	MYSM1
ENSG00000183793	15.032	3.2763	0.880474	3.72107	0.000198383	0.00329395	NPIPA5
ENSG00000138698	157.899	-1.44706	0.388875	-3.72115	0.000198318	0.00329395	RAP1GDS1
ENSG00000130734	127.726	1.51814	0.408345	3.71779	0.000200969	0.00332856	ATG4D
ENSG00000126247	4010.78	-1.37998	0.371156	-3.71806	0.000200756	0.00332856	CAPNS1
ENSG00000185624	4830.87	-1.2435	0.334632	-3.71604	0.000202374	0.00334763	P4HB
ENSG00000167967	263.019	1.46636	0.394847	3.71375	0.000204211	0.00337381	E4F1
ENSG00000146094	14.2777	6.0588	1.63193	3.71267	0.000205085	0.00338403	DOK3
ENSG00000170419	35.7685	4.02016	1.08307	3.71182	0.000205776	0.00339121	VSTM2A
ENSG00000077150	1019.31	2.36785	0.638358	3.70929	0.000207841	0.00342098	NFKB2
ENSG00000099381	347.646	1.75233	0.472674	3.70726	0.000209514	0.00344425	SETD1A
ENSG00000114354	831.085	-1.48488	0.400901	-3.70386	0.000212342	0.00348641	TFG
ENSG00000018236	1736.52	-1.29673	0.350157	-3.70328	0.000212829	0.00349007	CNTN1
ENSG00000087302	756.384	-1.23522	0.334116	-3.69699	0.000218173	0.00356933	RTRAF
ENSG00000138777	398.36	-1.24593	0.337015	-3.69696	0.000218201	0.00356933	PPA2
ENSG00000084623	1369.66	-1.02168	0.27641	-3.69627	0.00021879	0.00357456	EIF3I
ENSG00000204256	1159.86	2.05117	0.555595	3.69184	0.000222638	0.00363294	BRD2
ENSG00000166886	137.592	1.76406	0.47849	3.68673	0.00022715	0.00370202	NAB2
ENSG00000188375	1913.2	0.961003	0.260716	3.68601	0.000227798	0.00370801	H3-5
ENSG00000099194	3361.05	-1.92293	0.522143	-3.68276	0.000230721	0.00375099	SCD
ENSG00000227268	20.0312	4.27877	1.16239	3.68102	0.000232303	0.00377208	KLLN
ENSG00000140263	134.448	-2.14609	0.583575	-3.67749	0.000235537	0.00381991	SORD
ENSG00000188878	54.7001	1.76596	0.480771	3.67318	0.000239551	0.00388025	FBF1
ENSG00000179698	21.2599	2.70013	0.735578	3.67075	0.000241836	0.00391249	WDR97
ENSG00000006432	102.272	1.62502	0.442866	3.66934	0.000243181	0.00392466	MAP3K9
ENSG00000142330	82.4635	1.55228	0.423012	3.6696	0.000242934	0.00392466	CAPN10
ENSG00000138496	87.0153	1.64448	0.44844	3.66712	0.000245301	0.00395407	PARP9
ENSG00000088881	31.825	2.67198	0.72873	3.66663	0.000245769	0.00395679	EBF4
ENSG00000197024	201.211	1.32016	0.360126	3.66582	0.000246547	0.00396449	ZNF398
ENSG00000116478	425.664	-1.24859	0.340643	-3.66538	0.000246967	0.00396644	HDAC1
ENSG00000111364	375.047	1.30006	0.35472	3.66503	0.000247311	0.00396716	DDX55
ENSG00000113657	134.676	-1.73875	0.474685	-3.66295	0.00024933	0.00399471	DPYSL3
ENSG00000013364	588.877	-1.37749	0.376114	-3.66242	0.00024984	0.00399804	MVP
ENSG00000147065	707.378	-1.50451	0.410931	-3.66123	0.000251004	0.00401183	MSN
ENSG00000140350	816.325	-1.3317	0.363812	-3.66041	0.000251814	0.00401805	ANP32A
ENSG00000173692	1109.61	-1.26598	0.345876	-3.66022	0.000252	0.00401805	PSMD1
ENSG00000150593	125.808	-1.82072	0.497662	-3.65855	0.000253647	0.00403469	PDCD4
ENSG00000162924	176.011	2.42204	0.662023	3.65854	0.000253653	0.00403469	REL
ENSG00000213585	1034.49	-1.42763	0.390587	-3.65508	0.000257102	0.00408465	VDAC1
ENSG00000177595	102.893	1.73033	0.473751	3.65241	0.000259792	0.00412245	PIDD1
ENSG00000107443	104.862	1.57909	0.432823	3.64834	0.000263942	0.00418329	CCNJ
ENSG00000140853	28.5315	2.31311	0.634186	3.64737	0.000264938	0.00419406	NLRC5
ENSG00000141086	15.8321	3.15054	0.864538	3.64419	0.000268231	0.00424113	CTRL
ENSG00000068745	354.81	1.12181	0.307892	3.64353	0.000268924	0.00424702	IP6K2
ENSG00000006327	5701.56	1.24616	0.342106	3.64263	0.00026987	0.00425688	TNFRSF12A
ENSG00000142192	1952.76	-1.10928	0.304594	-3.64182	0.000270719	0.0042652	APP
ENSG00000145908	41.0071	2.19835	0.604073	3.63921	0.000273477	0.00430352	ZNF300
ENSG00000213859	59.328	1.83817	0.50533	3.63757	0.00027522	0.00432069	KCTD11
ENSG00000198677	264.663	-1.4322	0.393706	-3.63774	0.000275042	0.00432069	SKIC3
ENSG00000137221	177.283	1.82181	0.50101	3.63627	0.000276615	0.00433745	TJAP1
ENSG00000111669	4105.74	-1.28728	0.354135	-3.63501	0.000277967	0.00435351	TPI1
ENSG00000075826	22.3093	3.24848	0.89374	3.6347	0.000278303	0.00435361	SEC31B
ENSG00000111275	215.39	-1.42453	0.39215	-3.63261	0.000280564	0.00438381	ALDH2
ENSG00000122786	374.782	-1.39192	0.383575	-3.62881	0.000284736	0.00444375	CALD1
ENSG00000214967	14.7614	4.74624	1.30898	3.62591	0.00028795	0.00447968	NPIPA7
ENSG00000214940	14.7614	4.74624	1.30898	3.62591	0.00028795	0.00447968	NPIPA8
ENSG00000158987	34.4475	2.61363	0.720838	3.62581	0.000288052	0.00447968	RAPGEF6
ENSG00000165672	1797.09	-1.01586	0.280249	-3.62486	0.000289118	0.00448822	PRDX3
ENSG00000007545	124.582	1.97289	0.544287	3.62472	0.000289279	0.00448822	CRAMP1
ENSG00000067704	826.817	-1.66076	0.458443	-3.62262	0.000291638	0.00451026	IARS2
ENSG00000185787	967.291	-1.07696	0.297293	-3.62254	0.00029172	0.00451026	MORF4L1
ENSG00000108786	168.731	1.59516	0.44028	3.62305	0.00029115	0.00451026	HSD17B1
ENSG00000171855	240.823	12.2347	3.37779	3.62211	0.000292211	0.00451259	IFNB1
ENSG00000136930	1428.77	-1.07006	0.295538	-3.62071	0.000293797	0.00453179	PSMB7
ENSG00000137710	514.843	-1.50172	0.414969	-3.61888	0.00029588	0.00455861	RDX
ENSG00000228716	237.37	-1.31813	0.364267	-3.61858	0.000296224	0.00455862	DHFR
ENSG00000136628	809.867	-1.40004	0.387018	-3.61751	0.000297454	0.00456165	EPRS1
ENSG00000136630	45.7488	2.0854	0.576424	3.61782	0.000297097	0.00456165	HLX
ENSG00000057608	1283.2	-1.26401	0.349407	-3.6176	0.000297349	0.00456165	GDI2
ENSG00000065154	358.094	-1.37063	0.379007	-3.61636	0.000298781	0.0045767	OAT
ENSG00000138685	521.11	1.17714	0.3256	3.6153	0.000299995	0.00458999	FGF2
ENSG00000205138	535.758	1.34854	0.373092	3.61449	0.000300943	0.00459389	SDHAF1
ENSG00000090924	446.928	1.62371	0.449215	3.61455	0.000300875	0.00459389	PLEKHG2
ENSG00000106460	743.292	-1.30362	0.36119	-3.60923	0.000307104	0.00468254	TMEM106B
ENSG00000143156	95.5807	-1.59303	0.441665	-3.60688	0.000309899	0.00471127	NME7
ENSG00000140521	410.826	1.67058	0.46313	3.60715	0.000309573	0.00471127	POLG
ENSG00000105991	55.7104	1.71668	0.475963	3.60675	0.000310055	0.00471127	HOXA1
ENSG00000133121	37.85	2.16579	0.600674	3.6056	0.000311431	0.00472676	STARD13
ENSG00000103381	173.574	-1.42445	0.395742	-3.59943	0.000318913	0.00482925	CPPED1
ENSG00000197170	790.478	-1.15431	0.320669	-3.59971	0.000318574	0.00482925	PSMD12
ENSG00000075188	350.534	-1.24244	0.345366	-3.59746	0.000321335	0.00486037	NUP37
ENSG00000196177	92.6544	-1.55922	0.433576	-3.5962	0.000322904	0.00487854	ACADSB
ENSG00000023445	102.349	2.08832	0.581035	3.59414	0.000325467	0.00490607	BIRC3
ENSG00000091140	487.796	-1.41098	0.392556	-3.59434	0.000325217	0.00490607	DLD
ENSG00000198799	141.919	1.35779	0.377879	3.59318	0.000326665	0.00491853	LRIG2
ENSG00000004864	285.4	-1.31908	0.367164	-3.59262	0.000327374	0.00492361	SLC25A13
ENSG00000162825	23.5946	2.63955	0.735139	3.59055	0.000329982	0.00495722	NBPF20
ENSG00000246922	11.9295	5.44257	1.51614	3.58976	0.000330988	0.00496108	UBAP1L
ENSG00000176845	83.8161	1.99881	0.556789	3.58988	0.000330829	0.00496108	METRNL
ENSG00000108352	14.2713	3.44619	0.961077	3.58576	0.0003361	0.00503201	RAPGEFL1
ENSG00000138107	530.082	-1.29701	0.361771	-3.58516	0.000336872	0.00503519	ACTR1A
ENSG00000275126	2460.34	0.931234	0.259758	3.585	0.000337073	0.00503519	H4C13
ENSG00000102024	1462.27	-1.51618	0.42365	-3.57884	0.000345127	0.0051497	PLS3
ENSG00000187624	81.3292	1.6966	0.474534	3.5753	0.000349832	0.00521403	C17orf97
ENSG00000111674	220.386	-1.45007	0.405704	-3.57421	0.000351292	0.00522654	ENO2
ENSG00000105664	11.5187	4.73436	1.32464	3.57408	0.00035146	0.00522654	COMP
ENSG00000181467	351.464	1.24549	0.348555	3.57329	0.000352525	0.0052365	RAP2B
ENSG00000184743	736.154	-1.28754	0.360359	-3.57294	0.000352989	0.00523752	ATL3
ENSG00000125868	3177.47	-1.42138	0.39864	-3.56558	0.000363052	0.0053808	DSTN
ENSG00000166851	836.638	-1.0885	0.305379	-3.56443	0.000364653	0.00539849	PLK1
ENSG00000141026	227.689	1.39431	0.391342	3.56291	0.00036677	0.00542377	MED9
ENSG00000067560	1858.56	-1.91256	0.537108	-3.56084	0.000369664	0.00546047	RHOA
ENSG00000114859	41.5957	2.00274	0.562514	3.56033	0.000370385	0.00546504	CLCN2
ENSG00000142632	63.1186	1.72937	0.486136	3.55739	0.000374565	0.00551566	ARHGEF19
ENSG00000118160	14.9413	4.9727	1.39788	3.55733	0.000374648	0.00551566	SLC8A2
ENSG00000142408	19.2246	2.69983	0.759904	3.55285	0.000381077	0.00560407	CACNG8
ENSG00000090861	986.384	-1.29728	0.365216	-3.55208	0.000382205	0.00561443	AARS1
ENSG00000145506	76.5272	1.88588	0.531005	3.55154	0.000382986	0.00561967	NKD2
ENSG00000101361	2691.98	1.8869	0.531696	3.54883	0.00038694	0.00567141	NOP56
ENSG00000156026	382.116	-1.17798	0.332062	-3.54748	0.000388934	0.00568893	MCU
ENSG00000112305	142.876	-1.4723	0.415032	-3.54744	0.000388994	0.00568893	SMAP1
ENSG00000118705	2647.48	-1.27146	0.358535	-3.54627	0.000390728	0.00570799	RPN2
ENSG00000137709	16.954	4.89369	1.38048	3.54493	0.000392716	0.0057244	POU2F3
ENSG00000111859	1136.25	1.54451	0.435668	3.54516	0.000392372	0.0057244	NEDD9
ENSG00000148840	836.241	1.39058	0.39241	3.5437	0.00039456	0.00573866	PPRC1
ENSG00000105523	20.0157	4.49068	1.26723	3.54371	0.00039454	0.00573866	FAM83E
ENSG00000153443	603.474	1.23583	0.348929	3.54178	0.000397433	0.0057741	UBALD1
ENSG00000095139	397.496	-1.42761	0.403306	-3.53976	0.000400488	0.00581152	ARCN1
ENSG00000171345	420.433	-1.36348	0.385251	-3.53921	0.000401324	0.00581152	KRT19
ENSG00000226784	411.137	-1.43234	0.404694	-3.53932	0.000401164	0.00581152	PGAM4
ENSG00000020426	182.885	-1.31127	0.370594	-3.53828	0.000402742	0.00582378	MNAT1
ENSG00000177885	571.205	-1.31912	0.372835	-3.53808	0.00040305	0.00582378	GRB2
ENSG00000152601	393.323	-1.22305	0.345944	-3.5354	0.000407162	0.0058768	MBNL1
ENSG00000023902	72.7904	1.8203	0.51503	3.53436	0.00040876	0.00589344	PLEKHO1
ENSG00000003756	323.762	2.17027	0.614123	3.53394	0.000409414	0.00589645	RBM5
ENSG00000132842	257.57	-1.60942	0.455463	-3.53359	0.000409958	0.00589787	AP3B1
ENSG00000116741	393.248	1.79067	0.50735	3.52945	0.000416418	0.00598432	RGS2
ENSG00000137857	25.9358	4.10748	1.16414	3.52832	0.000418201	0.00600342	DUOX1
ENSG00000149591	103.27	-2.11891	0.600732	-3.52721	0.000419962	0.00600929	TAGLN
ENSG00000179148	43.2328	2.77224	0.785998	3.52703	0.000420245	0.00600929	ALOXE3
ENSG00000177189	547.042	-1.14094	0.323449	-3.5274	0.000419662	0.00600929	RPS6KA3
ENSG00000049769	50.5636	2.04672	0.580312	3.52692	0.000420424	0.00600929	PPP1R3F
ENSG00000255398	8.05568	4.04177	1.1463	3.52594	0.000421978	0.00601205	HCAR3
ENSG00000092199	1337.71	-1.1609	0.3292	-3.52642	0.000421213	0.00601205	HNRNPC
ENSG00000161692	123.318	1.35357	0.383872	3.52609	0.000421741	0.00601205	DBF4B
ENSG00000156381	40.8715	1.90728	0.540974	3.52563	0.000422471	0.00601261	ANKRD9
ENSG00000196408	12.5928	5.48797	1.55762	3.5233	0.000426209	0.00605931	NOXO1
ENSG00000174780	331.8	-1.36198	0.386601	-3.52297	0.000426745	0.00606042	SRP72
ENSG00000149273	4738.37	-0.897455	0.254911	-3.52067	0.000430462	0.00609652	RPS3
ENSG00000130749	442.806	1.97233	0.560234	3.52054	0.000430667	0.00609652	ZC3H4
ENSG00000183837	7.66063	6.54974	1.86031	3.52077	0.000430294	0.00609652	PNMA3
ENSG00000130518	20.741	3.0851	0.876984	3.51786	0.00043505	0.00613925	IQCN
ENSG00000087460	3129.96	-1.19941	0.340952	-3.51784	0.000435076	0.00613925	GNAS
ENSG00000100380	239.904	-1.32772	0.377389	-3.51817	0.000434526	0.00613925	ST13
ENSG00000105261	7.66526	6.38758	1.81624	3.51693	0.000436564	0.00614715	OVOL3
ENSG00000151422	39.9808	-1.96969	0.560024	-3.51715	0.000436209	0.00614715	FER
ENSG00000091039	169.086	-1.30571	0.371369	-3.51595	0.000438187	0.00616345	OSBPL8
ENSG00000120075	13.5675	3.56255	1.01359	3.51479	0.000440097	0.00618376	HOXB5
ENSG00000100941	1446.07	2.19794	0.625668	3.51294	0.00044317	0.00622035	PNN
ENSG00000176170	69.1186	1.48897	0.423892	3.51263	0.000443703	0.00622123	SPHK1
ENSG00000086544	205.694	2.15294	0.613008	3.51209	0.000444595	0.00622716	ITPKC
ENSG00000126067	1069.28	-1.29121	0.367716	-3.51142	0.000445713	0.00623606	PSMB2
ENSG00000138587	33.8312	-2.10633	0.599897	-3.51115	0.000446172	0.00623606	MNS1
ENSG00000133104	188.68	-1.33734	0.380968	-3.51038	0.000447466	0.00624754	SPART
ENSG00000108424	3241.55	-1.0167	0.289649	-3.5101	0.000447944	0.00624765	KPNB1
ENSG00000107438	789.655	-1.19923	0.341764	-3.50894	0.000449901	0.00625518	PDLIM1
ENSG00000126353	24.3086	2.46226	0.701605	3.50947	0.000449	0.00625518	CCR7
ENSG00000087274	342.072	-1.41856	0.404254	-3.50907	0.000449672	0.00625518	ADD1
ENSG00000279457	100.834	1.62443	0.463082	3.50787	0.000451704	0.00627367	ENSG00000279457
ENSG00000105928	202.731	-1.31977	0.376329	-3.50695	0.000453272	0.00628886	GSDME
ENSG00000164111	1166.39	-1.2113	0.345481	-3.50613	0.000454671	0.00630167	ANXA5
ENSG00000116786	179.695	1.20924	0.344966	3.50538	0.00045595	0.0063084	PLEKHM2
ENSG00000196141	459.099	-1.14407	0.326384	-3.50529	0.000456109	0.0063084	SPATS2L
ENSG00000171314	809.84	-1.2139	0.346361	-3.50474	0.000457059	0.00631376	PGAM1
ENSG00000134824	2190.38	-1.27599	0.364355	-3.50206	0.000461675	0.00631376	FADS2
ENSG00000089220	1127.63	-1.42832	0.407808	-3.50243	0.000461043	0.00631376	PEBP1
ENSG00000119699	10.1318	5.13544	1.46635	3.50221	0.000461421	0.00631376	TGFB3
ENSG00000140545	739.349	-1.62491	0.46389	-3.5028	0.000460395	0.00631376	MFGE8
ENSG00000176842	59.063	2.15842	0.616223	3.50266	0.00046064	0.00631376	IRX5
ENSG00000198142	218.539	1.4025	0.400504	3.50183	0.000462074	0.00631376	SOWAHC
ENSG00000088833	481.862	-1.14033	0.325644	-3.50176	0.000462202	0.00631376	NSFL1C
ENSG00000056487	14.6398	3.61653	1.03205	3.50424	0.000457921	0.00631376	PHF21B
ENSG00000206530	19.881	3.27916	0.93647	3.50161	0.00046245	0.00631376	CFAP44
ENSG00000113119	114.736	1.5365	0.43866	3.50272	0.000460534	0.00631376	TMCO6
ENSG00000130653	11.175	4.08513	1.16669	3.50147	0.000462692	0.00631376	PNPLA7
ENSG00000125354	56.1291	-1.91403	0.546482	-3.50246	0.000460983	0.00631376	SEPTIN6
ENSG00000125835	4065.36	-0.960019	0.274214	-3.50099	0.000463538	0.0063188	SNRPB
ENSG00000076248	487.462	-1.4018	0.400488	-3.50023	0.000464853	0.00633022	UNG
ENSG00000103044	419.203	1.13927	0.32555	3.49953	0.000466084	0.00634047	HAS3
ENSG00000245848	172.01	1.22782	0.350969	3.49836	0.000468131	0.00636177	CEBPA
ENSG00000105568	1712.07	-1.11426	0.31856	-3.4978	0.000469105	0.00636848	PPP2R1A
ENSG00000159352	727.54	-1.07385	0.307106	-3.49669	0.000471074	0.00638867	PSMD4
ENSG00000168795	151.842	1.72679	0.494228	3.49392	0.000475991	0.00644875	ZBTB5
ENSG00000171606	240.722	1.14882	0.329039	3.49143	0.000480448	0.00650249	ZNF274
ENSG00000154803	181.795	1.35223	0.387447	3.49011	0.000482827	0.00652802	FLCN
ENSG00000196591	550.625	-1.13871	0.326434	-3.48832	0.000486058	0.006565	HDAC2
ENSG00000137154	5490.62	-0.91103	0.2612	-3.48787	0.000486882	0.00656944	RPS6
ENSG00000183260	17.3883	4.74585	1.36092	3.48724	0.000488037	0.00657832	ABHD16B
ENSG00000060982	68.4742	-1.87247	0.537244	-3.48533	0.000491523	0.00661858	BCAT1
ENSG00000132535	40.0451	2.09315	0.60077	3.48411	0.000493777	0.00664218	DLG4
ENSG00000151465	760.412	-1.26259	0.362471	-3.4833	0.000495276	0.00665559	CDC123
ENSG00000279767	9.09915	5.95836	1.71312	3.47808	0.000505021	0.0067728	ENSG00000279767
ENSG00000196371	46.3016	1.75347	0.504139	3.47815	0.000504885	0.0067728	FUT4
ENSG00000012048	229.786	-1.30803	0.376334	-3.47571	0.000509508	0.00682606	BRCA1
ENSG00000095380	316.243	-1.16635	0.335727	-3.47409	0.000512594	0.00686048	NANS
ENSG00000108561	3330.08	-1.07266	0.308833	-3.47326	0.000514185	0.00687482	C1QBP
ENSG00000100030	430.856	-1.29911	0.374066	-3.47294	0.000514796	0.00687605	MAPK1
ENSG00000205246	402.419	-1.14614	0.330273	-3.47029	0.000519899	0.00693722	ENSG00000205246
ENSG00000152422	82.6121	-1.57933	0.455337	-3.46849	0.000523399	0.0069769	XRCC4
ENSG00000158773	354.913	1.32695	0.38266	3.46769	0.000524952	0.00699057	USF1
ENSG00000129116	1059.58	-1.11231	0.320975	-3.46539	0.00052946	0.00703646	PALLD
ENSG00000130429	672.888	-1.14079	0.329181	-3.46556	0.000529132	0.00703646	ARPC1B
ENSG00000043591	24.7641	3.24266	0.936283	3.46333	0.000533532	0.00707976	ADRB1
ENSG00000184258	34.7379	2.95418	0.853018	3.4632	0.000533787	0.00707976	ENSG00000184258
ENSG00000087085	39.515	2.61951	0.756585	3.46229	0.000535608	0.00709681	ACHE
ENSG00000271786	15.8627	5.23296	1.51319	3.45822	0.000543748	0.00719746	ENSG00000271786
ENSG00000188897	10.1074	4.20368	1.21588	3.45733	0.000545566	0.00721433	LOC400499
ENSG00000165097	62.485	-1.69315	0.489788	-3.4569	0.000546423	0.00721844	KDM1B
ENSG00000121680	191.956	1.35076	0.390862	3.45585	0.000548566	0.00723955	PEX16
ENSG00000168291	457.34	-1.13942	0.330003	-3.45276	0.000554873	0.00731548	PDHB
ENSG00000064666	767.596	-1.18803	0.344527	-3.44829	0.000564153	0.00743045	CNN2
ENSG00000116005	720.888	-1.32827	0.38544	-3.44612	0.000568699	0.00748288	PCYOX1
ENSG00000155660	2566.58	-1.51546	0.439812	-3.44571	0.000569561	0.00748678	PDIA4
ENSG00000185324	153.711	1.46841	0.426426	3.44353	0.00057418	0.00754002	CDK10
ENSG00000214756	51.2497	1.89773	0.551219	3.44279	0.000575749	0.00755314	CSKMT
ENSG00000102900	577.523	-1.18999	0.345703	-3.44224	0.000576917	0.00756098	NUP93
ENSG00000197976	330.078	1.2396	0.360219	3.44125	0.000579035	0.00758124	AKAP17A
ENSG00000108829	1884.56	-1.16916	0.339901	-3.43972	0.000582321	0.00761146	LRRC59
ENSG00000104823	827.231	-1.50843	0.438544	-3.43964	0.000582492	0.00761146	ECH1
ENSG00000108819	394.923	1.09873	0.31959	3.43794	0.000586157	0.0076518	PPP1R9B
ENSG00000115459	55.4747	1.67928	0.488702	3.43619	0.000589947	0.0076937	ELMOD3
ENSG00000205277	28.0485	2.28763	0.665939	3.43519	0.00059213	0.00771458	MUC12
ENSG00000198700	634.791	-1.42124	0.413808	-3.43453	0.000593575	0.0077258	IPO9
ENSG00000160285	77.0149	-1.66745	0.485548	-3.43417	0.000594376	0.00772863	LSS
ENSG00000150093	12064.5	-1.38864	0.404502	-3.43297	0.00059701	0.00775528	ITGB1
ENSG00000167112	381.544	-1.20326	0.35054	-3.43257	0.00059788	0.00775897	TRUB2
ENSG00000196604	890.783	-1.41511	0.41233	-3.43198	0.000599188	0.00776833	POTEF
ENSG00000051009	140.294	1.29175	0.376555	3.43044	0.000602612	0.00779888	FHIP1B
ENSG00000256453	19.1698	3.40017	0.991191	3.43039	0.000602721	0.00779888	DND1
ENSG00000125944	946.737	-1.29304	0.37704	-3.42945	0.000604795	0.00781808	HNRNPR
ENSG00000161010	147.058	1.33818	0.390571	3.42621	0.000612068	0.00790439	MRNIP
ENSG00000125846	83.1039	1.88623	0.550608	3.42573	0.000613158	0.00791075	ZNF133
ENSG00000180089	12.5203	3.53684	1.03267	3.42496	0.000614887	0.00791764	TMEM86B
ENSG00000125845	16.0132	3.76639	1.09969	3.42497	0.000614876	0.00791764	BMP2
ENSG00000104904	654.358	1.3396	0.391234	3.42404	0.000616982	0.0079292	OAZ1
ENSG00000181404	101.486	1.61826	0.472594	3.42421	0.0006166	0.0079292	WASHC1
ENSG00000120708	7897.59	-1.05735	0.30887	-3.42327	0.000618734	0.00794402	TGFBI
ENSG00000042493	228.708	-1.71654	0.501907	-3.42005	0.000626102	0.00803083	CAPG
ENSG00000138190	244.148	-1.34851	0.394475	-3.41851	0.00062966	0.00806866	EXOC6
ENSG00000163013	24.3634	2.43854	0.714083	3.41493	0.00063799	0.0081675	FBXO41
ENSG00000123562	1160.63	-1.20577	0.353227	-3.41358	0.000641156	0.00820011	MORF4L2
ENSG00000176890	1046.49	-1.67846	0.491785	-3.413	0.000642511	0.00820951	TYMS
ENSG00000166226	2643.57	-1.08385	0.317704	-3.4115	0.000646076	0.00824711	CCT2
ENSG00000182054	233.283	-1.31443	0.385448	-3.41013	0.000649325	0.0082647	IDH2
ENSG00000115484	3206.14	-1.17594	0.344834	-3.41017	0.000649217	0.0082647	CCT4
ENSG00000163659	477.038	1.56052	0.457601	3.41023	0.000649075	0.0082647	TIPARP
ENSG00000146731	2432.66	-1.03001	0.302068	-3.40985	0.00064998	0.0082651	CCT6A
ENSG00000156042	22.3832	2.68381	0.787168	3.40945	0.000650931	0.00826926	CFAP70
ENSG00000136143	155.282	-1.38195	0.405549	-3.4076	0.000655364	0.00831396	SUCLA2
ENSG00000125657	187.871	1.36159	0.39959	3.40746	0.000655705	0.00831396	TNFSF9
ENSG00000135108	449.816	-1.16688	0.342513	-3.4068	0.000657281	0.00831802	FBXO21
ENSG00000132792	209.849	-1.27544	0.374365	-3.40693	0.000656976	0.00831802	CTNNBL1
ENSG00000115380	312.832	-1.48511	0.436018	-3.40608	0.00065904	0.00832572	EFEMP1
ENSG00000145741	2363.55	-1.09665	0.321974	-3.40603	0.000659145	0.00832572	BTF3
ENSG00000115241	1121.58	-1.22949	0.361041	-3.40541	0.000660649	0.00833676	PPM1G
ENSG00000173531	5.48099	6.15636	1.80803	3.40502	0.000661598	0.0083408	MST1
ENSG00000004700	227.668	-1.59892	0.469684	-3.40425	0.000663466	0.00835639	RECQL
ENSG00000083312	1570.97	-1.05787	0.310868	-3.40295	0.000666613	0.00838806	TNPO1
ENSG00000115159	296.451	-1.26476	0.371814	-3.40158	0.000669968	0.00842227	GPD2
ENSG00000092098	120.432	2.09619	0.616372	3.40085	0.000671757	0.00843675	RNF31
ENSG00000238227	52.1654	1.64268	0.483179	3.39973	0.000674528	0.00846354	TMEM250
ENSG00000008128	254.884	2.19483	0.645713	3.39908	0.000676125	0.00847555	CDK11A
ENSG00000122958	291.064	-1.39717	0.411077	-3.39881	0.000676794	0.00847592	VPS26A
ENSG00000156709	322.579	-1.47684	0.434818	-3.39645	0.000682661	0.00854132	AIFM1
ENSG00000124145	906.826	0.96964	0.285514	3.39611	0.000683496	0.00854371	SDC4
ENSG00000205426	22634.6	-1.11078	0.327124	-3.39559	0.000684803	0.00854893	KRT81
ENSG00000197181	12.6981	5.22793	1.5397	3.39543	0.000685205	0.00854893	PIWIL2
ENSG00000120937	16.9659	3.7588	1.10715	3.39502	0.000686231	0.00855367	NPPB
ENSG00000279576	7.81068	4.6697	1.3778	3.38923	0.00070088	0.00872807	ENSG00000279576
ENSG00000141994	367.583	1.8078	0.533526	3.38839	0.000703035	0.00874668	DUS3L
ENSG00000270629	68.3406	1.83668	0.542315	3.38674	0.000707273	0.0087846	NBPF14
ENSG00000160741	243.354	1.30073	0.384072	3.38669	0.000707409	0.0087846	CRTC2
ENSG00000023697	365.602	-1.13647	0.335755	-3.38483	0.000712226	0.00883613	DERA
ENSG00000104626	177.302	-1.36109	0.402197	-3.38414	0.000714024	0.00885015	ERI1
ENSG00000119711	65.9561	-1.71209	0.506032	-3.38337	0.00071603	0.00886673	ALDH6A1
ENSG00000158615	758.166	1.05123	0.310772	3.38264	0.000717921	0.00888184	PPP1R15B
ENSG00000072818	31.2378	2.47582	0.732074	3.38192	0.000719818	0.00889701	ACAP1
ENSG00000173818	278.932	1.15907	0.3428	3.3812	0.000721709	0.00891207	ENDOV
ENSG00000165609	644.431	-1.08679	0.321452	-3.38087	0.000722567	0.00891435	NUDT5
ENSG00000164120	532.46	-1.43358	0.424119	-3.38013	0.000724505	0.00892916	HPGD
ENSG00000121022	388.774	-1.20786	0.357367	-3.3799	0.000725116	0.00892916	COPS5
ENSG00000204610	10.5203	6.24217	1.84749	3.37874	0.000728199	0.00895881	TRIM15
ENSG00000143217	20.0405	2.9321	0.867984	3.37806	0.000729987	0.00897248	NECTIN4
ENSG00000055163	161.974	-1.33763	0.396052	-3.3774	0.000731734	0.00898562	CYFIP2
ENSG00000074696	1535.79	-1.29248	0.382743	-3.3769	0.000733074	0.00899373	HACD3
ENSG00000102804	2035.47	0.851875	0.25229	3.37657	0.000733953	0.00899619	TSC22D1
ENSG00000124767	793.472	-1.13225	0.335367	-3.37616	0.00073506	0.00900143	GLO1
ENSG00000099338	31.7537	3.19498	0.947311	3.37268	0.000744392	0.00910203	CATSPERG
ENSG00000118777	467.957	-1.19968	0.355714	-3.37259	0.000744649	0.00910203	ABCG2
ENSG00000140983	552.499	1.64041	0.486761	3.37006	0.000751528	0.00917765	RHOT2
ENSG00000154914	64.7307	1.84596	0.547867	3.36936	0.000753439	0.00918574	USP43
ENSG00000171456	450.072	1.29563	0.38454	3.36931	0.000753577	0.00918574	ASXL1
ENSG00000187109	1805.28	-1.19518	0.354801	-3.3686	0.00075552	0.00920096	NAP1L1
ENSG00000185716	45.9188	1.67466	0.497237	3.36793	0.000757347	0.00921474	MOSMO
ENSG00000263563	2338.5	-1.29341	0.384138	-3.36704	0.000759805	0.00923617	UBBP4
ENSG00000110107	995.71	-0.967102	0.287318	-3.36596	0.000762771	0.00926372	PRPF19
ENSG00000113282	502.349	-1.15024	0.341782	-3.36543	0.000764239	0.00927305	CLINT1
ENSG00000168137	415.605	1.3749	0.408752	3.36366	0.00076916	0.00932422	SETD5
ENSG00000006062	980.779	1.22691	0.364921	3.36213	0.000773445	0.0093676	MAP3K14
ENSG00000185104	187.802	-1.35095	0.401867	-3.36168	0.000774708	0.00937432	FAF1
ENSG00000065978	1081.77	-1.11981	0.333295	-3.35981	0.00077996	0.00942067	YBX1
ENSG00000120071	370.865	1.39082	0.413929	3.36006	0.000779257	0.00942067	KANSL1
ENSG00000167981	43.4729	2.21009	0.658177	3.3579	0.000785372	0.00947739	ZNF597
ENSG00000247596	160.466	-1.34718	0.401396	-3.35623	0.000790135	0.00952233	TWF2
ENSG00000136279	269.023	-1.27416	0.379656	-3.35609	0.000790533	0.00952233	DBNL
ENSG00000197530	90.2181	2.05684	0.613007	3.35534	0.000792685	0.00953092	MIB2
ENSG00000149646	15.3465	2.858	0.851744	3.35547	0.000792298	0.00953092	CNBD2
ENSG00000258890	190.346	1.86927	0.557383	3.35365	0.000797523	0.00957172	CEP95
ENSG00000138069	1271.62	-1.07833	0.321525	-3.35378	0.000797146	0.00957172	RAB1A
ENSG00000167657	481.459	1.82067	0.542956	3.35325	0.000798689	0.00957705	DAPK3
ENSG00000166986	1114.53	-1.03882	0.309818	-3.35299	0.000799429	0.00957724	MARS1
ENSG00000166004	148.376	2.06326	0.615495	3.35219	0.000801745	0.00959631	CEP295
ENSG00000100266	356.22	-1.27105	0.379372	-3.3504	0.000806958	0.00965	PACSIN2
ENSG00000205302	381.752	-1.20274	0.359061	-3.34969	0.000809019	0.00966592	SNX2
ENSG00000023608	404.759	1.74757	0.521818	3.34901	0.000811006	0.00968093	SNAPC1
ENSG00000168036	1465.12	-1.24437	0.37166	-3.34814	0.000813548	0.0096938	CTNNB1
ENSG00000171320	156.875	-1.44741	0.432279	-3.34832	0.000813037	0.0096938	ESCO2
ENSG00000175745	88.4297	1.91207	0.571273	3.34704	0.000816797	0.00972378	NR2F1
ENSG00000089127	273.504	1.29901	0.388171	3.34649	0.000818425	0.00972686	OAS1
ENSG00000131759	353.424	1.05575	0.315483	3.34645	0.000818524	0.00972686	RARA
ENSG00000250588	109.532	1.28977	0.385571	3.34508	0.000822589	0.0097664	ENSG00000250588
ENSG00000254852	10.3924	3.44007	1.02856	3.34455	0.000824176	0.00977374	NPIPA2
ENSG00000198898	778.671	-1.04709	0.313091	-3.34437	0.000824683	0.00977374	CAPZA2
ENSG00000254772	2286.01	-1.03324	0.308981	-3.34402	0.000825724	0.00977734	EEF1G
ENSG00000132294	375.154	-1.15347	0.34499	-3.34348	0.000827341	0.00978774	EFR3A
ENSG00000105085	60.6082	1.97411	0.590569	3.34273	0.000829595	0.00980565	MED26
ENSG00000124831	571.142	-1.24334	0.372201	-3.3405	0.000836272	0.00987576	LRRFIP1
ENSG00000196262	2855.18	-1.14947	0.344134	-3.34017	0.000837276	0.00987882	PPIA
ENSG00000149187	505.619	-1.06308	0.318344	-3.3394	0.000839591	0.00989731	CELF1
ENSG00000205531	558.252	-1.21092	0.362757	-3.33809	0.000843552	0.00993517	NAP1L4
ENSG00000197461	286.875	1.04094	0.311918	3.33723	0.000846164	0.00995708	PDGFA
ENSG00000101843	457.144	-1.1639	0.348845	-3.33643	0.000848609	0.00997699	PSMD10
ENSG00000163357	21.2229	2.66774	0.799753	3.3357	0.000850836	0.00998546	DCST1
ENSG00000155876	464.041	-1.06147	0.3182	-3.33586	0.000850358	0.00998546	RRAGA
ENSG00000189042	151.898	1.81585	0.54478	3.33319	0.000858576	0.0100674	ZNF567
ENSG00000124570	534.798	-1.24631	0.373958	-3.33276	0.000859905	0.010074	SERPINB6
ENSG00000116604	443.799	1.50696	0.452371	3.33125	0.000864572	0.0101198	MEF2D
ENSG00000177192	598.024	1.10663	0.332436	3.32884	0.00087209	0.0101988	PUS1
ENSG00000172650	10.2714	3.35463	1.00819	3.32739	0.000876647	0.010243	AGAP5
ENSG00000168779	29.2908	2.25765	0.678982	3.32505	0.000884042	0.0103203	SHOX2
ENSG00000162757	65.5219	1.63966	0.493351	3.32351	0.000888914	0.0103681	C1orf74
ENSG00000151239	357.825	-1.12671	0.339069	-3.32295	0.000890714	0.0103799	TWF1
ENSG00000131711	3136.38	-0.961847	0.289512	-3.32231	0.000892763	0.0103947	MAP1B
ENSG00000177692	11.542	3.21601	0.968145	3.32182	0.000894318	0.0104036	DNAJC28
ENSG00000244509	128.074	-1.37065	0.412873	-3.31978	0.000900876	0.0104707	APOBEC3C
ENSG00000162714	187.824	1.20481	0.363267	3.3166	0.000911197	0.0105814	ZNF496
ENSG00000163754	154.383	-1.37189	0.413766	-3.31562	0.000914406	0.0106094	GYG1
ENSG00000125826	451.237	1.00254	0.302403	3.31525	0.000915609	0.010614	RBCK1
ENSG00000188177	27.8443	3.50494	1.05778	3.31349	0.000921389	0.0106657	ZC3H6
ENSG00000113369	309.756	1.42232	0.429277	3.31329	0.000922069	0.0106657	ARRDC3
ENSG00000054598	160.953	2.00637	0.605577	3.31316	0.000922486	0.0106657	FOXC1
ENSG00000117036	192.849	1.62365	0.490258	3.31184	0.000926862	0.010707	ETV3
ENSG00000114480	289.542	-1.23828	0.373973	-3.31116	0.000929086	0.0107233	GBE1
ENSG00000100504	705.421	-1.03074	0.311351	-3.31055	0.000931131	0.0107376	PYGL
ENSG00000143106	1113.21	-0.942909	0.284933	-3.30923	0.000935524	0.0107695	PSMA5
ENSG00000159314	108.71	1.42231	0.429772	3.30945	0.000934811	0.0107695	ARHGAP27
ENSG00000001630	595.152	-1.2091	0.365444	-3.30857	0.000937746	0.0107857	CYP51A1
ENSG00000185420	71.1595	-1.5419	0.466105	-3.30806	0.000939442	0.0107958	SMYD3
ENSG00000263353	170.764	-1.3331	0.403121	-3.30696	0.000943153	0.0108291	PPIAL4A
ENSG00000133704	330.428	-1.1318	0.34274	-3.30222	0.000959212	0.0109944	IPO8
ENSG00000251493	97.0155	1.36983	0.414803	3.30236	0.000958734	0.0109944	FOXD1
ENSG00000189350	11.4378	5.55131	1.68139	3.30161	0.000961308	0.0110089	TOGARAM2
ENSG00000110958	1700.35	-1.03016	0.312224	-3.29941	0.000968882	0.0110861	PTGES3
ENSG00000136938	1041	-0.975376	0.295877	-3.29655	0.000978787	0.0111898	ANP32B
ENSG00000163171	320.455	1.09795	0.333408	3.2931	0.000990875	0.0113182	CDC42EP3
ENSG00000116171	413.506	-1.707	0.518675	-3.29107	0.000998066	0.0113807	SCP2
ENSG00000198853	356.032	1.3651	0.414769	3.29122	0.000997536	0.0113807	RUSC2
ENSG00000072062	221.758	-1.33168	0.404832	-3.28947	0.00100375	0.0114357	PRKACA
ENSG00000106785	96.1076	1.3703	0.416754	3.28802	0.00100894	0.011485	TRIM14
ENSG00000102786	244.496	1.7987	0.547268	3.28669	0.00101374	0.0115296	INTS6
ENSG00000174276	291.729	1.11494	0.339285	3.28615	0.00101566	0.0115317	ZNHIT2
ENSG00000135899	84.1409	2.33566	0.710717	3.28635	0.00101497	0.0115317	SP110
ENSG00000160908	158.682	1.47744	0.44988	3.28407	0.0010232	0.0116074	ZNF394
ENSG00000154174	621.685	-1.09327	0.332947	-3.28362	0.00102482	0.0116158	TOMM70
ENSG00000140740	847.976	-1.2216	0.372144	-3.28259	0.0010286	0.011644	UQCRC2
ENSG00000145349	210.821	-1.25459	0.382211	-3.28246	0.00102907	0.011644	CAMK2D
ENSG00000112763	168.97	1.26504	0.385494	3.28161	0.00103216	0.011669	BTN2A1
ENSG00000100129	830.507	-1.12805	0.343881	-3.28034	0.00103683	0.0117118	EIF3L
ENSG00000142528	114.427	1.55401	0.47383	3.27969	0.00103922	0.0117252	ZNF473
ENSG00000155959	514.064	-1.32023	0.402565	-3.27954	0.00103978	0.0117252	VBP1
ENSG00000268043	33.5941	2.41516	0.736858	3.27765	0.00104675	0.0117837	NBPF12
ENSG00000083844	158.921	1.21875	0.371823	3.27777	0.00104632	0.0117837	ZNF264
ENSG00000181004	50.4993	1.79268	0.547103	3.27668	0.00105036	0.0118144	BBS12
ENSG00000189057	85.1197	-1.46027	0.445834	-3.27536	0.00105529	0.0118597	FAM111B
ENSG00000182472	41.2779	1.67125	0.510372	3.27458	0.0010582	0.0118824	CAPN12
ENSG00000176681	19.0281	2.45776	0.750943	3.2729	0.0010645	0.0119329	LRRC37A
ENSG00000147174	8.32587	3.8983	1.19108	3.27291	0.00106447	0.0119329	GCNA
ENSG00000136108	208.381	-1.23326	0.376855	-3.27252	0.00106595	0.0119379	CKAP2
ENSG00000159224	114.767	1.70841	0.522082	3.2723	0.00106676	0.0119379	GIP
ENSG00000094916	482.076	-1.14456	0.349863	-3.27146	0.00106994	0.0119635	CBX5
ENSG00000144579	257.214	1.1857	0.362559	3.27036	0.00107412	0.0120001	CTDSP1
ENSG00000174579	138.348	1.48902	0.455354	3.27003	0.00107538	0.012004	MSL2
ENSG00000177943	27.1879	3.09459	0.946583	3.26922	0.00107845	0.0120282	MAMDC4
ENSG00000116459	679.065	-1.01515	0.310545	-3.26894	0.00107951	0.0120298	ATP5PB
ENSG00000261915	7.16665	5.75209	1.75978	3.26864	0.00108065	0.0120324	ENSG00000261915
ENSG00000104415	25.4932	3.8167	1.16797	3.2678	0.00108385	0.012058	CCN4
ENSG00000145016	109.23	1.49268	0.457044	3.26594	0.001091	0.0121273	RUBCN
ENSG00000128422	31.0124	2.91814	0.893818	3.26481	0.00109539	0.0121659	KRT17
ENSG00000163565	14.5963	4.45285	1.36436	3.2637	0.00109967	0.0122032	IFI16
ENSG00000188818	13.5302	3.19302	0.979037	3.26139	0.00110868	0.0122929	ZDHHC11
ENSG00000140451	87.9258	1.34091	0.411308	3.26011	0.00111369	0.0123381	PIF1
ENSG00000184117	424.293	-1.68634	0.517601	-3.25799	0.00112203	0.0124201	NIPSNAP1
ENSG00000153113	1151.1	-1.09152	0.335232	-3.25601	0.00112991	0.012497	CAST
ENSG00000065911	985.832	-1.03491	0.318071	-3.2537	0.00113911	0.0125882	MTHFD2
ENSG00000187961	49.8271	1.73892	0.534592	3.25279	0.00114277	0.012618	KLHL17
ENSG00000135317	275.358	-1.21252	0.37286	-3.25195	0.00114617	0.012645	SNX14
ENSG00000221916	27.5101	2.13376	0.656688	3.24927	0.001157	0.012754	C19orf73
ENSG00000175536	63.2811	1.49511	0.460455	3.24702	0.00116619	0.0128446	LIPT2
ENSG00000183018	10.2581	5.31336	1.63677	3.24625	0.00116935	0.0128686	SPNS2
ENSG00000125398	279.12	1.92246	0.592497	3.24468	0.00117583	0.0129293	SOX9
ENSG00000169288	142.096	-1.32483	0.408467	-3.24342	0.00118105	0.0129759	MRPL1
ENSG00000214706	424.951	1.0524	0.324549	3.24265	0.00118423	0.0130001	IFRD2
ENSG00000189068	18.4701	2.48528	0.766672	3.24165	0.0011884	0.0130351	VSTM1
ENSG00000170950	22.7356	-2.2185	0.684603	-3.24057	0.00119292	0.0130738	PGK2
ENSG00000152778	262.248	1.8237	0.563417	3.23685	0.00120856	0.0132342	IFIT5
ENSG00000119138	41.7352	2.16174	0.668049	3.23591	0.00121256	0.0132671	KLF9
ENSG00000127946	230.61	-1.14443	0.353732	-3.2353	0.00121516	0.0132845	HIP1
ENSG00000104907	265.054	1.48461	0.459192	3.23308	0.00122463	0.013377	TRMT1
ENSG00000102893	268.009	-1.34927	0.417365	-3.23284	0.00122567	0.0133773	PHKB
ENSG00000183891	270.437	1.28226	0.39675	3.2319	0.0012297	0.0134103	TTC32
ENSG00000170248	730.88	-1.29915	0.402062	-3.23122	0.00123264	0.0134314	PDCD6IP
ENSG00000144504	59.95	1.52826	0.473305	3.2289	0.00124265	0.0135293	ANKMY1
ENSG00000101460	194.474	1.6437	0.509119	3.22851	0.00124435	0.0135366	MAP1LC3A
ENSG00000167034	103.627	1.56462	0.484724	3.22785	0.00124725	0.013557	NKX3-1
ENSG00000169299	101.676	-1.48266	0.459492	-3.22674	0.00125208	0.0135984	PGM2
ENSG00000258315	17.2252	2.97342	0.921698	3.22602	0.00125523	0.0136214	C17orf49
ENSG00000111445	379.925	-1.06597	0.330561	-3.22472	0.00126096	0.0136693	RFC5
ENSG00000108406	286.011	-1.09192	0.338626	-3.22455	0.0012617	0.0136693	DHX40
ENSG00000181027	144.387	1.23286	0.382481	3.22333	0.00126711	0.0137055	FKRP
ENSG00000008952	500.489	-1.18062	0.36625	-3.22355	0.00126613	0.0137055	SEC62
ENSG00000078304	323.433	-1.14255	0.354576	-3.2223	0.00127165	0.0137434	PPP2R5C
ENSG00000182600	136.748	1.41792	0.440123	3.22165	0.00127454	0.0137634	SNORC
ENSG00000137509	427.439	-1.28539	0.399217	-3.21979	0.00128286	0.013842	PRCP
ENSG00000174206	165.358	1.20073	0.373014	3.219	0.00128639	0.0138688	KICS2
ENSG00000073969	154.875	-1.43229	0.445063	-3.21817	0.0012901	0.0138974	NSF
ENSG00000138814	256.352	-1.1399	0.354316	-3.21717	0.00129461	0.0139278	PPP3CA
ENSG00000056558	99.7241	2.24139	0.696717	3.21708	0.00129502	0.0139278	TRAF1
ENSG00000186994	45.7973	2.47113	0.768374	3.21605	0.0012997	0.0139555	KANK3
ENSG00000024422	848.793	-1.01124	0.31442	-3.21622	0.00129891	0.0139555	EHD2
ENSG00000106829	194.327	1.57759	0.490579	3.21576	0.00130099	0.013958	TLE4
ENSG00000084234	1284.68	-0.967318	0.300843	-3.21536	0.00130283	0.0139618	APLP2
ENSG00000105672	52.8419	1.72266	0.535822	3.21499	0.00130451	0.0139618	ETV2
ENSG00000130741	1329.89	-1.02906	0.320081	-3.21499	0.00130449	0.0139618	EIF2S3
ENSG00000112245	3771.33	0.877289	0.27291	3.21457	0.00130641	0.0139676	PTP4A1
ENSG00000147437	7.48401	6.0354	1.87761	3.2144	0.00130715	0.0139676	GNRH1
ENSG00000198130	106.595	-1.54059	0.479758	-3.21117	0.00132194	0.0141142	HIBCH
ENSG00000152253	210.689	-1.14682	0.357305	-3.20965	0.00132897	0.0141778	SPC25
ENSG00000101216	166.421	1.23273	0.384549	3.20564	0.00134761	0.0143535	GMEB2
ENSG00000183808	227.54	1.94125	0.605539	3.20583	0.00134675	0.0143535	RBM12B
ENSG00000075945	67.7678	-1.71532	0.535278	-3.20454	0.00135279	0.0143857	KIFAP3
ENSG00000182179	14.7622	4.51527	1.40898	3.20463	0.00135235	0.0143857	UBA7
ENSG00000179218	4748.58	-1.25097	0.390431	-3.20408	0.00135496	0.0143971	CALR
ENSG00000140284	429.573	-1.11142	0.34708	-3.20221	0.00136376	0.014479	SLC27A2
ENSG00000100749	144.83	-1.70138	0.531412	-3.20162	0.00136657	0.0144973	VRK1
ENSG00000111481	1119.87	-1.39976	0.437345	-3.20058	0.00137149	0.0145378	COPZ1
ENSG00000152439	48.6759	1.79882	0.562087	3.20024	0.00137311	0.0145434	ZNF773
ENSG00000005513	27.0276	3.34789	1.04635	3.19958	0.00137628	0.0145653	SOX8
ENSG00000165997	321.281	1.18407	0.370246	3.19807	0.00138352	0.0146302	ARL5B
ENSG00000169252	10.7913	3.47252	1.08606	3.19737	0.00138687	0.0146423	ADRB2
ENSG00000131558	255.876	-1.42036	0.444206	-3.19752	0.00138613	0.0146423	EXOC4
ENSG00000181789	560.736	-1.19764	0.374653	-3.19665	0.00139033	0.0146671	COPG1
ENSG00000139180	455.336	-1.02607	0.321139	-3.1951	0.00139784	0.0147346	NDUFA9
ENSG00000185238	243.084	-1.34339	0.420527	-3.19454	0.00140052	0.0147511	PRMT3
ENSG00000165934	401.338	-1.39639	0.437198	-3.19395	0.0014034	0.0147683	CPSF2
ENSG00000006210	8.82232	4.60601	1.4422	3.19375	0.00140438	0.0147683	CX3CL1
ENSG00000101079	257.638	-1.12963	0.353727	-3.19349	0.00140563	0.0147697	NDRG3
ENSG00000215041	173.538	1.778	0.556912	3.1926	0.00140997	0.0148036	NEURL4
ENSG00000204237	391.657	1.23661	0.387377	3.19226	0.00141162	0.0148063	OXLD1
ENSG00000164237	102.645	-1.80858	0.566581	-3.19209	0.00141246	0.0148063	CMBL
ENSG00000129347	189.373	1.52532	0.478006	3.19101	0.00141775	0.01485	KRI1
ENSG00000127580	104.868	1.44531	0.453025	3.19036	0.00142094	0.0148634	WDR24
ENSG00000128595	1452.71	-1.11166	0.348451	-3.19029	0.00142128	0.0148634	CALU
ENSG00000146859	9.14029	3.60704	1.13072	3.19005	0.00142246	0.014864	TMEM140
ENSG00000025800	198.777	-1.19772	0.375504	-3.18963	0.00142454	0.014874	KPNA6
ENSG00000149084	696.436	-1.13582	0.356221	-3.18852	0.00143004	0.014908	HSD17B12
ENSG00000047249	186.305	-1.21384	0.380664	-3.18874	0.00142892	0.014908	ATP6V1H
ENSG00000112787	237.956	1.03669	0.325184	3.188	0.00143258	0.0149158	FBRSL1
ENSG00000131480	7.66747	5.21837	1.63698	3.18781	0.00143354	0.0149158	AOC2
ENSG00000170561	53.1404	2.50435	0.785634	3.18768	0.00143417	0.0149158	IRX2
ENSG00000104885	245.029	1.6242	0.509867	3.18553	0.00144487	0.0150153	DOT1L
ENSG00000171566	292.582	-1.19843	0.376241	-3.18527	0.00144619	0.0150172	PLRG1
ENSG00000114054	187.519	-1.30193	0.408818	-3.18461	0.00144951	0.0150399	PCCB
ENSG00000197037	162.922	1.55216	0.487714	3.18252	0.00145999	0.0151369	ZSCAN25
ENSG00000122641	10.7528	4.47849	1.40781	3.18117	0.00146682	0.0151957	INHBA
ENSG00000197601	372.075	-1.17896	0.370908	-3.17857	0.00148004	0.0153088	FAR1
ENSG00000141429	754.098	-1.19115	0.374728	-3.17871	0.00147932	0.0153088	GALNT1
ENSG00000129084	539.28	-0.968022	0.304601	-3.178	0.00148295	0.0153203	PSMA1
ENSG00000100347	267.671	-1.31448	0.413633	-3.1779	0.00148347	0.0153203	SAMM50
ENSG00000174151	47.2407	1.56706	0.493204	3.17731	0.00148647	0.0153274	CYB561D1
ENSG00000166920	66.2757	1.5506	0.488021	3.17732	0.00148642	0.0153274	C15orf48
ENSG00000171161	87.4567	1.3771	0.433493	3.17675	0.00148935	0.0153333	ZNF672
ENSG00000186522	238.791	-1.18454	0.372863	-3.17687	0.00148871	0.0153333	SEPTIN10
ENSG00000013583	206.699	-1.1845	0.37294	-3.17613	0.00149254	0.0153538	HEBP1
ENSG00000104886	265.405	1.11017	0.34956	3.17591	0.00149366	0.0153538	PLEKHJ1
ENSG00000100804	1767.77	-1.10903	0.34926	-3.17538	0.0014964	0.01537	PSMB5
ENSG00000238083	19.1868	2.36065	0.743587	3.17468	0.00150002	0.0153952	LRRC37A2
ENSG00000166002	59.305	1.48138	0.466706	3.17413	0.00150288	0.0154127	SMCO4
ENSG00000135919	563.006	-1.14788	0.36168	-3.17375	0.00150483	0.0154207	SERPINE2
ENSG00000040633	742.182	0.943457	0.297402	3.17233	0.0015122	0.0154842	PHF23
ENSG00000086504	479.583	-1.04904	0.330901	-3.17026	0.00152302	0.015583	MRPL28
ENSG00000116288	1779.17	-1.07468	0.339299	-3.16735	0.00153833	0.015719	PARK7
ENSG00000182134	42.6688	-1.72284	0.543949	-3.16729	0.00153868	0.015719	TDRKH
ENSG00000169189	333.828	-1.18016	0.37307	-3.16339	0.00155945	0.0159189	NSMCE1
ENSG00000146918	397.922	-1.04263	0.329704	-3.16232	0.00156517	0.0159649	NCAPG2
ENSG00000198198	140.24	1.67593	0.530128	3.16137	0.00157029	0.0159836	SZT2
ENSG00000228570	5.75662	5.68724	1.79898	3.16137	0.0015703	0.0159836	NUTM2E
ENSG00000137563	769.822	-1.23752	0.391459	-3.16131	0.00157061	0.0159836	GGH
ENSG00000102172	538.486	-0.995477	0.314926	-3.16099	0.00157234	0.0159889	SMS
ENSG00000119203	442.459	-1.24033	0.392696	-3.1585	0.00158584	0.0161074	CPSF3
ENSG00000239282	25.7182	2.25074	0.712621	3.15839	0.00158642	0.0161074	CASTOR1
ENSG00000106346	232.797	1.17841	0.373269	3.15701	0.00159398	0.0161717	USP42
ENSG00000174521	4.63049	6.03963	1.91373	3.15595	0.00159975	0.0162179	TTC9B
ENSG00000271383	59.4693	1.74856	0.554157	3.15536	0.00160303	0.0162386	NBPF19
ENSG00000213638	61.0747	1.45823	0.462653	3.1519	0.00162214	0.0164072	ADAT3
ENSG00000075785	732.28	-1.10782	0.35146	-3.15204	0.00162134	0.0164072	RAB7A
ENSG00000138801	102.439	-1.8706	0.593754	-3.15046	0.00163013	0.0164754	PAPSS1
ENSG00000168016	36.3045	2.64813	0.840645	3.15012	0.00163203	0.0164821	TRANK1
ENSG00000159593	523.771	-1.08922	0.345857	-3.14934	0.00163637	0.0165133	NAE1
ENSG00000103544	284.684	-1.12815	0.358251	-3.14904	0.0016381	0.0165181	VPS35L
ENSG00000214517	321.423	-1.10006	0.349433	-3.14813	0.00164318	0.0165567	PPME1
ENSG00000164244	386.275	-1.31173	0.416703	-3.14786	0.00164468	0.0165593	PRRC1
ENSG00000167523	99.636	1.40874	0.447575	3.1475	0.00164674	0.0165674	SPATA33
ENSG00000116809	83.763	1.39166	0.442364	3.14596	0.00165541	0.016642	ZBTB17
ENSG00000186364	41.4385	2.25208	0.716086	3.14499	0.00166094	0.0166723	NUDT17
ENSG00000160683	7.98641	5.89127	1.87322	3.145	0.00166087	0.0166723	CXCR5
ENSG00000143819	2094.75	-1.05705	0.336277	-3.14337	0.00167013	0.0167419	EPHX1
ENSG00000136261	560.395	-1.04495	0.332433	-3.14333	0.00167039	0.0167419	BZW2
ENSG00000076344	28.3152	2.61472	0.832039	3.14254	0.00167487	0.016774	RGS11
ENSG00000185009	319.965	-1.16124	0.369557	-3.14224	0.00167663	0.016779	AP3M1
ENSG00000023228	425.497	-1.38893	0.442132	-3.14145	0.00168113	0.0168113	NDUFS1
ENSG00000265972	16.7582	3.83268	1.22118	3.13851	0.0016981	0.0168573	TXNIP
ENSG00000148700	95.2128	-1.36563	0.435025	-3.1392	0.00169411	0.0168573	ADD3
ENSG00000070081	252.387	-1.52485	0.485895	-3.13823	0.00169972	0.0168573	NUCB2
ENSG00000149781	10.602	4.16734	1.32732	3.13967	0.00169138	0.0168573	FERMT3
ENSG00000125285	49.089	1.52757	0.486601	3.13926	0.00169373	0.0168573	SOX21
ENSG00000166823	70.4126	1.43671	0.457771	3.13849	0.00169819	0.0168573	MESP1
ENSG00000090863	1079.05	-1.22878	0.391548	-3.13827	0.00169949	0.0168573	GLG1
ENSG00000108379	13.9508	2.9253	0.931958	3.13888	0.00169597	0.0168573	WNT3
ENSG00000135625	4.34594	6.30115	2.00751	3.13879	0.00169646	0.0168573	EGR4
ENSG00000185721	289.215	-1.08938	0.347059	-3.1389	0.00169583	0.0168573	DRG1
ENSG00000146592	46.254	2.49133	0.793316	3.14041	0.00168713	0.0168573	CREB5
ENSG00000244462	598.226	-1.11247	0.354626	-3.13701	0.00170679	0.0169147	RBM12
ENSG00000147592	657.565	-0.989947	0.315601	-3.13671	0.00170857	0.0169197	LACTB2
ENSG00000184923	4.98909	5.76648	1.83905	3.13558	0.00171513	0.016969	NUTM2A
ENSG00000198719	12.0717	5.95415	1.899	3.13541	0.00171611	0.016969	DLL1
ENSG00000115137	39.6624	2.64701	0.84437	3.1349	0.00171914	0.0169862	DNAJC27
ENSG00000154099	11.1142	4.93653	1.57568	3.13295	0.00173057	0.0170865	DNAAF1
ENSG00000104419	347.507	-1.0567	0.337346	-3.13239	0.00173387	0.0171063	NDRG1
ENSG00000134884	526.48	1.59326	0.508718	3.13191	0.00173674	0.0171219	ARGLU1
ENSG00000084754	536.667	-1.38236	0.441429	-3.13156	0.00173878	0.0171292	HADHA
ENSG00000111087	95.4949	1.31606	0.420357	3.13081	0.00174325	0.0171478	GLI1
ENSG00000163694	287.939	-1.09371	0.349327	-3.13091	0.00174267	0.0171478	RBM47
ENSG00000130775	9.76939	3.82063	1.22081	3.1296	0.00175047	0.017206	THEMIS2
ENSG00000162545	428.18	1.07815	0.344726	3.12756	0.00176267	0.0173131	CAMK2N1
ENSG00000188199	5.88917	5.6317	1.80091	3.12713	0.0017652	0.0173251	NUTM2B
ENSG00000168259	660.108	-1.14511	0.366302	-3.12615	0.00177114	0.0173705	DNAJC7
ENSG00000078369	1101.79	-1.16807	0.373802	-3.12484	0.001779	0.0174348	GNB1
ENSG00000108578	310.855	-1.06246	0.340041	-3.1245	0.00178108	0.0174422	BLMH
ENSG00000047230	77.5588	-1.60895	0.515155	-3.12324	0.00178872	0.0175041	CTPS2
ENSG00000116489	806.066	-0.924924	0.296169	-3.12297	0.00179038	0.0175074	CAPZA1
ENSG00000151116	153.693	-1.26974	0.406662	-3.12235	0.00179412	0.017531	UEVLD
ENSG00000180370	324.046	-1.0579	0.338946	-3.12115	0.00180149	0.0175901	PAK2
ENSG00000101558	880.505	-0.969905	0.310777	-3.12091	0.00180296	0.0175915	VAPA
ENSG00000119559	111.936	1.32942	0.426147	3.11963	0.00181076	0.0176545	C19orf25
ENSG00000172613	100.439	1.36805	0.438905	3.11697	0.00182717	0.0178015	RAD9A
ENSG00000156860	206.312	1.26951	0.407371	3.11635	0.00183107	0.0178264	FBRS
ENSG00000132424	399.117	1.71212	0.549638	3.11499	0.00183948	0.0178951	PNISR
ENSG00000074695	710.225	-1.19258	0.382906	-3.11455	0.00184227	0.0179091	LMAN1
ENSG00000163466	1286.34	-0.952692	0.306382	-3.1095	0.00187407	0.0181928	ARPC2
ENSG00000181135	88.4673	1.35507	0.435788	3.10948	0.0018742	0.0181928	ZNF707
ENSG00000135924	288.854	1.41129	0.454292	3.10657	0.00189269	0.0183588	DNAJB2
ENSG00000135363	9.96137	3.31038	1.06576	3.10611	0.00189563	0.0183739	LMO2
ENSG00000106993	253.699	1.40147	0.451443	3.10441	0.00190658	0.0184665	CDC37L1
ENSG00000035403	1669.53	-0.976589	0.314667	-3.10357	0.00191201	0.0184921	VCL
ENSG00000204348	109.335	1.30197	0.419506	3.10359	0.00191188	0.0184921	DXO
ENSG00000126822	392.726	1.49995	0.483385	3.10302	0.00191558	0.0185113	PLEKHG3
ENSG00000169764	494.747	-1.1471	0.369695	-3.10283	0.0019168	0.0185113	UGP2
ENSG00000122257	421.6	1.90217	0.613283	3.10162	0.00192467	0.0185738	RBBP6
ENSG00000196993	10.1605	3.01486	0.972125	3.10131	0.00192665	0.0185794	NPIPB9
ENSG00000188313	331.378	0.975574	0.314638	3.10063	0.00193113	0.018609	PLSCR1
ENSG00000143630	36.892	1.67384	0.540649	3.09598	0.00196165	0.0188894	HCN3
ENSG00000117411	82.4786	1.29186	0.417346	3.09542	0.00196538	0.018907	B4GALT2
ENSG00000188763	32.0048	1.9058	0.615713	3.09527	0.00196632	0.018907	FZD9
ENSG00000158623	173.461	-1.28068	0.413859	-3.09449	0.00197151	0.0189431	COPG2
ENSG00000165983	104.881	-1.28778	0.416355	-3.09299	0.00198153	0.0189997	PTER
ENSG00000166974	178.284	-1.73151	0.559822	-3.09296	0.0019817	0.0189997	MAPRE2
ENSG00000204592	592.769	1.22973	0.397568	3.09313	0.00198058	0.0189997	HLA-E
ENSG00000100823	889.455	-0.975097	0.315387	-3.09174	0.00198984	0.0190639	APEX1
ENSG00000186834	1634.36	1.35468	0.438311	3.09069	0.00199694	0.0191181	HEXIM1
ENSG00000100994	902.821	-1.1067	0.358119	-3.0903	0.00199953	0.0191291	PYGB
ENSG00000099341	2570.93	-1.07017	0.346399	-3.08941	0.00200554	0.0191727	PSMD8
ENSG00000169129	157.154	-1.22782	0.397536	-3.08857	0.0020112	0.0191991	AFAP1L2
ENSG00000118680	1836.46	-1.09246	0.353691	-3.08875	0.00201	0.0191991	MYL12B
ENSG00000115145	190.947	-1.14857	0.371926	-3.08816	0.002014	0.0191995	STAM2
ENSG00000138448	1685.61	-1.17213	0.379558	-3.08814	0.00201413	0.0191995	ITGAV
ENSG00000090372	756.524	0.93829	0.303874	3.08776	0.00201669	0.01921	STRN4
ENSG00000099622	755.518	1.28394	0.416282	3.08431	0.00204025	0.0194078	CIRBP
ENSG00000143933	4979.75	-0.952092	0.308691	-3.08429	0.00204038	0.0194078	CALM2
ENSG00000065802	219.122	1.09298	0.354569	3.08257	0.0020522	0.0195062	ASB1
ENSG00000140105	549.316	-0.995277	0.323001	-3.08134	0.0020607	0.0195729	WARS1
ENSG00000106541	4731.84	-1.02741	0.333635	-3.07944	0.00207389	0.0196841	AGR2
ENSG00000117528	461.899	-1.20469	0.391391	-3.07798	0.0020841	0.0197669	ABCD3
ENSG00000101146	447.605	-1.06921	0.347514	-3.07674	0.0020928	0.0198352	RAE1
ENSG00000167460	2304.32	-0.940041	0.305607	-3.07598	0.00209811	0.0198429	TPM4
ENSG00000087586	517.185	-1.12575	0.365958	-3.07617	0.00209678	0.0198429	AURKA
ENSG00000163110	1486.28	-0.880954	0.286389	-3.07607	0.00209745	0.0198429	PDLIM5
ENSG00000141428	244.028	1.08068	0.351407	3.07529	0.00210298	0.0198748	C18orf21
ENSG00000225828	7.04466	5.28178	1.71771	3.0749	0.00210571	0.0198865	FAM229A
ENSG00000169604	1269.44	-1.5166	0.493341	-3.07414	0.00211113	0.0199234	ANTXR1
ENSG00000130511	216.008	1.18361	0.385049	3.07392	0.00211264	0.0199234	SSBP4
ENSG00000197409	383.415	1.08213	0.352202	3.07247	0.00212293	0.0200063	H3C4
ENSG00000085719	268.564	-1.36071	0.442919	-3.07214	0.00212532	0.0200146	CPNE3
ENSG00000137575	573.196	-1.05399	0.343353	-3.06968	0.00214285	0.0201653	SDCBP
ENSG00000162231	461.575	2.01168	0.65566	3.06818	0.00215367	0.0202527	NXF1
ENSG00000100519	539.267	-1.03406	0.337071	-3.06778	0.00215658	0.0202657	PSMC6
ENSG00000117632	1311.73	-1.04528	0.340776	-3.06734	0.00215976	0.0202812	STMN1
ENSG00000169756	160.54	-1.67357	0.545661	-3.06706	0.00216176	0.0202857	LIMS1
ENSG00000256374	127.909	-1.3574	0.442671	-3.06639	0.00216664	0.0203056	ENSG00000256374
ENSG00000212123	15.8464	3.08124	1.00486	3.06634	0.00216695	0.0203056	PRR22
ENSG00000133250	152.175	1.38543	0.45202	3.06498	0.00217681	0.0203836	ZNF414
ENSG00000175701	675.847	1.12006	0.3658	3.06194	0.00219905	0.0205627	MTLN
ENSG00000131100	417.739	-1.09717	0.358302	-3.06215	0.00219756	0.0205627	ATP6V1E1
ENSG00000079459	641.614	-1.01671	0.332105	-3.06141	0.00220294	0.0205846	FDFT1
ENSG00000271567	127.785	-1.35444	0.442495	-3.06092	0.00220655	0.0205893	PPIAL4E
ENSG00000279782	127.785	-1.35444	0.442495	-3.06092	0.00220655	0.0205893	PPIAL4F
ENSG00000118363	480.305	-1.23366	0.403138	-3.06015	0.00221226	0.020628	SPCS2
ENSG00000111331	473.333	1.56814	0.512538	3.05955	0.00221667	0.0206401	OAS3
ENSG00000084733	2175.09	-1.05734	0.345568	-3.0597	0.00221557	0.0206401	RAB10
ENSG00000275183	76.1238	1.47957	0.483653	3.05916	0.0022196	0.0206529	LENG9
ENSG00000137193	198.751	1.48516	0.485532	3.05883	0.00222205	0.0206611	PIM1
ENSG00000135443	2177.16	-1.27214	0.41595	-3.05841	0.00222517	0.0206757	KRT85
ENSG00000068137	146.694	1.18043	0.386017	3.05797	0.0022284	0.0206803	PLEKHH3
ENSG00000182890	182.782	-1.34902	0.441156	-3.05792	0.0022288	0.0206803	GLUD2
ENSG00000101203	8.32099	3.88129	1.2694	3.05758	0.00223135	0.0206896	COL20A1
ENSG00000164961	437.578	-0.970896	0.317608	-3.0569	0.00223641	0.020722	WASHC5
ENSG00000203943	12.6423	2.73819	0.895974	3.05611	0.00224229	0.020733	SAMD13
ENSG00000184678	8572.33	0.777413	0.254361	3.05634	0.00224059	0.020733	H2BC21
ENSG00000175198	59.7102	-1.5821	0.517663	-3.05623	0.0022414	0.020733	PCCA
ENSG00000100429	39.5602	1.74412	0.570795	3.05561	0.00224607	0.0207534	HDAC10
ENSG00000183431	276.284	-1.25932	0.412234	-3.05487	0.00225161	0.0207757	SF3A3
ENSG00000163009	16.3876	3.28111	1.07403	3.05495	0.002251	0.0207757	ENSG00000163009
ENSG00000167085	1286.5	-1.03654	0.339538	-3.05279	0.00226723	0.0208906	PHB1
ENSG00000171574	127.399	1.30344	0.42695	3.05291	0.00226635	0.0208906	ZNF584
ENSG00000136824	378.732	-1.47997	0.484923	-3.05198	0.00227338	0.0209328	SMC2
ENSG00000263464	162.892	-1.28391	0.421134	-3.0487	0.00229834	0.0211275	ENSG00000263464
ENSG00000004777	44.7478	1.77617	0.582617	3.04861	0.00229901	0.0211275	ARHGAP33
ENSG00000124688	286.794	1.07631	0.353055	3.04857	0.00229931	0.0211275	MAD2L1BP
ENSG00000070808	9.10901	4.20363	1.37935	3.04754	0.00230722	0.0211855	CAMK2A
ENSG00000143228	195.367	-1.11058	0.364467	-3.04713	0.00231037	0.0211965	NUF2
ENSG00000083812	94.1067	1.41531	0.464497	3.04697	0.00231161	0.0211965	ZNF324
ENSG00000166900	94.1057	1.25358	0.411454	3.04672	0.00231355	0.0211987	STX3
ENSG00000163453	619.451	-2.10494	0.690931	-3.04652	0.00231505	0.0211987	IGFBP7
ENSG00000071794	268.595	-1.47278	0.483468	-3.04629	0.00231683	0.0212003	HLTF
ENSG00000198156	9.32036	3.10174	1.01889	3.04423	0.0023328	0.0213317	NPIPB6
ENSG00000114021	490.095	-1.36324	0.447923	-3.04346	0.00233875	0.0213713	NIT2
ENSG00000104946	173.457	1.53929	0.505809	3.04323	0.00234055	0.0213731	TBC1D17
ENSG00000141968	66.9058	1.63664	0.537893	3.04268	0.00234484	0.0213827	VAV1
ENSG00000131504	475.069	-0.989927	0.325327	-3.04286	0.00234338	0.0213827	DIAPH1
ENSG00000181751	308.667	0.97975	0.322025	3.04246	0.00234651	0.0213832	MACIR
ENSG00000070785	116.356	-1.41541	0.465334	-3.0417	0.00235246	0.0214227	EIF2B3
ENSG00000114529	140.05	1.14458	0.376346	3.0413	0.00235556	0.0214363	C3orf52
ENSG00000108774	368.506	-1.30732	0.429956	-3.04059	0.00236116	0.0214724	RAB5C
ENSG00000092295	15.3052	4.45515	1.46557	3.03988	0.00236676	0.0215086	TGM1
ENSG00000183426	8.51678	3.64579	1.19963	3.03909	0.00237297	0.0215454	NPIPA1
ENSG00000196843	50.2051	1.48324	0.488077	3.03895	0.00237406	0.0215454	ARID5A
ENSG00000132646	2832.82	-0.784099	0.258049	-3.03856	0.00237709	0.0215581	PCNA
ENSG00000174437	5489.14	-0.839691	0.276399	-3.03796	0.00238182	0.0215863	ATP2A2
ENSG00000143793	251.495	1.12672	0.371063	3.03645	0.00239379	0.0216499	C1orf35
ENSG00000256525	167.122	1.27076	0.418487	3.03655	0.00239304	0.0216499	POLG2
ENSG00000185504	185.49	1.04538	0.344298	3.03625	0.00239538	0.0216499	FAAP100
ENSG00000099994	594.48	-1.61037	0.530278	-3.03684	0.00239075	0.0216499	SUSD2
ENSG00000232119	534.265	-1.17601	0.387377	-3.03582	0.00239883	0.0216663	MCTS1
ENSG00000166788	298.93	-1.0788	0.355435	-3.03516	0.00240412	0.0216993	SAAL1
ENSG00000170558	551.998	-1.08349	0.357015	-3.03484	0.0024066	0.0217069	CDH2
ENSG00000158411	343.125	1.61945	0.533709	3.03434	0.00241063	0.0217285	MITD1
ENSG00000115685	400.443	-0.969365	0.319546	-3.03357	0.0024168	0.0217692	PPP1R7
ENSG00000214562	4.71506	5.70376	1.88036	3.03334	0.00241863	0.0217709	NUTM2D
ENSG00000032742	86.0093	-1.4562	0.48021	-3.03242	0.00242598	0.0218223	IFT88
ENSG00000013573	192.285	1.35873	0.448126	3.03202	0.00242923	0.0218367	DDX11
ENSG00000169504	310.327	-1.00965	0.333122	-3.03086	0.0024386	0.0218797	CLIC4
ENSG00000107815	281.692	1.277	0.42134	3.03081	0.00243897	0.0218797	TWNK
ENSG00000175203	593.141	-0.976579	0.322208	-3.03089	0.00243831	0.0218797	DCTN2
ENSG00000111530	943.305	-1.15984	0.382734	-3.03042	0.00244215	0.0218934	CAND1
ENSG00000182919	72.4705	-1.42514	0.470354	-3.02994	0.00244601	0.0219132	C11orf54
ENSG00000105576	437.727	1.31887	0.435604	3.02769	0.00246435	0.0220477	TNPO2
ENSG00000257704	36.0157	1.9613	0.647759	3.02782	0.00246328	0.0220477	INAFM1
ENSG00000142235	68.8148	1.56909	0.518322	3.02724	0.00246797	0.0220652	LMTK3
ENSG00000197061	11036.2	0.783225	0.258815	3.0262	0.00247648	0.0221264	H4C3
ENSG00000011243	325.804	2.00762	0.663488	3.02585	0.00247935	0.0221371	AKAP8L
ENSG00000164934	618.308	-0.993135	0.328265	-3.02541	0.00248295	0.0221542	DCAF13
ENSG00000108510	628.268	1.1175	0.369484	3.02449	0.0024905	0.0222067	MED13
ENSG00000163902	1933.72	-1.23743	0.409212	-3.02394	0.00249506	0.0222324	RPN1
ENSG00000186081	79.8165	-1.33408	0.441209	-3.0237	0.00249703	0.022235	KRT5
ENSG00000173020	289.507	1.01034	0.334215	3.02302	0.00250269	0.0222629	GRK2
ENSG00000163635	91.4222	1.32849	0.439475	3.02291	0.00250353	0.0222629	ATXN7
ENSG00000241563	7.46975	5.56834	1.84341	3.02068	0.0025221	0.022398	CORT
ENSG00000141750	36.0799	2.51695	0.833206	3.0208	0.00252107	0.022398	STAC2
ENSG00000279058	8.63518	3.41878	1.13222	3.01953	0.00253169	0.0224681	ENSG00000279058
ENSG00000100099	122.36	1.5629	0.517644	3.01926	0.00253392	0.0224729	HPS4
ENSG00000130827	84.8722	1.79346	0.594087	3.01885	0.0025374	0.0224886	PLXNA3
ENSG00000187735	390.631	-1.02331	0.339068	-3.01802	0.00254433	0.022535	TCEA1
ENSG00000100439	515.432	-1.32225	0.438186	-3.01754	0.00254834	0.0225555	ABHD4
ENSG00000164818	599.795	-0.945043	0.313239	-3.01701	0.00255285	0.0225803	DNAAF5
ENSG00000144485	83.2734	1.46935	0.487062	3.01676	0.00255491	0.0225834	HES6
ENSG00000041988	122.446	1.19211	0.39527	3.01594	0.00256182	0.0226294	THAP3
ENSG00000173349	229.277	1.03925	0.344804	3.01404	0.00257793	0.0227566	SFT2D3
ENSG00000165304	436.59	-1.00215	0.332523	-3.01378	0.00258016	0.022761	MELK
ENSG00000160781	8.25578	3.41099	1.13204	3.01314	0.0025856	0.0227938	PAQR6
ENSG00000039560	455.057	-0.986094	0.327494	-3.01103	0.00260367	0.0229379	RAI14
ENSG00000170315	5805.13	-1.14226	0.379425	-3.0105	0.00260817	0.0229612	UBB
ENSG00000153993	82.5431	2.14597	0.712873	3.01031	0.00260978	0.0229612	SEMA3D
ENSG00000145425	775.133	-0.969644	0.32227	-3.00879	0.00262288	0.0230611	RPS3A
ENSG00000040341	114.535	-1.58109	0.525528	-3.00858	0.0026247	0.0230618	STAU2
ENSG00000112992	97.0486	-1.57532	0.524039	-3.00611	0.00264615	0.0232349	NNT
ENSG00000171603	645.978	-1.02035	0.339473	-3.0057	0.00264972	0.0232436	CLSTN1
ENSG00000154330	12.0533	4.37685	1.45624	3.00559	0.00265065	0.0232436	PGM5
ENSG00000072682	256.914	-1.1701	0.389518	-3.00396	0.0026649	0.0233377	P4HA2
ENSG00000176623	169.12	-1.19549	0.397969	-3.00399	0.00266467	0.0233377	RMDN1
ENSG00000274618	130.813	1.27103	0.423175	3.00356	0.00266839	0.0233528	H4C6
ENSG00000136010	37.879	-1.80062	0.600018	-3.00095	0.00269139	0.0235385	ALDH1L2
ENSG00000156535	922.502	-1.07988	0.359911	-3.0004	0.00269626	0.0235656	CD109
ENSG00000005020	108.071	-1.71396	0.572132	-2.99575	0.00273774	0.0239124	SKAP2
ENSG00000116957	196.87	-1.26519	0.422386	-2.99533	0.00274149	0.0239173	ENSG00000116957
ENSG00000173801	933.415	-1.1172	0.372986	-2.99528	0.00274191	0.0239173	JUP
ENSG00000127884	902.11	-0.899416	0.300388	-2.99419	0.00275179	0.0239718	ECHS1
ENSG00000164362	37.1605	2.04292	0.682259	2.99434	0.00275037	0.0239718	TERT
ENSG00000083444	569.257	-1.59385	0.532516	-2.99306	0.00276199	0.024021	PLOD1
ENSG00000253506	383.885	-0.954146	0.318797	-2.99296	0.00276287	0.024021	NACA2
ENSG00000198363	6931.24	-1.16668	0.389764	-2.9933	0.00275979	0.024021	ASPH
ENSG00000146733	162.393	-1.11758	0.373541	-2.99186	0.0027728	0.0240916	PSPH
ENSG00000185627	955.061	-0.92555	0.30947	-2.99076	0.00278288	0.0241468	PSMD13
ENSG00000159720	398.641	-1.00391	0.335691	-2.99056	0.00278462	0.0241468	ATP6V0D1
ENSG00000105737	11.6428	4.18198	1.39826	2.99084	0.00278214	0.0241468	GRIK5
ENSG00000136518	401.442	-1.02825	0.343882	-2.99012	0.0027887	0.0241505	ACTL6A
ENSG00000181163	2112.33	-0.93249	0.311856	-2.99013	0.00278859	0.0241505	NPM1
ENSG00000133193	468.921	0.890918	0.297991	2.98975	0.00279204	0.0241636	FAM104A
ENSG00000115364	551.242	-1.84377	0.616822	-2.98915	0.00279753	0.0241954	MRPL19
ENSG00000197712	259.015	-1.30525	0.436734	-2.98866	0.00280204	0.0242185	FAM114A1
ENSG00000183889	8.56915	3.59562	1.20375	2.98702	0.00281715	0.0243016	ENSG00000183889
ENSG00000233024	8.56915	3.59562	1.20375	2.98702	0.00281715	0.0243016	NPIPA9
ENSG00000104388	653.492	-1.05594	0.353494	-2.98714	0.002816	0.0243016	RAB2A
ENSG00000129355	45.1858	1.51405	0.506944	2.98663	0.00282069	0.0243163	CDKN2D
ENSG00000113312	450.626	-1.01384	0.339576	-2.98561	0.00283014	0.0243819	TTC1
ENSG00000062716	3648.1	1.39775	0.468402	2.98407	0.00284439	0.0244887	VMP1
ENSG00000111144	487.039	-1.30543	0.437553	-2.98347	0.00285	0.0245094	LTA4H
ENSG00000165506	400.213	0.966749	0.324041	2.98342	0.00285049	0.0245094	DNAAF2
ENSG00000005238	26.6396	2.00791	0.673079	2.98317	0.00285283	0.0245136	ATOSB
ENSG00000175137	107.222	1.35935	0.455872	2.98188	0.00286488	0.0246012	SH3BP5L
ENSG00000197776	9.09042	4.87491	1.63507	2.98147	0.00286872	0.0246182	KLHDC1
ENSG00000117525	73.0398	1.44597	0.485069	2.98095	0.00287351	0.0246275	F3
ENSG00000162650	30.7993	1.86476	0.625542	2.98103	0.00287285	0.0246275	ATXN7L2
ENSG00000160323	11.8861	5.38777	1.80761	2.98061	0.00287674	0.0246391	ADAMTS13
ENSG00000171126	33.4586	2.14828	0.721171	2.97888	0.00289302	0.0247626	KCNG3
ENSG00000178878	11.1434	3.45524	1.16042	2.97758	0.00290537	0.0248522	APOLD1
ENSG00000277258	331.033	1.09825	0.368961	2.97659	0.00291475	0.0249164	PCGF2
ENSG00000172172	601.067	-1.01953	0.342665	-2.9753	0.00292698	0.0250048	MRPL13
ENSG00000277791	2375.11	-1.05065	0.35318	-2.97482	0.00293157	0.0250279	PSMB3
ENSG00000152669	57.3148	1.38867	0.466897	2.97426	0.00293698	0.025058	CCNO
ENSG00000090273	889.588	-1.01465	0.341311	-2.97281	0.00295083	0.025138	NUDC
ENSG00000152767	72.5272	-1.33383	0.448695	-2.97269	0.00295205	0.025138	FARP1
ENSG00000170017	905.898	-1.01534	0.341513	-2.97308	0.00294832	0.025138	ALCAM
ENSG00000101557	515.977	-1.11951	0.376702	-2.97186	0.00295999	0.0251686	USP14
ENSG00000105556	139.273	1.13971	0.383517	2.97172	0.00296135	0.0251686	MIER2
ENSG00000180233	97.6363	1.16555	0.392207	2.97178	0.00296077	0.0251686	ZNRF2
ENSG00000119760	446.562	1.27556	0.429624	2.96901	0.00298761	0.0253755	SUPT7L
ENSG00000102158	503.858	-1.05552	0.355606	-2.96823	0.00299524	0.0254241	MAGT1
ENSG00000049541	330.334	-1.1318	0.381401	-2.96749	0.00300239	0.0254684	RFC2
ENSG00000180901	168.539	1.05063	0.354138	2.96672	0.0030099	0.0254995	KCTD2
ENSG00000164778	13.5007	2.41587	0.814314	2.96675	0.00300963	0.0254995	EN2
ENSG00000132661	725.389	1.19784	0.403855	2.96603	0.00301674	0.0255411	NXT1
ENSG00000023734	1246.62	-0.955091	0.322114	-2.96507	0.00302615	0.0256044	STRAP
ENSG00000142684	526.07	0.905983	0.305659	2.96403	0.00303637	0.02563	ZNF593
ENSG00000236334	152.281	-1.22834	0.414366	-2.96438	0.00303291	0.02563	PPIAL4G
ENSG00000213918	7.91553	3.6225	1.22218	2.96398	0.00303692	0.02563	DNASE1
ENSG00000141030	1207.82	-0.996073	0.336038	-2.96417	0.00303503	0.02563	COPS3
ENSG00000131966	310.513	-1.02396	0.34553	-2.96346	0.003042	0.0256402	ACTR10
ENSG00000177508	47.4086	1.55695	0.525351	2.96363	0.00304032	0.0256402	IRX3
ENSG00000172262	222.239	1.61128	0.544005	2.96189	0.00305757	0.0257551	ZNF131
ENSG00000198554	167.212	-1.31899	0.445389	-2.96143	0.00306216	0.0257774	WDHD1
ENSG00000108946	1127.72	-0.961411	0.324765	-2.96033	0.00307313	0.0258533	PRKAR1A
ENSG00000004455	530.197	-1.02345	0.345866	-2.9591	0.00308537	0.0259398	AK2
ENSG00000262484	3.83252	5.98801	2.02492	2.95717	0.00310482	0.0260706	CCER2
ENSG00000179943	166.362	1.2115	0.409685	2.95716	0.00310486	0.0260706	FIZ1
ENSG00000244038	1442.08	-1.14554	0.387452	-2.9566	0.0031105	0.0260745	DDOST
ENSG00000166483	304.791	1.40028	0.473568	2.95687	0.00310774	0.0260745	WEE1
ENSG00000166924	15.5733	4.45084	1.50543	2.95653	0.00311123	0.0260745	NYAP1
ENSG00000134013	954.65	-0.98155	0.33202	-2.9563	0.00311357	0.0260776	LOXL2
ENSG00000176597	54.0032	1.44894	0.490192	2.95586	0.00311803	0.0260985	B3GNT5
ENSG00000107537	166.351	-1.31914	0.446448	-2.95474	0.00312931	0.0261764	PHYH
ENSG00000168496	571.676	-1.26018	0.426916	-2.95182	0.00315908	0.0264087	FEN1
ENSG00000183971	11.4681	2.71814	0.921802	2.94872	0.00319091	0.0266244	NPW
ENSG00000125875	345.836	0.929343	0.315167	2.94873	0.00319083	0.0266244	TBC1D20
ENSG00000128311	284.653	-1.26926	0.430407	-2.94897	0.00318834	0.0266244	TST
ENSG00000181222	1663.45	2.09659	0.711207	2.94793	0.0031991	0.0266715	POLR2A
ENSG00000169169	55.3222	1.41398	0.479676	2.94779	0.00320058	0.0266715	CPT1C
ENSG00000105464	303.754	1.30912	0.444202	2.94714	0.00320732	0.0267109	GRIN2D
ENSG00000129315	407.664	1.47513	0.500604	2.94669	0.00321192	0.0267324	CCNT1
ENSG00000155850	498.765	-0.996567	0.338233	-2.94639	0.00321502	0.0267414	SLC26A2
ENSG00000135547	14.9106	4.13327	1.40322	2.94556	0.00322372	0.0267969	HEY2
ENSG00000023909	1708.52	-1.53781	0.522193	-2.94491	0.00323048	0.0268363	GCLM
ENSG00000104140	157.706	1.06627	0.362198	2.9439	0.00324104	0.0269071	RHOV
ENSG00000163735	2196.19	0.790093	0.268424	2.94345	0.00324576	0.0269295	CXCL5
ENSG00000185252	67.7523	1.31713	0.447529	2.94312	0.00324922	0.0269413	ZNF74
ENSG00000132561	152.399	-1.66281	0.565024	-2.94291	0.00325145	0.0269429	MATN2
ENSG00000009844	313.693	-1.14298	0.388439	-2.9425	0.00325578	0.0269451	VTA1
ENSG00000161016	8023.5	-0.84288	0.286433	-2.94268	0.00325389	0.0269451	RPL8
ENSG00000132341	3575.5	-0.768226	0.261111	-2.94214	0.00325951	0.0269591	RAN
ENSG00000119392	320.314	-1.03209	0.350818	-2.94195	0.00326155	0.0269592	GLE1
ENSG00000112685	92.9291	-1.6095	0.547577	-2.93931	0.00328945	0.0271728	EXOC2
ENSG00000143387	12.2028	4.2398	1.44275	2.93869	0.00329607	0.0272106	CTSK
ENSG00000196850	234.092	1.09149	0.371578	2.93745	0.00330926	0.0273024	PPTC7
ENSG00000102384	98.4482	-1.29336	0.440488	-2.93619	0.00332267	0.027396	CENPI
ENSG00000197111	2872.69	-0.783678	0.266929	-2.93591	0.00332573	0.0274041	PCBP2
ENSG00000005893	1001.57	-1.71384	0.584033	-2.93449	0.00334097	0.0275127	LAMP2
ENSG00000150782	440.944	-1.05985	0.361208	-2.93419	0.0033442	0.0275221	IL18
ENSG00000105643	168.335	1.04173	0.355064	2.93391	0.00334721	0.0275298	ARRDC2
ENSG00000176809	30.8186	2.54811	0.868869	2.93268	0.00336053	0.0276222	LRRC37A3
ENSG00000053371	205.268	-1.30034	0.443499	-2.93199	0.00336794	0.0276659	AKR7A2
ENSG00000091536	12.0706	3.71186	1.26682	2.93007	0.00338885	0.0278204	MYO15A
ENSG00000116731	141.571	1.24828	0.426152	2.9292	0.00339837	0.0278814	PRDM2
ENSG00000067992	100.303	-1.27933	0.436831	-2.92867	0.00340417	0.0279117	PDK3
ENSG00000089597	3273.98	-0.924514	0.316049	-2.92522	0.00344208	0.0281807	GANAB
ENSG00000198131	54.5775	1.72197	0.588694	2.92507	0.00344378	0.0281807	ZNF544
ENSG00000116120	566.629	-1.13536	0.388168	-2.92492	0.00344549	0.0281807	FARSB
ENSG00000119383	545.961	-1.32259	0.452165	-2.92503	0.00344426	0.0281807	PTPA
ENSG00000142694	65.0325	1.62929	0.557135	2.92441	0.00345106	0.0282089	EVA1B
ENSG00000184162	246.889	0.941394	0.321957	2.92397	0.00345598	0.0282317	NR2C2AP
ENSG00000138794	81.2155	-1.38583	0.474052	-2.92337	0.00346261	0.0282683	CASP6
ENSG00000183421	236.641	1.02396	0.350567	2.92086	0.00349062	0.0284582	RIPK4
ENSG00000183773	8.64778	4.39762	1.50567	2.92071	0.0034923	0.0284582	AIFM3
ENSG00000112511	76.1442	1.41926	0.485884	2.92098	0.00348933	0.0284582	PHF1
ENSG00000077044	672.964	1.20436	0.412413	2.92028	0.00349717	0.0284803	DGKD
ENSG00000148704	40.9205	2.48688	0.851741	2.91976	0.00350304	0.0285106	VAX1
ENSG00000197746	7573.04	-1.17013	0.400891	-2.91883	0.00351352	0.0285784	PSAP
ENSG00000101246	200.375	1.09973	0.376834	2.91833	0.00351917	0.0286067	ARFRP1
ENSG00000168679	312.6	-1.41241	0.484026	-2.91804	0.00352242	0.0286156	SLC16A4
ENSG00000164024	325.143	-1.0855	0.372089	-2.91731	0.00353063	0.0286538	METAP1
ENSG00000197283	21.0178	2.11927	0.726464	2.91724	0.00353144	0.0286538	SYNGAP1
ENSG00000177426	1043.85	0.874635	0.299876	2.91665	0.0035381	0.0286902	TGIF1
ENSG00000068489	323.145	-1.34741	0.462087	-2.91592	0.00354646	0.0287262	PRR11
ENSG00000187672	16.0756	3.23969	1.11105	2.91588	0.00354687	0.0287262	ERC2
ENSG00000099364	65.0582	1.30124	0.446305	2.91559	0.00355017	0.0287353	FBXL19
ENSG00000175470	257.232	1.27502	0.437415	2.91489	0.00355811	0.028773	PPP2R2D
ENSG00000185730	158.571	1.10593	0.379418	2.9148	0.00355916	0.028773	ZNF696
ENSG00000163029	206.861	-1.46515	0.502815	-2.9139	0.00356945	0.0288385	SMC6
ENSG00000074201	510.212	-0.936526	0.321519	-2.91282	0.00358181	0.0288856	CLNS1A
ENSG00000189114	97.4147	1.15693	0.397137	2.91318	0.00357768	0.0288856	BLOC1S3
ENSG00000101811	323.614	-1.05347	0.361646	-2.91298	0.00357997	0.0288856	CSTF2
ENSG00000169136	228.216	1.29087	0.443257	2.91224	0.0035885	0.0289219	ATF5
ENSG00000184640	1192.59	-0.906978	0.311458	-2.91204	0.00359076	0.0289225	SEPTIN9
ENSG00000104889	349.108	-1.07383	0.368782	-2.91183	0.00359313	0.0289241	RNASEH2A
ENSG00000172748	20.9866	2.96505	1.01838	2.91155	0.00359646	0.0289332	ZNF596
ENSG00000214087	332.729	0.981066	0.337018	2.91102	0.0036025	0.0289471	ARL16
ENSG00000113108	24.076	1.98493	0.68187	2.91102	0.00360254	0.0289471	APBB3
ENSG00000166716	267.33	1.16455	0.400115	2.91053	0.00360812	0.0289743	ZNF592
ENSG00000095261	423.505	-0.905731	0.311277	-2.90973	0.0036174	0.0290312	PSMD5
ENSG00000112186	134.797	-1.15958	0.398566	-2.90937	0.00362158	0.0290472	CAP2
ENSG00000185278	51.2348	1.50001	0.515684	2.90878	0.00362847	0.0290848	ZBTB37
ENSG00000058262	1209.41	-1.2395	0.426307	-2.90753	0.00364299	0.0291836	SEC61A1
ENSG00000100473	138.463	-1.61301	0.554999	-2.90633	0.00365701	0.0292782	COCH
ENSG00000120948	119.661	-1.28929	0.443824	-2.90496	0.00367295	0.0293703	TARDBP
ENSG00000102572	363.109	-1.15909	0.398993	-2.90504	0.00367204	0.0293703	STK24
ENSG00000132613	368.564	0.905066	0.31178	2.90291	0.00369719	0.0295463	MTSS2
ENSG00000100225	345.595	-0.995006	0.342846	-2.9022	0.00370556	0.0295953	FBXO7
ENSG00000100867	97.0889	1.4018	0.483236	2.90085	0.00372146	0.0296509	DHRS2
ENSG00000137834	212.087	1.14995	0.396369	2.90122	0.00371718	0.0296509	SMAD6
ENSG00000175895	76.222	1.32518	0.456817	2.9009	0.00372095	0.0296509	PLEKHF2
ENSG00000096872	129.79	-1.22816	0.423362	-2.90098	0.00371999	0.0296509	IFT74
ENSG00000279274	190.344	1.24141	0.428021	2.90034	0.00372753	0.0296635	ENSG00000279274
ENSG00000279115	190.344	1.24141	0.428021	2.90034	0.00372753	0.0296635	ENSG00000279115
ENSG00000166341	11.2031	2.72713	0.940708	2.89902	0.00374336	0.029759	DCHS1
ENSG00000161970	847.844	-1.26854	0.437583	-2.89896	0.00374402	0.029759	RPL26
ENSG00000142892	218.793	-1.20434	0.415525	-2.89835	0.0037513	0.0297811	PIGK
ENSG00000064787	44.0721	-1.81107	0.624836	-2.89847	0.00374989	0.0297811	BCAS1
ENSG00000147044	164.371	-1.54656	0.533724	-2.89769	0.00375924	0.0298085	CASK
ENSG00000147130	165.439	-1.21833	0.420433	-2.8978	0.00375795	0.0298085	ZMYM3
ENSG00000188613	41.4402	1.48664	0.513279	2.89637	0.00377512	0.0299165	NANOS1
ENSG00000277877	4.39319	5.54298	1.9148	2.89481	0.00379383	0.0300109	ENSG00000277877
ENSG00000154001	188.015	-1.12485	0.388563	-2.89491	0.00379271	0.0300109	PPP2R5E
ENSG00000167196	369.522	-1.03404	0.35716	-2.89516	0.00378964	0.0300109	FBXO22
ENSG00000178127	673.696	-0.897091	0.309929	-2.89451	0.00379752	0.0300222	NDUFV2
ENSG00000198836	257.743	-1.11403	0.385089	-2.89292	0.00381675	0.0301382	OPA1
ENSG00000158106	58.5523	1.62049	0.560142	2.89299	0.00381593	0.0301382	RHPN1
ENSG00000164576	130.788	1.45768	0.504016	2.89214	0.00382633	0.0301959	SAP30L
ENSG00000133119	330.672	-1.13061	0.391085	-2.89096	0.00384066	0.030274	RFC3
ENSG00000176896	19.233	2.23407	0.77278	2.89095	0.0038408	0.030274	TCEANC
ENSG00000168505	57.8856	1.45569	0.503588	2.89063	0.0038447	0.0302867	GBX2
ENSG00000105552	381.974	-0.945138	0.327029	-2.89007	0.00385152	0.0303224	BCAT2
ENSG00000116903	288.007	1.67895	0.581399	2.88777	0.00387979	0.0305269	EXOC8
ENSG00000026508	2858.97	-1.34142	0.464551	-2.88756	0.00388238	0.0305291	CD44
ENSG00000101384	2290.88	0.839158	0.290691	2.88677	0.00389217	0.0305879	JAG1
ENSG00000178209	4164.92	1.64494	0.569995	2.88588	0.00390324	0.0306568	PLEC
ENSG00000174442	381.058	-0.924107	0.320242	-2.88565	0.00390602	0.0306604	ZWILCH
ENSG00000198056	222.951	-1.13984	0.395035	-2.8854	0.00390915	0.0306668	PRIM1
ENSG00000163374	283.731	0.956134	0.331435	2.88483	0.00391627	0.0306866	YY1AP1
ENSG00000125870	769.348	-0.892126	0.309248	-2.88483	0.00391631	0.0306866	SNRPB2
ENSG00000142875	104.877	-1.50581	0.522073	-2.88428	0.00392308	0.0307034	PRKACB
ENSG00000135480	13610.7	-0.978218	0.33914	-2.8844	0.00392155	0.0307034	KRT7
ENSG00000074855	46.924	1.71922	0.596238	2.88345	0.0039335	0.0307668	ANO8
ENSG00000141448	81.7642	1.2954	0.449454	2.88217	0.00394942	0.0308731	GATA6
ENSG00000163435	1589.49	1.13014	0.392214	2.88144	0.00395866	0.030927	ELF3
ENSG00000254598	328.305	-1.07622	0.373702	-2.87988	0.00397831	0.0310622	CSNK2A3
ENSG00000172757	9357.76	-1.13804	0.395222	-2.87949	0.0039832	0.0310821	CFL1
ENSG00000128708	672.644	-1.03734	0.36038	-2.87845	0.00399631	0.031166	HAT1
ENSG00000134321	125.591	11.2049	3.8946	2.87705	0.00401415	0.0312279	RSAD2
ENSG00000146047	10.1606	3.5182	1.22296	2.8768	0.00401733	0.0312279	H2BC1
ENSG00000204540	12.0715	3.94528	1.37128	2.87708	0.00401368	0.0312279	PSORS1C1
ENSG00000213719	1947.06	-0.931048	0.323639	-2.87681	0.00401713	0.0312279	CLIC1
ENSG00000106367	538.735	-1.08862	0.378305	-2.87764	0.00400667	0.0312279	AP1S1
ENSG00000147813	104.812	1.39679	0.485576	2.87655	0.00402042	0.0312279	NAPRT
ENSG00000148331	225.665	1.13404	0.394238	2.87653	0.00402073	0.0312279	ASB6
ENSG00000162434	685.491	-1.12471	0.39111	-2.87569	0.0040314	0.03128	JAK1
ENSG00000160299	274.741	1.59572	0.554912	2.87563	0.00403217	0.03128	PCNT
ENSG00000135974	288.633	1.24281	0.432346	2.87456	0.00404586	0.0313679	C2orf49
ENSG00000181026	651.741	1.20646	0.419821	2.87374	0.00405643	0.0314314	AEN
ENSG00000149428	696.876	-0.967715	0.336997	-2.87158	0.00408426	0.0316277	HYOU1
ENSG00000242265	555.729	-1.20566	0.419886	-2.8714	0.00408654	0.0316277	PEG10
ENSG00000197958	1735.09	0.962543	0.335267	2.87097	0.00409209	0.0316522	RPL12
ENSG00000074319	380.865	-0.965983	0.336512	-2.87057	0.00409727	0.0316738	TSG101
ENSG00000115556	19.7159	3.18095	1.10829	2.87013	0.004103	0.0316811	PLCD4
ENSG00000100221	120.089	1.21638	0.423788	2.87026	0.00410135	0.0316811	JOSD1
ENSG00000128739	162.839	-1.65474	0.576649	-2.86959	0.00411009	0.0317173	SNRPN
ENSG00000213903	3.8203	5.49489	1.9155	2.86865	0.00412227	0.0317928	LTB4R
ENSG00000182551	437.317	-1.15525	0.402784	-2.86816	0.00412866	0.0318236	ADI1
ENSG00000166507	16.0687	2.36604	0.824989	2.86797	0.00413115	0.0318243	NDST2
ENSG00000166987	114.789	1.22201	0.426206	2.86718	0.00414144	0.031885	MBD6
ENSG00000167699	501.201	-0.889207	0.310193	-2.86663	0.0041487	0.0319223	GLOD4
ENSG00000046604	913.696	-1.08877	0.379896	-2.86597	0.00415735	0.0319704	DSG2
ENSG00000179674	12.9707	2.79211	0.9744	2.86546	0.00416402	0.0320031	ARL14
ENSG00000230667	221.256	-1.08755	0.379775	-2.86367	0.00418758	0.0321655	SETSIP
ENSG00000124486	1076.96	-0.980249	0.342351	-2.86329	0.00419267	0.0321859	USP9X
ENSG00000147400	357.356	-1.1771	0.411141	-2.86301	0.00419639	0.0321958	CETN2
ENSG00000178188	173.37	0.984972	0.344127	2.86223	0.00420671	0.0322563	SH2B1
ENSG00000153015	114.675	-1.31174	0.458408	-2.86152	0.0042162	0.0323104	CWC27
ENSG00000181143	76.0034	1.60171	0.559812	2.86115	0.00422107	0.032329	MUC16
ENSG00000279282	11.2018	4.29233	1.50093	2.85979	0.0042392	0.0324491	ENSG00000279282
ENSG00000140526	550.952	-1.32716	0.464239	-2.85879	0.00425266	0.0325333	ABHD2
ENSG00000099365	23.2259	2.02145	0.707433	2.85745	0.00427066	0.0326354	STX1B
ENSG00000196950	313.581	-0.966359	0.338192	-2.85743	0.00427093	0.0326354	SLC39A10
ENSG00000180817	739.546	-0.952172	0.3335	-2.85509	0.00430251	0.0328388	PPA1
ENSG00000137845	1183.95	-1.22788	0.430056	-2.85515	0.00430166	0.0328388	ADAM10
ENSG00000169599	223.756	-1.33647	0.468179	-2.85462	0.00430882	0.0328492	NFU1
ENSG00000170417	48.1476	1.50513	0.527231	2.85479	0.0043065	0.0328492	TMEM182
ENSG00000116039	13.3595	2.47423	0.867026	2.8537	0.00432135	0.0329258	ATP6V1B1
ENSG00000180425	45.6318	1.46001	0.512058	2.85126	0.00435467	0.0331415	C11orf71
ENSG00000127586	153.472	1.80782	0.634037	2.85129	0.00435419	0.0331415	CHTF18
ENSG00000160602	48.3493	1.82288	0.639446	2.85072	0.00436197	0.0331724	NEK8
ENSG00000001497	463.114	-1.29405	0.453956	-2.8506	0.00436374	0.0331724	LAS1L
ENSG00000268279	3.97767	5.4828	1.92421	2.84939	0.00438038	0.0332798	ENSG00000268279
ENSG00000150760	288.961	-1.06271	0.373032	-2.84885	0.00438777	0.0333168	DOCK1
ENSG00000170523	4166.86	-0.951856	0.334188	-2.84826	0.00439585	0.0333591	KRT83
ENSG00000182220	774.695	-1.03854	0.364691	-2.84773	0.00440324	0.0333961	ATP6AP2
ENSG00000167005	534.416	-1.3275	0.466443	-2.84601	0.00442706	0.0335575	NUDT21
ENSG00000012963	121.463	-1.19807	0.421012	-2.8457	0.00443136	0.0335709	UBR7
ENSG00000203618	4.99139	5.4582	1.91858	2.84491	0.00444235	0.0336349	GP1BB
ENSG00000013810	696.454	-1.08264	0.381154	-2.84044	0.00450517	0.0340911	TACC3
ENSG00000172531	1880.66	-0.980216	0.345304	-2.83871	0.00452967	0.0342374	PPP1CA
ENSG00000125447	199.133	1.1758	0.414199	2.83873	0.00452941	0.0342374	GGA3
ENSG00000116906	266.4	-0.97806	0.344763	-2.83691	0.0045553	0.0344115	GNPAT
ENSG00000248333	280.486	1.80915	0.637864	2.83627	0.0045644	0.0344491	CDK11B
ENSG00000136770	192.023	-1.07952	0.380648	-2.83601	0.00456808	0.0344491	DNAJC1
ENSG00000187626	44.7557	2.18056	0.768849	2.83614	0.00456631	0.0344491	ZKSCAN4
ENSG00000162819	255.002	-1.00947	0.356007	-2.83554	0.00457483	0.0344804	BROX
ENSG00000124216	207.43	1.17111	0.413179	2.8344	0.00459116	0.0345838	SNAI1
ENSG00000056050	108.569	-1.25024	0.441149	-2.83405	0.00459621	0.0346021	HPF1
ENSG00000184575	725.516	-0.943245	0.332879	-2.8336	0.00460269	0.0346312	XPOT
ENSG00000083845	6443.3	-0.828674	0.292489	-2.83318	0.00460879	0.0346575	RPS5
ENSG00000198668	2319.07	-0.797051	0.281346	-2.83299	0.00461144	0.0346578	CALM1
ENSG00000126602	1042.08	-0.908111	0.320635	-2.83222	0.00462258	0.0346847	TRAP1
ENSG00000184381	17.1826	2.28292	0.805956	2.83256	0.00461775	0.0346847	PLA2G6
ENSG00000109805	230.098	-1.34191	0.473805	-2.8322	0.00462288	0.0346847	NCAPG
ENSG00000093144	294.445	-0.989684	0.349546	-2.83134	0.00463537	0.0347466	ECHDC1
ENSG00000106049	300.499	-0.992349	0.350496	-2.83127	0.00463638	0.0347466	HIBADH
ENSG00000133619	41.4814	1.85163	0.654165	2.83052	0.0046472	0.034808	KRBA1
ENSG00000013375	153.087	-1.35753	0.479685	-2.83004	0.00465415	0.0348404	PGM3
ENSG00000110046	183.029	1.46198	0.516772	2.82906	0.00466851	0.0349281	ATG2A
ENSG00000051180	104.024	-1.2209	0.431628	-2.8286	0.00467516	0.0349581	RAD51
ENSG00000169245	45.5062	9.57317	3.38505	2.82807	0.00468293	0.0349965	CXCL10
ENSG00000141556	543.349	-0.944528	0.334011	-2.82784	0.0046864	0.0350027	TBCD
ENSG00000129493	338.086	-1.36199	0.481692	-2.82751	0.00469122	0.035019	HEATR5A
ENSG00000070444	174.58	0.999114	0.353433	2.82688	0.00470033	0.0350672	MNT
ENSG00000149091	170.622	1.07291	0.379574	2.8266	0.00470448	0.0350785	DGKZ
ENSG00000149485	1431.69	-1.65524	0.585654	-2.82631	0.0047088	0.0350909	FADS1
ENSG00000116221	474.428	-0.922664	0.326799	-2.82334	0.00475259	0.0353973	MRPL37
ENSG00000169727	1214.52	-0.815383	0.288852	-2.82284	0.00476008	0.0354233	GPS1
ENSG00000075218	167.031	-1.12813	0.399657	-2.82275	0.00476142	0.0354233	GTSE1
ENSG00000099875	546.747	1.32314	0.468944	2.82152	0.00477963	0.0355387	MKNK2
ENSG00000160746	115.152	-1.21694	0.431345	-2.82126	0.00478359	0.0355483	ANO10
ENSG00000197451	2615.13	-0.818957	0.290382	-2.82028	0.0047982	0.0356169	HNRNPAB
ENSG00000204531	8.48534	3.56719	1.26481	2.82035	0.00479717	0.0356169	POU5F1
ENSG00000025796	277.69	-1.07605	0.381622	-2.81967	0.00480737	0.035665	SEC63
ENSG00000162572	89.9245	5.75481	2.04141	2.81904	0.00481671	0.0356943	SCNN1D
ENSG00000167371	6.14461	3.52276	1.24961	2.81909	0.00481597	0.0356943	PRRT2
ENSG00000113048	582.182	-1.05533	0.374427	-2.81852	0.00482454	0.0357324	MRPS27
ENSG00000156030	279.225	1.50577	0.534444	2.81745	0.00484065	0.0358316	MIDEAS
ENSG00000159423	94.1022	-1.22033	0.43317	-2.81722	0.00484417	0.0358377	ALDH4A1
ENSG00000133316	725.48	1.33562	0.474197	2.81659	0.00485368	0.035888	WDR74
ENSG00000184949	11.446	3.52495	1.25158	2.8164	0.00485657	0.0358893	FAM227A
ENSG00000221883	77.0029	1.6369	0.581344	2.81572	0.00486682	0.035945	ENSG00000221883
ENSG00000115998	70.6437	1.30727	0.464467	2.81457	0.00488428	0.0360501	C2orf42
ENSG00000068366	155.738	-1.42201	0.505259	-2.81442	0.00488649	0.0360501	ACSL4
ENSG00000177842	53.1367	1.34355	0.477472	2.81388	0.0048948	0.0360713	ZNF620
ENSG00000160408	11.9117	2.49301	0.885916	2.81404	0.00489227	0.0360713	ST6GALNAC6
ENSG00000165487	134.071	-1.22806	0.43661	-2.81271	0.00491263	0.0361825	MICU2
ENSG00000277058	59.3532	-1.39942	0.497689	-2.81183	0.00492612	0.0362617	HNRNPCL3
ENSG00000140450	17.4393	2.55032	0.907271	2.81098	0.00493905	0.0363165	ARRDC4
ENSG00000132471	267.433	-1.04228	0.370775	-2.81108	0.00493761	0.0363165	WBP2
ENSG00000112658	215.435	0.949817	0.338014	2.80999	0.00495427	0.0364082	SRF
ENSG00000179412	59.473	-1.39623	0.497085	-2.80883	0.00497217	0.0364892	HNRNPCL4
ENSG00000118004	5.15755	5.2292	1.86179	2.8087	0.00497423	0.0364892	COLEC11
ENSG00000144395	24.1947	2.02928	0.722532	2.80856	0.00497631	0.0364892	CCDC150
ENSG00000234545	102.277	1.61299	0.574257	2.80884	0.00497207	0.0364892	FAM133B
ENSG00000150768	277.269	-1.0104	0.359885	-2.80756	0.00499186	0.0365731	DLAT
ENSG00000164346	272.344	-1.03606	0.369037	-2.80747	0.00499326	0.0365731	NSA2
ENSG00000166710	2993.16	0.876464	0.312379	2.80577	0.0050196	0.0367051	B2M
ENSG00000005187	34.255	-1.89198	0.674289	-2.80589	0.00501782	0.0367051	ACSM3
ENSG00000077097	455.873	-1.19444	0.425669	-2.80604	0.00501552	0.0367051	TOP2B
ENSG00000103035	831.319	-0.836083	0.298085	-2.80485	0.00503399	0.03679	PSMD7
ENSG00000160961	54.1076	1.98864	0.709165	2.8042	0.00504422	0.0368445	ZNF333
ENSG00000118785	1235.6	-1.70187	0.606983	-2.80382	0.00505015	0.0368472	SPP1
ENSG00000001084	1269.48	-0.802635	0.286264	-2.80383	0.00504995	0.0368472	GCLC
ENSG00000113643	802.235	-1.1284	0.402596	-2.80281	0.00506587	0.0369416	RARS1
ENSG00000150594	8.53897	4.77771	1.70486	2.80241	0.00507224	0.03695	ADRA2A
ENSG00000274211	97.9033	1.43517	0.512124	2.80239	0.00507261	0.03695	SOCS7
ENSG00000122642	578.127	-1.66197	0.593281	-2.80133	0.00508926	0.0370509	FKBP9
ENSG00000173402	873.093	-1.68944	0.603139	-2.80107	0.00509331	0.0370601	DAG1
ENSG00000164199	66.2543	1.67664	0.598689	2.80052	0.005102	0.0371029	ADGRV1
ENSG00000165240	116.286	-1.26984	0.45357	-2.79966	0.00511565	0.0371818	ATP7A
ENSG00000105171	638.906	-0.865625	0.309265	-2.79898	0.00512646	0.0372399	POP4
ENSG00000175792	591.683	-1.05946	0.378705	-2.7976	0.0051484	0.0373788	RUVBL1
ENSG00000103495	893.3	0.87343	0.31226	2.79713	0.00515591	0.0373923	MAZ
ENSG00000273559	276.296	1.90944	0.682608	2.79727	0.00515371	0.0373923	CWC25
ENSG00000108588	906.519	-0.996998	0.356687	-2.79516	0.00518733	0.0375996	CCDC47
ENSG00000077147	1779	-1.00918	0.361089	-2.79482	0.00519284	0.037619	TM9SF3
ENSG00000110429	178.927	-1.10794	0.396482	-2.79442	0.00519922	0.0376446	FBXO3
ENSG00000174371	189.899	-1.01689	0.364078	-2.79305	0.00522132	0.0377428	EXO1
ENSG00000131467	1470.76	-0.873719	0.312782	-2.79337	0.00521612	0.0377428	PSME3
ENSG00000128713	12.4729	2.4303	0.870095	2.79314	0.00521989	0.0377428	HOXD11
ENSG00000132003	68.2164	1.25822	0.450558	2.79259	0.00522878	0.0377761	ZSWIM4
ENSG00000101004	70.148	1.29614	0.464195	2.79223	0.0052346	0.0377916	NINL
ENSG00000147416	287.007	-0.991748	0.355197	-2.79211	0.00523663	0.0377916	ATP6V1B2
ENSG00000222038	977.298	-1.15856	0.415063	-2.79128	0.00525003	0.0378676	POTEJ
ENSG00000136731	829.829	-1.04502	0.374524	-2.79027	0.00526647	0.0379655	UGGT1
ENSG00000144224	470.656	-0.968229	0.347073	-2.7897	0.0052757	0.0380115	UBXN4
ENSG00000115806	481.692	-1.22395	0.438838	-2.78907	0.00528605	0.0380653	GORASP2
ENSG00000179111	23.0415	1.98081	0.710305	2.78868	0.00529238	0.0380902	HES7
ENSG00000253831	18.7999	2.05715	0.737822	2.78814	0.00530117	0.0381327	ETV3L
ENSG00000106003	112.965	1.41926	0.509137	2.78759	0.00531025	0.0381773	LFNG
ENSG00000136021	262.405	-0.949803	0.340768	-2.78725	0.00531579	0.0381965	SCYL2
ENSG00000196834	977.872	-1.15839	0.415693	-2.78665	0.00532567	0.0382466	POTEI
ENSG00000148399	201.984	1.04232	0.37456	2.78278	0.00538949	0.0386841	DPH7
ENSG00000047056	70.2024	1.50876	0.54221	2.7826	0.00539245	0.0386844	WDR37
ENSG00000136156	1234.57	-1.20843	0.434317	-2.78236	0.00539653	0.0386927	ITM2B
ENSG00000197362	77.8504	1.35657	0.487784	2.78109	0.00541766	0.0388232	ZNF786
ENSG00000146729	379.451	-1.01884	0.366578	-2.77933	0.00544713	0.0390132	NIPSNAP2
ENSG00000260916	721.636	-1.03747	0.373501	-2.77768	0.00547488	0.0391908	CCPG1
ENSG00000160200	52.5976	-1.653	0.595237	-2.77706	0.00548539	0.0392448	CBS
ENSG00000101608	1720.66	-0.797553	0.287321	-2.77582	0.00550622	0.0393726	MYL12A
ENSG00000172354	1325.8	-0.930198	0.33516	-2.77539	0.00551361	0.0394041	GNB2
ENSG00000214435	32.6514	-1.65627	0.596829	-2.77511	0.00551824	0.0394074	AS3MT
ENSG00000108669	267.715	1.25714	0.45305	2.77483	0.00552298	0.0394074	CYTH1
ENSG00000184661	385.979	-1.04969	0.378276	-2.77494	0.00552112	0.0394074	CDCA2
ENSG00000177666	831.325	1.1699	0.421658	2.77453	0.00552812	0.0394093	PNPLA2
ENSG00000197483	98.9942	1.3522	0.487371	2.77447	0.0055292	0.0394093	ZNF628
ENSG00000255524	8.58142	2.86483	1.03275	2.77399	0.00553731	0.0394459	NPIPB8
ENSG00000143632	993.223	-1.00063	0.360883	-2.77273	0.00555877	0.0395775	ACTA1
ENSG00000034152	700.31	1.22373	0.44156	2.77138	0.00558193	0.0396571	MAP2K3
ENSG00000166704	35.2838	1.55139	0.559745	2.77161	0.00557803	0.0396571	ZNF606
ENSG00000154781	140.762	1.54284	0.556657	2.77162	0.00557778	0.0396571	CCDC174
ENSG00000184178	61.0898	-1.42372	0.51372	-2.77139	0.00558181	0.0396571	SCFD2
ENSG00000174748	2331.33	-0.793198	0.286242	-2.77108	0.0055871	0.0396726	RPL15
ENSG00000131462	646.996	-1.01774	0.367432	-2.76987	0.00560779	0.0397982	TUBG1
ENSG00000069966	239.339	-1.12569	0.406473	-2.76941	0.00561579	0.0398123	GNB5
ENSG00000147804	510.718	1.07555	0.388365	2.76942	0.00561555	0.0398123	SLC39A4
ENSG00000163704	77.2792	1.23391	0.445577	2.76923	0.00561881	0.0398124	PRRT3
ENSG00000104805	1038.31	-1.04368	0.377129	-2.76744	0.0056498	0.0400106	NUCB1
ENSG00000086730	12.519	2.84591	1.02865	2.76666	0.0056634	0.0400855	LAT2
ENSG00000139842	549.53	-1.07934	0.390166	-2.76636	0.0056686	0.0401009	CUL4A
ENSG00000160752	527.806	-0.864232	0.312579	-2.76484	0.00569507	0.0402667	FDPS
ENSG00000140525	559.494	-0.976191	0.3531	-2.76463	0.00569874	0.0402711	FANCI
ENSG00000204634	243.823	1.01294	0.366443	2.76425	0.00570546	0.0402971	TBC1D8
ENSG00000168002	772.969	-1.11076	0.401918	-2.76365	0.00571595	0.0403282	POLR2G
ENSG00000147394	41.7626	-1.49894	0.542352	-2.76378	0.00571368	0.0403282	ZNF185
ENSG00000123131	1778.49	-1.11855	0.404779	-2.76336	0.00572104	0.0403426	PRDX4
ENSG00000174903	599.67	-0.863873	0.31273	-2.76236	0.00573854	0.0403801	RAB1B
ENSG00000100567	1706.42	-0.799298	0.289349	-2.7624	0.00573789	0.0403801	PSMA3
ENSG00000119314	693.022	-0.864876	0.313089	-2.7624	0.00573781	0.0403801	PTBP3
ENSG00000148362	484.789	1.21101	0.438377	2.76249	0.00573616	0.0403801	PAXX
ENSG00000159023	37.3927	-1.67697	0.607778	-2.75918	0.0057946	0.0407456	EPB41
ENSG00000183513	200.209	0.913393	0.331051	2.75907	0.00579664	0.0407456	COA5
ENSG00000204371	154.769	-1.11017	0.40267	-2.75701	0.00583331	0.0409816	EHMT2
ENSG00000168502	414.594	1.26124	0.457496	2.75683	0.00583643	0.0409818	MTCL1
ENSG00000105835	1223.09	-0.921613	0.334373	-2.75624	0.00584699	0.0410342	NAMPT
ENSG00000141252	262.082	-1.04843	0.380475	-2.75557	0.00585899	0.0410749	VPS53
ENSG00000114450	132.628	-1.12793	0.409303	-2.75573	0.00585616	0.0410749	GNB4
ENSG00000115306	1477.4	1.53156	0.555874	2.75522	0.00586527	0.0410972	SPTBN1
ENSG00000131981	502.912	-0.872108	0.316589	-2.7547	0.00587457	0.0411406	LGALS3
ENSG00000136758	976.44	-0.837089	0.303978	-2.75378	0.0058911	0.0412128	YME1L1
ENSG00000204305	9.34527	2.68189	0.973836	2.75394	0.00588821	0.0412128	AGER
ENSG00000092470	133.455	-1.3709	0.497894	-2.75341	0.00589785	0.0412383	WDR76
ENSG00000196189	20.6519	8.14571	2.96125	2.75076	0.00594566	0.0415507	SEMA4A
ENSG00000102760	10.1869	2.89145	1.05139	2.75013	0.00595721	0.0416094	RGCC
ENSG00000076685	491.801	-1.10469	0.401728	-2.74984	0.00596249	0.0416243	NT5C2
ENSG00000168090	931.497	-0.906217	0.32962	-2.74928	0.00597263	0.0416512	COPS6
ENSG00000119318	1865.59	-0.95593	0.3477	-2.74929	0.00597244	0.0416512	RAD23B
ENSG00000121486	146.829	-1.11542	0.405774	-2.74888	0.00597996	0.0416775	TRMT1L
ENSG00000130821	71.5872	1.45891	0.530758	2.74873	0.00598268	0.0416775	SLC6A8
ENSG00000121417	58.4434	1.59614	0.580731	2.7485	0.00598683	0.0416844	ZNF211
ENSG00000173567	18.2667	2.24489	0.81693	2.74796	0.00599674	0.0417096	ADGRF3
ENSG00000147649	809.581	-0.919717	0.33468	-2.74805	0.00599506	0.0417096	MTDH
ENSG00000198000	365.299	1.68704	0.614196	2.74674	0.00601904	0.0418428	NOL8
ENSG00000005448	363.63	-1.05771	0.385126	-2.7464	0.00602533	0.0418645	WDR54
ENSG00000168884	230.874	0.919725	0.334917	2.74613	0.00603035	0.0418774	TNIP2
ENSG00000105669	726.926	-0.908335	0.330859	-2.74538	0.006044	0.0419502	COPE
ENSG00000198858	212.693	1.24451	0.4534	2.74483	0.00605421	0.0419991	R3HDM4
ENSG00000198961	202.249	-1.16109	0.423122	-2.74411	0.0060676	0.0420699	PJA2
ENSG00000088367	327.512	-1.04828	0.382364	-2.74158	0.00611448	0.0423728	EPB41L1
ENSG00000094804	321.491	-1.06642	0.389142	-2.74044	0.00613565	0.0424973	CDC6
ENSG00000105321	173.301	1.4572	0.531978	2.73921	0.00615868	0.0426345	CCDC9
ENSG00000147119	243.742	1.10444	0.403237	2.73894	0.00616369	0.0426469	CHST7
ENSG00000164056	14.9375	2.5498	0.932038	2.73572	0.00622431	0.0430439	SPRY1
ENSG00000141504	341.798	0.890395	0.325548	2.73506	0.00623689	0.0431038	SAT2
ENSG00000130449	314.909	1.20677	0.441244	2.73492	0.00623947	0.0431038	ZSWIM6
ENSG00000170442	4327.49	-0.898337	0.328522	-2.73448	0.00624782	0.043139	KRT86
ENSG00000272391	358.877	0.934957	0.341949	2.7342	0.00625317	0.0431534	POM121C
ENSG00000204954	200.151	0.995876	0.364423	2.73275	0.00628085	0.0432993	C12orf73
ENSG00000189060	996.923	0.8658	0.316817	2.73281	0.00627969	0.0432993	H1-0
ENSG00000149930	329.536	1.44731	0.530009	2.73073	0.0063194	0.0435424	TAOK2
ENSG00000108984	63.4983	-1.58764	0.581443	-2.73051	0.0063236	0.0435487	MAP2K6
ENSG00000176919	10.1433	3.40771	1.24854	2.72935	0.00634594	0.0436799	C8G
ENSG00000127334	170.154	1.23091	0.451168	2.72827	0.00636675	0.0438004	DYRK2
ENSG00000204344	58.6737	1.32279	0.484979	2.72751	0.00638138	0.0438782	STK19
ENSG00000135835	21.4796	3.852	1.41244	2.7272	0.0063875	0.0438945	KIAA1614
ENSG00000073578	366.928	-1.02682	0.376533	-2.72705	0.00639038	0.0438945	SDHA
ENSG00000185630	401.846	-0.982164	0.360193	-2.72677	0.00639568	0.0439081	PBX1
ENSG00000146476	175.47	-1.13014	0.414549	-2.72619	0.00640698	0.043963	ARMT1
ENSG00000129474	648.801	0.801083	0.293915	2.72556	0.00641934	0.0440134	AJUBA
ENSG00000163527	1629.33	-1.01065	0.370816	-2.72547	0.00642097	0.0440134	STT3B
ENSG00000143641	1053.02	-1.22471	0.449505	-2.72457	0.00643857	0.0440789	GALNT2
ENSG00000161800	389.975	-1.02545	0.376433	-2.72413	0.00644716	0.0440789	RACGAP1
ENSG00000105379	1080.65	-1.04164	0.382371	-2.72417	0.00644635	0.0440789	ETFB
ENSG00000164309	4.15492	5.36874	1.97039	2.72471	0.00643572	0.0440789	CMYA5
ENSG00000145990	33.2939	1.53476	0.563357	2.72431	0.00644368	0.0440789	GFOD1
ENSG00000114850	1403.23	-1.21602	0.44646	-2.7237	0.0064556	0.0441138	SSR3
ENSG00000082212	227.992	-1.15308	0.423406	-2.72334	0.0064625	0.0441382	ME2
ENSG00000153879	728.468	0.906369	0.332859	2.72298	0.00646951	0.0441406	CEBPG
ENSG00000115919	1857.86	-0.895606	0.328901	-2.72303	0.0064687	0.0441406	KYNU
ENSG00000196422	87.5909	1.8231	0.669633	2.72254	0.00647826	0.0441775	PPP1R26
ENSG00000165507	13.3278	3.26888	1.20083	2.72219	0.00648504	0.044201	DEPP1
ENSG00000018699	204.188	-1.17411	0.431508	-2.72095	0.00650939	0.0443442	TTC27
ENSG00000136026	842.99	-0.948597	0.348793	-2.71966	0.00653499	0.0444957	CKAP4
ENSG00000197172	65.3166	-1.28733	0.4734	-2.71934	0.0065413	0.0445158	MAGEA6
ENSG00000261812	155.757	-1.06819	0.392838	-2.71915	0.00654496	0.0445179	TUBB8P7
ENSG00000137713	248.732	-0.965351	0.355122	-2.71836	0.0065606	0.0446013	PPP2R1B
ENSG00000103404	138.529	1.16483	0.428798	2.71649	0.00659774	0.0448308	USP31
ENSG00000187193	1203.53	0.93231	0.343384	2.71506	0.00662633	0.045002	MT1X
ENSG00000039650	224.067	1.43481	0.528676	2.71397	0.00664829	0.045128	PNKP
ENSG00000130227	835.893	-0.970511	0.357634	-2.7137	0.0066537	0.0451416	XPO7
ENSG00000133318	1205.59	-1.19733	0.441381	-2.7127	0.00667374	0.0452312	RTN3
ENSG00000163430	482.593	-1.79821	0.662879	-2.71272	0.00667325	0.0452312	FSTL1
ENSG00000167792	483.958	-0.878833	0.32405	-2.71203	0.00668725	0.0452871	NDUFV1
ENSG00000072506	860.421	-1.20235	0.443352	-2.71195	0.00668883	0.0452871	HSD17B10
ENSG00000125798	478.78	0.990218	0.365225	2.71125	0.00670297	0.0453598	FOXA2
ENSG00000132478	205.605	1.25899	0.4647	2.70924	0.0067437	0.0456121	UNK
ENSG00000108468	331.542	-0.888043	0.327835	-2.70881	0.00675247	0.0456479	CBX1
ENSG00000160886	42.1951	2.67399	0.987266	2.70847	0.00675934	0.0456479	LY6K
ENSG00000124429	62.8121	-1.51344	0.558775	-2.7085	0.00675876	0.0456479	POF1B
ENSG00000135976	58.1105	1.51834	0.560675	2.70805	0.00676793	0.0456826	ANKRD36
ENSG00000121940	248.256	-1.3006	0.480327	-2.70773	0.00677443	0.0457032	CLCC1
ENSG00000204390	212.69	-1.22083	0.450917	-2.70743	0.00678061	0.0457217	HSPA1L
ENSG00000125818	945.057	-1.10564	0.408457	-2.70687	0.00679205	0.0457755	PSMF1
ENSG00000142507	2452.42	-0.899663	0.332483	-2.70589	0.00681217	0.0458645	PSMB6
ENSG00000091409	603.722	-1.38513	0.511888	-2.70593	0.00681139	0.0458645	ITGA6
ENSG00000173744	1219.11	-0.777463	0.287443	-2.70475	0.00683551	0.0459749	AGFG1
ENSG00000253729	3736.5	-0.761619	0.28157	-2.7049	0.00683242	0.0459749	PRKDC
ENSG00000039068	251.682	-1.21967	0.451098	-2.70377	0.00685573	0.0460875	CDH1
ENSG00000116209	517.173	-1.28551	0.475482	-2.7036	0.00685937	0.0460886	TMEM59
ENSG00000164144	156.826	-1.08541	0.401503	-2.70336	0.00686417	0.0460974	ARFIP1
ENSG00000113648	701.023	-0.860564	0.318437	-2.70247	0.00688272	0.0461986	MACROH2A1
ENSG00000141644	205.334	1.30595	0.483291	2.70221	0.00688812	0.0462114	MBD1
ENSG00000267673	26.2009	2.07028	0.766403	2.70129	0.0069071	0.0462994	FDX2
ENSG00000204920	45.1953	2.49578	0.923941	2.70124	0.00690822	0.0462994	ZNF155
ENSG00000135720	434.984	-0.861871	0.319156	-2.70047	0.00692407	0.0463822	DYNC1LI2
ENSG00000114030	310.191	-1.03541	0.383482	-2.70003	0.00693328	0.0464204	KPNA1
ENSG00000104763	573.412	-0.914911	0.338945	-2.69929	0.00694871	0.0465002	ASAH1
ENSG00000169032	282.994	-0.943224	0.349507	-2.69873	0.0069605	0.0465321	MAP2K1
ENSG00000206203	2.83797	5.47225	2.02763	2.69884	0.00695814	0.0465321	TSSK2
ENSG00000139620	267.891	0.862143	0.319548	2.69801	0.00697557	0.0466093	KANSL2
ENSG00000183709	349.942	12.9053	4.7857	2.69663	0.0070046	0.0467797	IFNL2
ENSG00000188219	1006.01	-1.13624	0.421529	-2.69551	0.00702802	0.0469125	POTEE
ENSG00000102580	253.096	-1.04214	0.386663	-2.69521	0.00703449	0.0469284	DNAJC3
ENSG00000101310	400.749	-1.02995	0.382161	-2.69506	0.00703749	0.0469284	SEC23B
ENSG00000137802	50.654	1.62049	0.601343	2.69478	0.00704362	0.0469456	MAPKBP1
ENSG00000182979	462.692	0.924753	0.343473	2.69236	0.00709479	0.0471531	MTA1
ENSG00000197110	349.15	12.8055	4.75576	2.69264	0.00708894	0.0471531	IFNL3
ENSG00000100316	2536.14	-0.872671	0.324116	-2.69247	0.00709254	0.0471531	RPL3
ENSG00000206077	10.5139	2.91417	1.08213	2.693	0.00708128	0.0471531	ZDHHC11B
ENSG00000028310	210.506	1.41429	0.525308	2.6923	0.0070961	0.0471531	BRD9
ENSG00000106004	49.4621	1.40136	0.520414	2.69279	0.00708575	0.0471531	HOXA5
ENSG00000167302	137.619	1.02259	0.380012	2.69095	0.00712488	0.0472023	TEPSIN
ENSG00000152240	205.019	-1.16177	0.431666	-2.69136	0.00711605	0.0472023	HAUS1
ENSG00000125637	50.4175	1.96108	0.728682	2.69127	0.00711803	0.0472023	PSD4
ENSG00000274276	51.2282	-1.62367	0.603275	-2.69143	0.00711462	0.0472023	LOC102724560
ENSG00000164611	974.64	-0.873688	0.324669	-2.69102	0.00712347	0.0472023	PTTG1
[truncated: 12,070 more rows]

## Sheet: RNASEL KO +2-5A vs -2-5A
ENSMBL ID	baseMean	log2FoldChange	lfcSE	stat	pvalue	padj	Gene_name
ENSG00000279457	71.9322	-0.193203	0.594577	-0.324943	0.745225	0.999929	ENSG00000279457
ENSG00000187634	313.677	-0.00689982	0.518115	-0.0133172	0.989375	0.999929	SAMD11
ENSG00000188976	625.02	0.309202	0.438608	0.704962	0.480834	0.999929	NOC2L
ENSG00000187961	28.5637	0.00150957	0.81882	0.00184359	0.998529	0.999929	KLHL17
ENSG00000187583	25.9993	0.367717	0.643118	0.571772	0.567477	0.999929	PLEKHN1
ENSG00000188290	501.713	-0.276169	0.689616	-0.400467	0.688812	0.999929	HES4
ENSG00000187608	929.834	-0.286239	0.631282	-0.453425	0.650243	0.999929	ISG15
ENSG00000188157	3592.1	0.10814	0.369834	0.292401	0.76998	0.999929	AGRN
ENSG00000237330	0.347344	-0.360776	4.95934	-0.0727469	0.942008	0.999929	RNF223
ENSG00000131591	82.1951	-0.437248	0.620277	-0.704924	0.480858	0.999929	C1orf159
ENSG00000078808	1122.46	-0.0838827	0.376655	-0.222704	0.823766	0.999929	SDF4
ENSG00000176022	209.482	0.0735164	0.495097	0.148489	0.881957	0.999929	B3GALT6
ENSG00000184163	3.27364	-1.19865	1.7295	-0.693065	0.488269	0.999929	C1QTNF12
ENSG00000160087	319.379	0.231656	0.448755	0.51622	0.605701	0.999929	UBE2J2
ENSG00000162572	2.69287	0.209623	1.95403	0.107277	0.914569	0.999929	SCNN1D
ENSG00000131584	90.2466	-0.451757	0.507524	-0.89012	0.373401	0.999929	ACAP3
ENSG00000169972	134.539	-0.0535187	0.540823	-0.0989578	0.921172	0.999929	PUSL1
ENSG00000127054	484.926	0.00232855	0.376241	0.00618899	0.995062	0.999929	INTS11
ENSG00000224051	129.196	-0.182156	0.628469	-0.28984	0.771938	0.999929	CPTP
ENSG00000169962	1.2457	-0.163405	2.68754	-0.0608011	0.951518	0.999929	TAS1R3
ENSG00000107404	148.207	-0.0976083	0.630613	-0.154783	0.876992	0.999929	DVL1
ENSG00000175756	1599.39	-0.180208	0.489745	-0.367963	0.712901	0.999929	AURKAIP1
ENSG00000221978	185.239	-0.187847	0.472915	-0.397211	0.691212	0.999929	CCNL2
ENSG00000242485	1178.96	-0.122094	0.432276	-0.282446	0.777602	0.999929	MRPL20
ENSG00000179403	310.644	-0.0512058	0.412346	-0.124182	0.901171	0.999929	VWA1
ENSG00000215915	47.6288	0.355876	0.547009	0.650586	0.515314	0.999929	ATAD3C
ENSG00000160072	90.7908	0.199779	0.445862	0.448074	0.6541	0.999929	ATAD3B
ENSG00000197785	273.053	0.236987	0.391741	0.604958	0.545207	0.999929	ATAD3A
ENSG00000160075	799.66	-0.239907	0.478368	-0.501512	0.616011	0.999929	SSU72
ENSG00000228594	19.205	0.298223	0.88495	0.336995	0.736121	0.999929	FNDC10
ENSG00000197530	55.8488	-0.0993688	0.585128	-0.169824	0.865149	0.999929	MIB2
ENSG00000189409	0.772123	-0.150927	3.21483	-0.046947	0.962556	0.999929	MMP23B
ENSG00000248333	195.176	0.105299	0.415323	0.253535	0.799855	0.999929	CDK11B
ENSG00000189339	47.6404	0.0986252	0.549823	0.179376	0.857642	0.999929	SLC35E2B
ENSG00000008128	137.964	0.179592	0.425219	0.42235	0.672769	0.999929	CDK11A
ENSG00000215790	21.7412	-0.277444	0.673286	-0.412075	0.680284	0.999929	ENSG00000215790
ENSG00000008130	144.932	-0.107204	0.566393	-0.189274	0.849878	0.999929	NADK
ENSG00000078369	1923.48	0.0647074	0.399046	0.162155	0.871184	0.999929	GNB1
ENSG00000178821	3.77975	-0.449056	1.76864	-0.253899	0.799574	0.999929	TMEM52
ENSG00000187730	7.43613	0.22881	1.0251	0.223207	0.823374	0.999929	GABRD
ENSG00000067606	70.2888	0.159861	0.526567	0.303591	0.761439	0.999929	PRKCZ
ENSG00000162585	235.574	-0.158602	0.68587	-0.231242	0.817127	0.999929	FAAP20
ENSG00000157933	158.429	-0.0469925	0.444857	-0.105635	0.915872	0.999929	SKI
ENSG00000116151	62.0731	0.0698738	0.526301	0.132764	0.89438	0.999929	MORN1
ENSG00000157916	906.876	-0.00994677	0.378704	-0.0262653	0.979046	0.999929	RER1
ENSG00000157911	184.338	-0.200058	0.630837	-0.31713	0.751145	0.999929	PEX10
ENSG00000149527	2.50454	0.321769	1.75465	0.18338	0.8545	0.999929	PLCH2
ENSG00000157881	123.062	0.16974	0.434796	0.390391	0.696247	0.999929	PANK4
ENSG00000157873	0.824383	-1.25874	3.07849	-0.408882	0.682626	0.999929	TNFRSF14
ENSG00000157870	129.042	-0.29339	0.555726	-0.52794	0.597541	0.999929	PRXL2B
ENSG00000142606	0.598853	2.78214	3.5551	0.782577	0.433875	0.999929	MMEL1
ENSG00000142611	1.64247	0.325865	2.09296	0.155696	0.876273	0.999929	PRDM16
ENSG00000130762	56.0606	0.147203	0.521743	0.282137	0.777838	0.999929	ARHGEF16
ENSG00000162591	52.2683	-0.0912386	0.642632	-0.141976	0.887099	0.999929	MEGF6
ENSG00000158109	162.117	-0.13371	0.428598	-0.311972	0.755062	0.999929	TPRG1L
ENSG00000116213	200.562	0.0797366	0.444964	0.179198	0.857782	0.999929	WRAP73
ENSG00000078900	3.27332	-0.345114	1.69929	-0.203093	0.839062	0.999929	TP73
ENSG00000235169	8.1476	-1.66655	1.1551	-1.44277	0.149084	0.999929	SMIM1
ENSG00000130764	551.533	0.0887192	0.366557	0.242034	0.808754	0.999929	LRRC47
ENSG00000116198	102.741	-0.0373076	0.45937	-0.0812146	0.935271	0.999929	CEP104
ENSG00000169598	42.7116	0.104324	0.607638	0.171688	0.863683	0.999929	DFFB
ENSG00000198912	309.859	-0.247073	0.522481	-0.472884	0.636296	0.999929	C1orf174
ENSG00000131697	56.0512	-0.337946	0.492628	-0.686006	0.492709	0.999929	NPHP4
ENSG00000069424	131.823	-0.0502629	0.429603	-0.116998	0.906861	0.999929	KCNAB2
ENSG00000116254	7.6788	-0.0920362	1.01352	-0.0908081	0.927645	0.999929	CHD5
ENSG00000116251	1966.1	-0.163561	0.392715	-0.416486	0.677054	0.999929	RPL22
ENSG00000158286	44.0527	0.112219	0.770833	0.145581	0.884252	0.999929	RNF207
ENSG00000116237	683.047	-0.142691	0.496191	-0.287572	0.773674	0.999929	ICMT
ENSG00000158292	3.22006	0.242449	1.51908	0.159602	0.873194	0.999929	GPR153
ENSG00000097021	686.52	0.21196	0.396646	0.53438	0.593078	0.999929	ACOT7
ENSG00000069812	14.7582	0.10261	0.999777	0.102633	0.918254	0.999929	HES2
ENSG00000187017	0.811935	0.0112298	2.99215	0.00375308	0.997005	0.999929	ESPN
ENSG00000215788	0.605846	2.36019	4.02967	0.585702	0.558076	0.999929	TNFRSF25
ENSG00000171680	8.2024	-0.137692	1.03483	-0.133058	0.894148	0.999929	PLEKHG5
ENSG00000162408	307.773	0.278497	0.555523	0.501324	0.616143	0.999929	NOL9
ENSG00000204859	60.8285	-0.213819	0.506634	-0.422038	0.672997	0.999929	ZBTB48
ENSG00000162413	169.085	0.258689	0.416627	0.620912	0.534657	0.999929	KLHL21
ENSG00000116273	104.881	-0.245473	0.47006	-0.522217	0.601519	0.999929	PHF13
ENSG00000041988	98.7351	-0.100522	0.561948	-0.178881	0.858032	0.999929	THAP3
ENSG00000007923	403.926	0.0917588	0.420823	0.218046	0.827393	0.999929	DNAJC11
ENSG00000171735	317.417	-0.436525	0.558224	-0.781988	0.434221	0.999929	CAMTA1
ENSG00000049245	870.656	-0.548236	0.459425	-1.19331	0.232749	0.999929	VAMP3
ENSG00000049246	23.5473	0.0261353	0.671566	0.0389169	0.968957	0.999929	PER3
ENSG00000049249	48.3152	-0.0228393	0.618969	-0.0368989	0.970566	0.999929	TNFRSF9
ENSG00000116288	3295.31	-0.0111314	0.390089	-0.0285356	0.977235	0.999929	PARK7
ENSG00000116285	616.927	0.0284703	0.411997	0.0691031	0.944908	0.999929	ERRFI1
ENSG00000162426	45.5601	-0.184957	0.556974	-0.332075	0.739833	0.999929	SLC45A1
ENSG00000142599	164.665	-0.0039344	0.410669	-0.00958048	0.992356	0.999929	RERE
ENSG00000074800	21761.2	0.316343	0.454013	0.69677	0.485947	0.999929	ENO1
ENSG00000142583	1.03581	-1.69854	3.1585	-0.537769	0.590737	0.999929	SLC2A5
ENSG00000180758	47.7347	0.0326913	0.570926	0.0572602	0.954338	0.999929	GPR157
ENSG00000049239	227.51	0.032234	0.400886	0.0804068	0.935914	0.999929	H6PD
ENSG00000171621	186.143	-0.0944352	0.512231	-0.184361	0.853731	0.999929	SPSB1
ENSG00000171612	62.33	0.0908885	0.554485	0.163915	0.869798	0.999929	SLC25A33
ENSG00000188807	229.736	0.239496	0.393331	0.60889	0.542597	0.999929	TMEM201
ENSG00000171608	60.8879	-0.124068	0.568147	-0.218372	0.827139	0.999929	PIK3CD
ENSG00000171603	1273.29	0.108426	0.523601	0.207077	0.83595	0.999929	CLSTN1
ENSG00000178585	64.8511	-0.0863372	0.665776	-0.129679	0.89682	0.999929	CTNNBIP1
ENSG00000162441	228.314	-0.218806	0.399192	-0.548122	0.583608	0.999929	LZIC
ENSG00000173614	46.4486	-0.140736	0.547212	-0.257188	0.797034	0.999929	NMNAT1
ENSG00000162444	21.0998	0.436387	0.688036	0.63425	0.525918	0.999929	RBP7
ENSG00000130939	322.834	0.0239964	0.432858	0.0554371	0.95579	0.999929	UBE4B
ENSG00000054523	352.125	0.113896	0.473088	0.240751	0.809748	0.999929	KIF1B
ENSG00000142657	11391	0.321963	0.555136	0.579971	0.561934	0.999929	PGD
ENSG00000251503	4.39624	0.0854898	1.34341	0.0636367	0.94926	0.999929	CENPS-CORT
ENSG00000241563	0.894126	-0.45466	3.32418	-0.136773	0.89121	0.999929	CORT
ENSG00000160049	372.491	0.0451174	0.404246	0.111609	0.911133	0.999929	DFFA
ENSG00000142655	153.521	0.175683	0.411957	0.426459	0.669773	0.999929	PEX14
ENSG00000130940	11.0569	0.811605	0.877954	0.924428	0.355264	0.999929	CASZ1
ENSG00000120948	220.885	0.132497	0.472838	0.280217	0.779311	0.999929	TARDBP
ENSG00000116649	1138.36	0.0285367	0.518641	0.0550221	0.956121	0.999929	SRM
ENSG00000171824	526.81	0.221937	0.50433	0.440062	0.659892	0.999929	EXOSC10
ENSG00000198793	575.672	0.0559886	0.380177	0.14727	0.882919	0.999929	MTOR
ENSG00000120942	235.476	-0.0963496	0.432658	-0.222692	0.823775	0.999929	UBIAD1
ENSG00000204624	1.11589	-1.92374	2.58711	-0.743588	0.457126	0.999929	DISP3
ENSG00000116661	29.307	-0.0867516	0.596619	-0.145405	0.884391	0.999929	FBXO2
ENSG00000132879	116.109	0.0175614	0.442732	0.039666	0.968359	0.999929	FBXO44
ENSG00000116663	79.7459	-0.0443001	0.497205	-0.0890982	0.929004	0.999929	FBXO6
ENSG00000116670	259.286	-0.128322	0.529568	-0.242314	0.808537	0.999929	MAD2L2
ENSG00000177674	670.187	-0.137236	0.491072	-0.279462	0.779891	0.999929	AGTRAP
ENSG00000215910	2.75629	0.394927	1.74332	0.226538	0.820783	0.999929	C1orf167
ENSG00000177000	32.3506	-0.206357	0.616635	-0.334651	0.737888	0.999929	MTHFR
ENSG00000011021	75.9934	-0.0011594	0.4943	-0.00234554	0.998129	0.999929	CLCN6
ENSG00000120937	1.37451	2.92653	2.87438	1.01814	0.30861	0.999929	NPPB
ENSG00000116685	428.381	-0.186591	0.48124	-0.387729	0.698216	0.999929	KIAA2013
ENSG00000083444	1086.07	-0.0109741	0.390058	-0.0281345	0.977555	0.999929	PLOD1
ENSG00000116688	470.74	0.166348	0.444839	0.373951	0.708441	0.999929	MFN2
ENSG00000116691	92.1552	0.0729078	0.5985	0.121818	0.903044	0.999929	MIIP
ENSG00000120949	1.7828	2.75841	2.54303	1.08469	0.278057	0.999929	TNFRSF8
ENSG00000028137	1.33501	-1.47498	2.2619	-0.652098	0.514338	0.999929	TNFRSF1B
ENSG00000048707	334.737	0.0955932	0.405402	0.235798	0.813589	0.999929	VPS13D
ENSG00000162496	696.655	-0.0697199	0.380236	-0.183359	0.854516	0.999929	DHRS3
ENSG00000116721	1.64946	0.0377086	1.98508	0.018996	0.984844	0.999929	PRAMEF1
ENSG00000179172	127.318	0.239623	0.54726	0.437859	0.661488	0.999929	HNRNPCL1
ENSG00000187545	1.85812	0.560852	2.04917	0.273697	0.784317	0.999929	PRAMEF10
ENSG00000277058	121.998	0.185396	0.516016	0.359284	0.719383	0.999929	HNRNPCL3
ENSG00000275774	116.516	0.211136	0.506995	0.416446	0.677084	0.999929	HNRNPCL2
ENSG00000179412	122.183	0.19142	0.514444	0.37209	0.709826	0.999929	HNRNPCL4
ENSG00000279804	1.61188	1.11286	2.19627	0.506705	0.612362	0.999929	PRAMEF18
ENSG00000204481	2.08892	0.302244	1.75867	0.171859	0.863548	0.999929	PRAMEF14
ENSG00000204480	1.61188	1.11286	2.19627	0.506705	0.612362	0.999929	PRAMEF19
ENSG00000116731	142.45	-0.00322466	0.451662	-0.00713956	0.994304	0.999929	PRDM2
ENSG00000189337	36.043	0.112738	0.650519	0.173305	0.862412	0.999929	KAZN
ENSG00000171729	333.54	-0.236945	0.385596	-0.61449	0.538891	0.999929	TMEM51
ENSG00000142621	8.07506	0.661453	1.05739	0.625556	0.531607	0.999929	FHAD1
ENSG00000142634	2282.17	-0.168082	0.521242	-0.322463	0.747102	0.999929	EFHD2
ENSG00000132906	113.736	0.239387	0.44389	0.539293	0.589685	0.999929	CASP9
ENSG00000116138	202.655	-0.0664605	0.495379	-0.134161	0.893275	0.999929	DNAJC16
ENSG00000116771	274.654	0.00783083	0.479022	0.0163475	0.986957	0.999929	AGMAT
ENSG00000197312	169.836	-0.0495764	0.414172	-0.1197	0.904721	0.999929	DDI2
ENSG00000215695	1.85512	0.217514	1.88334	0.115493	0.908054	0.999929	RSC1A1
ENSG00000116786	176.328	-0.223834	0.484023	-0.462444	0.643763	0.999929	PLEKHM2
ENSG00000162458	160.382	-0.0769659	0.488945	-0.157412	0.87492	0.999929	FBLIM1
ENSG00000233954	1008.88	-0.221231	0.506343	-0.436919	0.66217	0.999929	UQCRHL
ENSG00000065526	389.277	0.250596	0.512496	0.488971	0.624862	0.999929	SPEN
ENSG00000116809	77.088	0.280827	0.474374	0.591996	0.553853	0.999929	ZBTB17
ENSG00000185519	49.1671	0.11389	0.658216	0.173028	0.862629	0.999929	FAM131C
ENSG00000142627	1591.42	0.0182994	0.428685	0.0426874	0.965951	0.999929	EPHA2
ENSG00000142632	54.0178	-0.0821713	0.596507	-0.137754	0.890435	0.999929	ARHGEF19
ENSG00000132881	13.9512	-0.00313137	0.860508	-0.00363898	0.997097	0.999929	CPLANE2
ENSG00000037637	133.63	0.0038402	0.421741	0.00910558	0.992735	0.999929	FBXO42
ENSG00000055070	405.719	-0.211248	0.442346	-0.477562	0.632962	0.999929	SZRD1
ENSG00000157191	282.766	0.250167	0.395173	0.633057	0.526697	0.999929	NECAP2
ENSG00000219481	27.4902	-0.299481	0.628697	-0.476353	0.633823	0.999929	NBPF1
ENSG00000058453	60.3207	-0.066961	0.531418	-0.126004	0.899728	0.999929	CROCC
ENSG00000159363	263.36	-0.0734208	0.466253	-0.15747	0.874874	0.999929	ATP13A2
ENSG00000117118	1086.74	-0.0531842	0.372959	-0.142601	0.886606	0.999929	SDHB
ENSG00000117115	46.9368	0.11353	0.581195	0.195339	0.845128	0.999929	PADI2
ENSG00000142623	15.1869	0.437637	0.769068	0.569048	0.569324	0.999929	PADI1
ENSG00000142619	18.2489	-0.309366	0.809943	-0.38196	0.702491	0.999929	PADI3
ENSG00000179051	668.836	0.234864	0.404734	0.580294	0.561717	0.999929	RCC2
ENSG00000074964	66.7877	-0.102463	0.547052	-0.1873	0.851425	0.999929	ARHGEF10L
ENSG00000117148	5.14405	0.722462	1.20625	0.598931	0.549219	0.999929	ACTL8
ENSG00000179023	54.6462	0.0255501	0.517347	0.0493867	0.960611	0.999929	KLHDC7A
ENSG00000009709	6.75985	0.878002	1.33506	0.65765	0.510763	0.999929	PAX7
ENSG00000159423	240.215	0.148123	0.438869	0.33751	0.735732	0.999929	ALDH4A1
ENSG00000169991	231.199	0.180699	0.418981	0.431283	0.666263	0.999929	IFFO2
ENSG00000127481	2433.86	0.0474149	0.455724	0.104043	0.917135	0.999929	UBR4
ENSG00000127463	981.702	0.010738	0.547533	0.0196117	0.984353	0.999929	EMC1
ENSG00000053372	759.429	0.160184	0.370442	0.432413	0.665441	0.999929	MRTO4
ENSG00000211454	44.4535	-0.205714	0.611009	-0.33668	0.736358	0.999929	AKR7L
ENSG00000162482	34.0631	-0.19832	0.63182	-0.313886	0.753607	0.999929	AKR7A3
ENSG00000053371	450.128	0.0392052	0.40383	0.0970835	0.92266	0.999929	AKR7A2
ENSG00000040487	108.472	0.265862	0.516634	0.514603	0.60683	0.999929	SLC66A1
ENSG00000077549	2274.78	0.0319572	0.357635	0.0893573	0.928798	0.999929	CAPZB
ENSG00000173436	12.163	-0.396311	0.956848	-0.414184	0.678739	0.999929	MICOS10
ENSG00000270136	3.84727	2.30176	1.72252	1.33628	0.181458	0.999929	ENSG00000270136
ENSG00000158748	1.22057	0.674805	2.77937	0.242791	0.808168	0.999929	HTR6
ENSG00000162542	33.1612	-0.319947	0.61125	-0.523431	0.600674	0.999929	TMCO4
ENSG00000169914	29.0765	0.0782131	0.630611	0.124028	0.901293	0.999929	OTUD3
ENSG00000162545	336.248	-0.163815	0.626512	-0.261471	0.793729	0.999929	CAMK2N1
ENSG00000090432	497.065	-0.0625507	0.371495	-0.168375	0.866288	0.999929	MUL1
ENSG00000183114	16.6824	1.13468	0.787097	1.4416	0.149415	0.999929	FAM43B
ENSG00000158825	248.154	0.114454	0.527249	0.217078	0.828147	0.999929	CDA
ENSG00000158828	253.768	-0.0409711	0.404574	-0.10127	0.919336	0.999929	PINK1
ENSG00000244038	2543.22	-0.00235659	0.374055	-0.00630012	0.994973	0.999929	DDOST
ENSG00000117245	9.26054	-0.0430451	0.956408	-0.045007	0.964102	0.999929	KIF17
ENSG00000189410	42.7295	-0.311971	0.643868	-0.484526	0.628013	0.999929	SH2D5
ENSG00000127483	1294.86	0.00681948	0.485852	0.0140361	0.988801	0.999929	HP1BP3
ENSG00000075151	376.359	0.216491	0.612275	0.353585	0.72365	0.999929	EIF4G3
ENSG00000117298	1988.84	-0.0565899	0.36031	-0.157059	0.875198	0.999929	ECE1
ENSG00000142794	20.4147	-0.194504	0.769495	-0.252768	0.800448	0.999929	NBPF3
ENSG00000162551	0.69638	1.83566	3.45558	0.531217	0.595269	0.999929	ALPL
ENSG00000076864	297.22	-0.227553	0.451734	-0.503732	0.61445	0.999929	RAP1GAP
ENSG00000090686	334.564	-0.0280533	0.493775	-0.0568138	0.954693	0.999929	USP48
ENSG00000142798	1945.61	0.164689	0.571604	0.288118	0.773257	0.999929	HSPG2
ENSG00000070831	1138.59	0.0685533	0.375568	0.182532	0.855165	0.999929	CDC42
ENSG00000162552	6.23254	-0.0447895	1.11852	-0.0400434	0.968058	0.999929	WNT4
ENSG00000184677	210.214	-0.170905	0.414588	-0.412227	0.680173	0.999929	ZBTB40
ENSG00000133216	935.423	-0.218807	0.404883	-0.54042	0.588908	0.999929	EPHB2
ENSG00000004487	969.646	0.0764188	0.484622	0.157688	0.874703	0.999929	KDM1A
ENSG00000169641	282.604	0.318992	0.498229	0.640252	0.522009	0.999929	LUZP1
ENSG00000179546	94.5368	-0.181396	0.573965	-0.31604	0.751972	0.999929	HTR1D
ENSG00000125944	1954.27	0.259963	0.543554	0.478265	0.632462	0.999929	HNRNPR
ENSG00000125945	46.7587	0.184862	0.584342	0.316359	0.75173	0.999929	ZNF436
ENSG00000204219	3.38565	-1.36044	1.4878	-0.914397	0.360508	0.999929	TCEA3
ENSG00000088280	26.9041	0.378846	0.629494	0.601826	0.54729	0.999929	ASAP3
ENSG00000007968	74.3019	-0.164731	0.492744	-0.334314	0.738142	0.999929	E2F2
ENSG00000117318	4959.52	-0.0355958	0.551803	-0.0645081	0.948566	0.999929	ID3
ENSG00000142676	7587.7	-0.163899	0.356254	-0.460061	0.645473	0.999929	RPL11
ENSG00000011007	133.678	0.261971	0.442249	0.592361	0.553609	0.999929	ELOA
ENSG00000057757	286.407	0.0512411	0.420848	0.121757	0.903092	0.999929	PITHD1
ENSG00000011009	271.998	-0.0522351	0.461658	-0.113147	0.909914	0.999929	LYPLA2
ENSG00000117308	504.487	0.193542	0.392432	0.493187	0.621881	0.999929	GALE
ENSG00000117305	114.652	0.21428	0.440248	0.486725	0.626453	0.999929	HMGCL
ENSG00000179163	182.579	-0.035826	0.404472	-0.0885748	0.92942	0.999929	FUCA1
ENSG00000189266	175.779	-0.282357	0.484366	-0.582942	0.559933	0.999929	PNRC2
ENSG00000188529	835.198	-0.078932	0.37719	-0.209263	0.834243	0.999929	SRSF10
ENSG00000142661	34.2286	0.0291793	0.599887	0.0486414	0.961205	0.999929	MYOM3
ENSG00000142677	40.9638	-0.211471	0.560736	-0.377131	0.706076	0.999929	IL22RA1
ENSG00000185436	6.91187	-0.62875	1.22637	-0.512693	0.608166	0.999929	IFNLR1
ENSG00000158055	4.20981	1.52233	1.52133	1.00066	0.316991	0.999929	GRHL3
ENSG00000001460	44.3706	-0.349257	0.554547	-0.629807	0.528821	0.999929	STPG1
ENSG00000001461	42.914	-0.662607	0.538897	-1.22956	0.218861	0.999929	NIPAL3
ENSG00000117602	94.4223	-0.0016649	0.482208	-0.00345267	0.997245	0.999929	RCAN3
ENSG00000184454	1.85566	0.811161	2.12789	0.381205	0.703051	0.999929	NCMAP
ENSG00000133226	430.936	0.184875	0.453276	0.407864	0.683373	0.999929	SRRM1
ENSG00000169504	611.363	-0.175243	0.409022	-0.428443	0.668329	0.999929	CLIC4
ENSG00000020633	40.4672	0.0105175	0.627084	0.0167721	0.986618	0.999929	RUNX3
ENSG00000117614	383.101	0.221288	0.461656	0.479336	0.6317	0.999929	SYF2
ENSG00000117616	106.394	-0.304081	0.682712	-0.445402	0.656029	0.999929	RSRP1
ENSG00000183726	719.18	-0.0996583	0.377651	-0.26389	0.791865	0.999929	TMEM50A
ENSG00000204178	135.458	0.13047	0.496733	0.262655	0.792816	0.999929	MACO1
ENSG00000157978	106.888	0.0146551	0.485567	0.0301814	0.975922	0.999929	LDLRAP1
ENSG00000117643	3.42508	1.03632	1.56575	0.661864	0.508058	0.999929	MAN1C1
ENSG00000162430	667.832	-0.224158	0.53554	-0.418565	0.675534	0.999929	SELENON
ENSG00000255054	18.4216	0.269424	0.796355	0.338322	0.73512	0.999929	ENSG00000255054
ENSG00000117640	182.882	-0.0592037	0.511041	-0.115849	0.907772	0.999929	MTFR1L
ENSG00000127423	98.1395	0.00528505	0.495968	0.0106561	0.991498	0.999929	AUNIP
ENSG00000182749	64.6213	0.0434988	0.5443	0.0799169	0.936303	0.999929	PAQR7
ENSG00000117632	2211.86	-0.0304635	0.403822	-0.0754378	0.939866	0.999929	STMN1
ENSG00000158006	106.849	-0.0153547	0.437886	-0.0350654	0.972028	0.999929	PAFAH2
ENSG00000175087	30.5823	0.188655	0.605783	0.311423	0.755479	0.999929	PDIK1L
ENSG00000197245	0.466585	1.00236	4.038	0.24823	0.803956	0.999929	FAM110D
ENSG00000142684	506.306	-0.138122	0.53931	-0.256108	0.797867	0.999929	ZNF593
ENSG00000142675	1.5713	2.02717	2.28168	0.888457	0.374295	0.999929	CNKSR1
ENSG00000130695	132.346	0.16357	0.458792	0.356523	0.721449	0.999929	CEP85
ENSG00000142669	1322.89	-0.248734	0.723752	-0.343673	0.731092	0.999929	SH3BGRL3
ENSG00000158062	61.5852	-0.147256	0.596354	-0.246927	0.804964	0.999929	UBXN11
ENSG00000176092	13.1043	0.349917	0.819511	0.426983	0.669392	0.999929	CRYBG2
ENSG00000117682	121.265	-0.135113	0.442704	-0.3052	0.760214	0.999929	DHDDS
ENSG00000198830	608.127	-0.272907	0.415067	-0.657501	0.510859	0.999929	HMGN2
ENSG00000117676	226.342	0.0218547	0.394236	0.0554356	0.955791	0.999929	RPS6KA1
ENSG00000117713	662.418	0.203639	0.451358	0.451168	0.651868	0.999929	ARID1A
ENSG00000060642	99.8218	-0.0371356	0.442312	-0.0839578	0.93309	0.999929	PIGV
ENSG00000204160	289.588	0.0329545	0.575286	0.0572836	0.954319	0.999929	ZDHHC18
ENSG00000175793	1942.17	0.225203	0.3527	0.638511	0.523141	0.999929	SFN
ENSG00000142751	219.872	-0.194228	0.392908	-0.494336	0.621069	0.999929	GPN2
ENSG00000198746	55.1968	0.352504	0.512378	0.687976	0.491468	0.999929	GPATCH3
ENSG00000090273	1702.55	0.0727321	0.387614	0.187641	0.851158	0.999929	NUDC
ENSG00000253368	1030.83	0.0404552	0.566076	0.0714661	0.943027	0.999929	TRNP1
ENSG00000158246	8.89356	-0.476005	0.995457	-0.478177	0.632524	0.999929	TENT5B
ENSG00000090020	195.054	-0.0829443	0.423321	-0.195937	0.84466	0.999929	SLC9A1
ENSG00000142784	71.2641	0.231026	0.474545	0.486838	0.626373	0.999929	WDTC1
ENSG00000186501	335.128	-0.0523307	0.457422	-0.114404	0.908918	0.999929	TMEM222
ENSG00000142765	4.6312	0.911885	1.31315	0.694427	0.487414	0.999929	SYTL1
ENSG00000142733	65.5452	0.118562	0.486639	0.243634	0.807515	0.999929	MAP3K6
ENSG00000181773	5.77978	1.70814	1.33168	1.28269	0.1996	0.999929	GPR3
ENSG00000158195	281.826	0.0338883	0.397055	0.0853493	0.931984	0.999929	WASF2
ENSG00000126705	66.0513	-0.00971615	0.525185	-0.0185004	0.98524	0.999929	AHDC1
ENSG00000126709	517.381	-0.147294	0.530722	-0.277535	0.781369	0.999929	IFI6
ENSG00000009780	62.9167	0.347214	0.536581	0.647086	0.517576	0.999929	FAM76A
ENSG00000117758	137.187	-0.190643	0.433243	-0.440038	0.65991	0.999929	STX12
ENSG00000117751	279.98	0.120598	0.405334	0.297529	0.766063	0.999929	PPP1R8
ENSG00000130775	8.59311	-1.07578	1.3562	-0.793228	0.427645	0.999929	THEMIS2
ENSG00000117748	450.656	0.117456	0.415521	0.282672	0.777428	0.999929	RPA2
ENSG00000130768	16.6116	-0.477687	0.844913	-0.565368	0.571823	0.999929	SMPDL3B
ENSG00000158156	55.6092	-0.190842	0.667161	-0.28605	0.774839	0.999929	XKR8
ENSG00000158161	117.361	-0.147333	0.440784	-0.334253	0.738189	0.999929	EYA3
ENSG00000169403	1.77857	-1.4311	2.06316	-0.693645	0.487905	0.999929	PTAFR
ENSG00000126698	529.81	0.0139906	0.447923	0.0312345	0.975083	0.999929	DNAJC8
ENSG00000130770	1220.13	-0.0452454	0.484886	-0.0933114	0.925656	0.999929	ATP5IF1
ENSG00000130766	99.5394	-0.103753	0.457392	-0.226836	0.820551	0.999929	SESN2
ENSG00000130772	202.201	-0.0491262	0.410736	-0.119605	0.904796	0.999929	MED18
ENSG00000204138	338.131	-0.17058	0.405562	-0.420602	0.674046	0.999929	PHACTR4
ENSG00000180198	659.498	0.242663	0.378556	0.641023	0.521508	0.999929	RCC1
ENSG00000180098	128.837	0.105076	0.457907	0.229469	0.818504	0.999929	TRNAU1AP
ENSG00000188060	1.32682	0.669593	2.55826	0.261738	0.793523	0.999929	RAB42
ENSG00000120656	211.186	-0.104515	0.416634	-0.250856	0.801925	0.999929	TAF12
ENSG00000162419	124.526	-0.0815134	0.438744	-0.185788	0.852611	0.999929	GMEB1
ENSG00000198492	539.315	0.251502	0.465598	0.540171	0.589079	0.999929	YTHDF2
ENSG00000159023	74.4538	-0.191216	0.529079	-0.361414	0.71779	0.999929	EPB41
ENSG00000116350	320.429	0.192663	0.427075	0.451123	0.651901	0.999929	SRSF4
ENSG00000116353	151.601	0.095481	0.415657	0.229711	0.818316	0.999929	MECR
ENSG00000060656	245.98	-0.0102041	0.393339	-0.0259422	0.979303	0.999929	PTPRU
ENSG00000162510	4.42698	-1.1437	1.68111	-0.680324	0.496299	0.999929	MATN1
ENSG00000162512	136.805	-0.0704604	0.465162	-0.151475	0.879601	0.999929	SDC3
ENSG00000134644	709.285	0.173524	0.483819	0.358655	0.719853	0.999929	PUM1
ENSG00000084628	4.84112	-0.589953	1.38036	-0.427391	0.669095	0.999929	NKAIN1
ENSG00000060688	761.985	0.0217692	0.38629	0.0563544	0.955059	0.999929	SNRNP40
ENSG00000121766	115.757	0.00417166	0.448642	0.00929841	0.992581	0.999929	ZCCHC17
ENSG00000168528	155.085	-0.112563	0.57467	-0.195874	0.844709	0.999929	SERINC2
ENSG00000142910	1.02905	0.473109	2.69348	0.175649	0.860569	0.999929	TINAGL1
ENSG00000162517	504.704	0.122216	0.393518	0.310572	0.756126	0.999929	PEF1
ENSG00000084636	38.833	0.0549913	0.628461	0.0875015	0.930273	0.999929	COL16A1
ENSG00000121753	57.6665	-0.113513	0.571438	-0.198644	0.842541	0.999929	ADGRB2
ENSG00000134668	10.0606	-1.37479	1.27619	-1.07726	0.281364	0.999929	SPOCD1
ENSG00000184007	193.841	-0.109803	0.400009	-0.274502	0.783699	0.999929	PTP4A2
ENSG00000121774	1629.23	0.298094	0.428103	0.696314	0.486232	0.999929	KHDRBS1
ENSG00000121775	165.995	-0.0504695	0.424399	-0.11892	0.905339	0.999929	TMEM39B
ENSG00000025800	430.616	0.319695	0.476506	0.670915	0.502275	0.999929	KPNA6
ENSG00000084652	652.864	0.247832	0.477164	0.519385	0.603492	0.999929	TXLNA
ENSG00000160050	17.9626	-0.261498	0.754471	-0.346597	0.728894	0.999929	CCDC28B
ENSG00000160051	19.5195	0.461183	0.738376	0.624591	0.53224	0.999929	IQCC
ENSG00000160055	32.7811	0.422916	0.707462	0.597794	0.549978	0.999929	TMEM234
ENSG00000084623	2605.15	0.0312888	0.379181	0.0825167	0.934236	0.999929	EIF3I
ENSG00000116478	946.269	0.128046	0.47347	0.270441	0.786821	0.999929	HDAC1
ENSG00000175130	1681.54	-0.153638	0.535856	-0.286715	0.774331	0.999929	MARCKSL1
ENSG00000225828	0.860195	-0.694445	3.41527	-0.203335	0.838873	0.999929	FAM229A
ENSG00000160058	164.196	0.138333	0.476573	0.290265	0.771613	0.999929	BSDC1
ENSG00000160062	35.1901	-0.0822607	0.635308	-0.129482	0.896977	0.999929	ZBTB8A
ENSG00000176261	255.629	0.0402105	0.404272	0.0994638	0.92077	0.999929	ZBTB8OS
ENSG00000162521	898.614	0.233	0.446961	0.521297	0.60216	0.999929	RBBP4
ENSG00000162520	83.6492	0.126021	0.583475	0.215983	0.829001	0.999929	SYNC
ENSG00000162522	374.886	-0.0355964	0.427946	-0.0831797	0.933709	0.999929	KIAA1522
ENSG00000134684	1362.61	0.0508132	0.445739	0.113997	0.90924	0.999929	YARS1
ENSG00000116497	174.404	0.0473301	0.401984	0.117741	0.906273	0.999929	S100PBP
ENSG00000121905	23.998	-0.270891	0.708807	-0.382179	0.702329	0.999929	HPCA
ENSG00000121900	102.304	-0.439938	0.677865	-0.649006	0.516334	0.999929	TMEM54
ENSG00000116514	156.026	0.271552	0.429153	0.632763	0.526888	0.999929	RNF19B
ENSG00000004455	887.554	0.00527572	0.384182	0.0137323	0.989044	0.999929	AK2
ENSG00000142920	5.86571	-0.627074	1.19329	-0.525499	0.599236	0.999929	AZIN2
ENSG00000116525	19.5192	-0.0488391	0.731355	-0.0667789	0.946758	0.999929	TRIM62
ENSG00000160094	95.1413	-0.38425	0.546809	-0.702714	0.482234	0.999929	ZNF362
ENSG00000134686	443.449	-0.18609	0.521305	-0.356969	0.721115	0.999929	PHC2
ENSG00000121903	23.6531	0.135364	0.67013	0.201996	0.83992	0.999929	ZSCAN20
ENSG00000121904	0.110555	-0.360762	4.99745	-0.0721891	0.942451	0.999929	CSMD2
ENSG00000163866	195.33	-0.21952	0.542403	-0.404718	0.685685	0.999929	SMIM12
ENSG00000189433	0.372478	-1.67953	4.85416	-0.345998	0.729344	0.999929	GJB4
ENSG00000188910	2.34515	-0.376859	1.76128	-0.213969	0.830571	0.999929	GJB3
ENSG00000116544	2.73407	-1.20981	1.72493	-0.701367	0.483074	0.999929	DLGAP3
ENSG00000243749	285.824	-0.326544	0.44067	-0.741017	0.458683	0.999929	TMEM35B
ENSG00000163867	15.9113	0.0933505	0.812155	0.114942	0.908491	0.999929	ZMYM6
ENSG00000197056	172.838	0.113452	0.47361	0.239548	0.810681	0.999929	ZMYM1
ENSG00000116560	2643.57	0.325492	0.537899	0.605118	0.545101	0.999929	SFPQ
ENSG00000146463	265.259	0.0946804	0.503632	0.187995	0.85088	0.999929	ZMYM4
ENSG00000142687	208.3	-0.065293	0.403134	-0.161963	0.871335	0.999929	KIAA0319L
ENSG00000020129	205.603	0.154609	0.4254	0.363443	0.716274	0.999929	NCDN
ENSG00000116819	2.52368	-0.111928	1.80292	-0.0620815	0.950498	0.999929	TFAP2E
ENSG00000126067	2018.86	0.11679	0.367191	0.318063	0.750437	0.999929	PSMB2
ENSG00000142686	99.9427	-0.0289122	0.59189	-0.0488473	0.961041	0.999929	C1orf216
ENSG00000092853	301.542	0.222149	0.58298	0.381058	0.70316	0.999929	CLSPN
ENSG00000134698	15.2946	0.356741	0.800917	0.445416	0.656019	0.999929	AGO4
ENSG00000092847	155.581	0.195022	0.421227	0.462987	0.643374	0.999929	AGO1
ENSG00000126070	122.806	-0.158618	0.433493	-0.365908	0.714434	0.999929	AGO3
ENSG00000116863	186.087	0.324367	0.400007	0.810904	0.417421	0.999929	ADPRS
ENSG00000054116	617.098	-0.287958	0.424219	-0.678797	0.497267	0.999929	TRAPPC3
ENSG00000116871	718.628	0.0464621	0.372822	0.124623	0.900822	0.999929	MAP7D1
ENSG00000054118	682.171	0.219749	0.529984	0.414634	0.67841	0.999929	THRAP3
ENSG00000214193	4.43729	-0.476555	1.31877	-0.361364	0.717828	0.999929	SH3D21
ENSG00000142694	67.5197	0.0210389	0.622288	0.0338089	0.97303	0.999929	EVA1B
ENSG00000196182	46.7009	-0.36448	0.66726	-0.546234	0.584905	0.999929	STK40
ENSG00000181817	155.709	-0.28169	0.594163	-0.474095	0.635432	0.999929	LSM10
ENSG00000116885	45.4638	-0.307572	0.54322	-0.566203	0.571256	0.999929	OSCP1
ENSG00000116898	851.227	-0.0608419	0.476558	-0.127669	0.898411	0.999929	MRPS15
ENSG00000163874	161.04	-0.123394	0.55762	-0.221288	0.824869	0.999929	ZC3H12A
ENSG00000163875	355.396	-0.123144	0.453648	-0.271453	0.786042	0.999929	MEAF6
ENSG00000163877	108.27	0.551646	0.505429	1.09144	0.275079	0.999929	SNIP1
ENSG00000134697	334.889	0.3536	0.561301	0.629965	0.528717	0.999929	GNL2
ENSG00000116922	200.969	0.0646322	0.424139	0.152385	0.878884	0.999929	C1orf109
ENSG00000134690	408.788	0.0475188	0.375297	0.126616	0.899244	0.999929	CDCA8
ENSG00000183317	10.9368	-0.452402	0.873457	-0.517944	0.604497	0.999929	EPHA10
ENSG00000185090	261.478	-0.0310837	0.485565	-0.0640156	0.948958	0.999929	MANEAL
ENSG00000196449	375.111	-0.170413	0.497781	-0.342346	0.732091	0.999929	YRDC
ENSG00000197982	396.118	-0.180734	0.638749	-0.28295	0.777215	0.999929	C1orf122
ENSG00000188786	55.2438	0.285646	0.503795	0.566989	0.570722	0.999929	MTF1
ENSG00000204084	52.3241	0.0840199	0.508894	0.165103	0.868863	0.999929	INPP5B
ENSG00000183431	560.072	0.263923	0.515214	0.512259	0.60847	0.999929	SF3A3
ENSG00000183386	65.1451	-0.111965	0.507884	-0.220454	0.825518	0.999929	FHL3
ENSG00000183520	538.086	0.0712328	0.435948	0.163397	0.870206	0.999929	UTP11
ENSG00000116954	27.934	-0.0825175	0.782312	-0.105479	0.915996	0.999929	RRAGC
ENSG00000214114	8.28405	-0.832789	1.18769	-0.701183	0.483189	0.999929	MYCBP
ENSG00000158315	19.241	-0.251206	0.774133	-0.3245	0.745559	0.999929	RHBDL2
ENSG00000174574	395.183	-0.105489	0.4776	-0.220874	0.82519	0.999929	AKIRIN1
ENSG00000168653	2505.18	-0.0501216	0.425658	-0.117751	0.906265	0.999929	NDUFS5
ENSG00000127603	643.48	0.107597	0.381564	0.281989	0.777952	0.999929	MACF1
ENSG00000183682	32.1176	0.0656657	0.636924	0.103098	0.917885	0.999929	BMP8A
ENSG00000090621	603.494	0.241563	0.494021	0.488973	0.624861	0.999929	PABPC4
ENSG00000163909	42.1744	-0.175872	0.592551	-0.296804	0.766616	0.999929	HEYL
ENSG00000116983	5.29672	-0.123351	1.16981	-0.105445	0.916023	0.999929	HPCAL4
ENSG00000084072	344.544	0.0689946	0.380472	0.181339	0.856101	0.999929	PPIE
ENSG00000116985	56.4069	-0.0176817	0.571548	-0.0309364	0.97532	0.999929	BMP8B
ENSG00000043514	172.106	0.078243	0.446321	0.175306	0.860839	0.999929	TRIT1
ENSG00000116990	5.48162	1.50007	1.30039	1.15356	0.248682	0.999929	MYCL
ENSG00000168389	56.159	0.00698304	0.505627	0.0138107	0.988981	0.999929	MFSD2A
ENSG00000131236	2004.56	0.18659	0.492961	0.378508	0.705053	0.999929	CAP1
ENSG00000131238	890.232	-0.0412225	0.37377	-0.110289	0.912181	0.999929	PPT1
ENSG00000117000	155.802	0.14212	0.549155	0.258797	0.795792	0.999929	RLF
ENSG00000084073	1048.39	-0.0284744	0.497211	-0.0572682	0.954332	0.999929	ZMPSTE24
ENSG00000049089	1.82949	-2.54601	2.28067	-1.11634	0.264275	0.999929	COL9A2
ENSG00000084070	96.2414	-0.14513	0.473874	-0.306262	0.759405	0.999929	SMAP2
ENSG00000187801	22.3213	0.150415	0.680613	0.220999	0.825093	0.999929	ZFP69B
ENSG00000164002	22.0167	-0.536362	0.747954	-0.717106	0.473309	0.999929	EXO5
ENSG00000117010	25.1799	0.135672	0.652933	0.207789	0.835394	0.999929	ZNF684
ENSG00000117016	5.87009	0.0755683	1.22044	0.0619187	0.950628	0.999929	RIMS3
ENSG00000066136	615.582	-0.0151815	0.36531	-0.0415577	0.966851	0.999929	NFYC
ENSG00000117013	0.587594	-1.23315	3.61337	-0.341274	0.732898	0.999929	KCNQ4
ENSG00000179862	481.592	0.10132	0.692142	0.146387	0.883616	0.999929	CITED4
ENSG00000171793	973.714	0.344707	0.44894	0.767823	0.442592	0.999929	CTPS1
ENSG00000010803	36.1422	0.116222	0.641452	0.181186	0.856221	0.999929	SCMH1
ENSG00000204060	6.45803	0.214408	1.18433	0.181036	0.856339	0.999929	FOXO6
ENSG00000127129	80.9068	-0.00967678	0.482152	-0.02007	0.983988	0.999929	EDN2
ENSG00000127124	8.71682	-0.236609	1.09463	-0.216154	0.828868	0.999929	HIVEP3
ENSG00000044012	1.6123	-0.730016	2.2197	-0.32888	0.742246	0.999929	GUCA2B
ENSG00000198815	243.964	-0.00942782	0.435571	-0.0216447	0.982731	0.999929	FOXJ3
ENSG00000177181	36.8025	-0.249501	0.684992	-0.364239	0.71568	0.999929	RIMKLA
ENSG00000066185	1.80098	1.56339	2.10121	0.744043	0.45685	0.999929	ZMYND12
ENSG00000127125	394.575	-0.279207	0.432931	-0.644922	0.518978	0.999929	PPCS
ENSG00000186409	1.28751	1.01569	3.01107	0.337321	0.735875	0.999929	CCDC30
ENSG00000171960	490.067	-0.300668	0.368711	-0.815457	0.414811	0.999929	PPIH
ENSG00000065978	2024.42	0.188126	0.432195	0.435279	0.66336	0.999929	YBX1
ENSG00000117385	412.882	0.110482	0.419879	0.263128	0.792452	0.999929	P3H1
ENSG00000164008	61.9342	0.412231	0.556064	0.741337	0.458489	0.999929	C1orf50
ENSG00000177868	93.1282	-0.454399	0.547837	-0.829442	0.406855	0.999929	SVBP
ENSG00000164010	21.5092	0.0829742	0.688811	0.12046	0.904119	0.999929	ERMAP
ENSG00000164011	43.3928	0.134044	0.534022	0.251009	0.801807	0.999929	ZNF691
ENSG00000117394	2941.17	0.141819	0.460172	0.308188	0.757939	0.999929	SLC2A1
ENSG00000186973	1.84913	0.0243425	2.01237	0.0120965	0.990349	0.999929	FAM183A
ENSG00000117395	2140.69	-0.0238849	0.358199	-0.0666804	0.946836	0.999929	EBNA1BP2
ENSG00000243710	11.5222	0.517573	0.925832	0.559036	0.576137	0.999929	CFAP57
ENSG00000117400	1.60192	-3.54285	2.52929	-1.40073	0.161295	0.999929	MPL
ENSG00000117399	1489.91	0.279881	0.405387	0.690404	0.48994	0.999929	CDC20
ENSG00000066322	1301.38	-0.168453	0.354651	-0.474984	0.634799	0.999929	ELOVL1
ENSG00000159479	617.58	-0.330864	0.448783	-0.737247	0.460972	0.999929	MED8
ENSG00000198198	105.346	-0.0607854	0.439833	-0.138201	0.890082	0.999929	SZT2
ENSG00000178922	51.5153	-0.480587	0.609102	-0.789008	0.430107	0.999929	HYI
ENSG00000142949	2712.01	0.0349548	0.414937	0.0842412	0.932865	0.999929	PTPRF
ENSG00000066135	259.209	0.222725	0.5121	0.434925	0.663617	0.999929	KDM4A
ENSG00000126091	5.84703	-0.108738	1.15587	-0.0940745	0.92505	0.999929	ST3GAL3
ENSG00000117408	120.311	-0.058333	0.421515	-0.138389	0.889933	0.999929	IPO13
ENSG00000132768	190.481	-0.229573	0.459172	-0.499972	0.617095	0.999929	DPH2
ENSG00000117410	1141.93	-0.149374	0.485891	-0.307423	0.758522	0.999929	ATP6V0B
ENSG00000117411	63.3092	0.351704	0.639641	0.549845	0.582426	0.999929	B4GALT2
ENSG00000159214	38.3888	-0.272787	0.69003	-0.395326	0.692603	0.999929	CCDC24
ENSG00000196517	94.8847	0.0741392	0.460654	0.160943	0.872138	0.999929	SLC6A9
ENSG00000178028	171.119	0.220445	0.430447	0.512129	0.608561	0.999929	DMAP1
ENSG00000117419	596.715	0.00806713	0.397487	0.0202953	0.983808	0.999929	ERI3
ENSG00000187147	204.378	-0.0129081	0.484039	-0.0266674	0.978725	0.999929	RNF220
ENSG00000126106	68.9904	-0.161994	0.568617	-0.284891	0.775728	0.999929	TMEM53
ENSG00000198520	2.43333	-0.629119	2.08149	-0.302245	0.762465	0.999929	ARMH1
ENSG00000142945	338.446	0.319405	0.485544	0.657828	0.510648	0.999929	KIF2C
ENSG00000142937	5724.25	-0.0815222	0.357907	-0.227775	0.819821	0.999929	RPS8
ENSG00000173846	64.1168	0.0689691	0.555577	0.12414	0.901205	0.999929	PLK3
ENSG00000188396	2.11243	3.06801	2.09127	1.46706	0.142361	0.999929	DYNLT4
ENSG00000222009	14.0091	-0.421642	0.8619	-0.489201	0.6247	0.999929	BTBD19
ENSG00000117425	1.62309	-0.945016	2.72099	-0.347306	0.728362	0.999929	PTCH2
ENSG00000070785	227.521	0.12462	0.553041	0.225336	0.821718	0.999929	EIF2B3
ENSG00000126107	143.68	0.363836	0.437627	0.831382	0.405758	0.999929	HECTD3
ENSG00000126088	322.313	0.182497	0.385893	0.472921	0.63627	0.999929	UROD
ENSG00000162415	13.7773	-0.312859	0.827971	-0.377863	0.705533	0.999929	ZSWIM5
ENSG00000186603	11.3984	1.13786	0.908403	1.2526	0.210353	0.999929	HPDL
ENSG00000132781	65.7772	0.0944956	0.513279	0.184102	0.853933	0.999929	MUTYH
ENSG00000132773	160.081	0.0289516	0.442522	0.065424	0.947836	0.999929	TOE1
ENSG00000070759	1.55204	3.57551	2.50656	1.42646	0.153735	0.999929	TESK2
ENSG00000132763	26.0199	0.065217	0.651346	0.100127	0.920244	0.999929	MMACHC
ENSG00000117450	14574	0.0613748	0.414836	0.14795	0.882383	0.999929	PRDX1
ENSG00000117448	520.084	0.208895	0.380706	0.548704	0.583209	0.999929	AKR1A1
ENSG00000132780	1753.88	0.0367179	0.479771	0.0765323	0.938996	0.999929	NASP
ENSG00000159588	0.451905	-0.490838	4.47894	-0.109588	0.912736	0.999929	CCDC17
ENSG00000159592	53.7431	-0.405213	0.55487	-0.730285	0.465216	0.999929	GPBP1L1
ENSG00000159596	153.491	0.102011	0.453122	0.225129	0.821879	0.999929	TMEM69
ENSG00000197429	130.383	-0.0117525	0.468088	-0.0251076	0.979969	0.999929	IPP
ENSG00000086015	189.922	-0.10248	0.453081	-0.226186	0.821057	0.999929	MAST2
ENSG00000117461	2.95956	0.493927	1.79614	0.274994	0.783321	0.999929	PIK3R3
ENSG00000117472	8.73069	-0.389445	1.19005	-0.32725	0.743479	0.999929	TSPAN1
ENSG00000085998	235.809	-0.189423	0.546341	-0.346711	0.728808	0.999929	POMGNT1
ENSG00000085999	61.5251	-0.108635	0.517062	-0.2101	0.83359	0.999929	RAD54L
ENSG00000132128	681.188	-0.0233153	0.386866	-0.0602672	0.951943	0.999929	LRRC41
ENSG00000173660	1590.99	-0.143727	0.477297	-0.301127	0.763318	0.999929	UQCRH
ENSG00000117481	130.418	0.285015	0.483588	0.589376	0.555609	0.999929	NSUN4
ENSG00000117480	2.19447	1.0716	1.93583	0.553557	0.579882	0.999929	FAAH
ENSG00000197587	8.58195	0.335419	0.978671	0.342729	0.731802	0.999929	DMBX1
ENSG00000079277	118.452	0.0512633	0.445274	0.115128	0.908344	0.999929	MKNK1
ENSG00000142961	16.0861	-0.00442227	0.764633	-0.00578351	0.995385	0.999929	MOB3C
ENSG00000123472	411.135	-0.0881954	0.443238	-0.19898	0.842279	0.999929	ATPAF1
ENSG00000159658	132.551	-0.237307	0.472864	-0.50185	0.615773	0.999929	EFCAB14
ENSG00000162366	75.2008	-0.286916	0.539101	-0.532212	0.594579	0.999929	PDZK1IP1
ENSG00000123473	215.765	0.0412897	0.441158	0.0935938	0.925432	0.999929	STIL
ENSG00000162368	561.793	-0.0631755	0.383016	-0.164942	0.868989	0.999929	CMPK1
ENSG00000186790	0.906042	1.26031	2.7235	0.462753	0.643541	0.999929	FOXE3
ENSG00000186564	13.1641	-0.108223	0.86081	-0.125722	0.899952	0.999929	FOXD2
ENSG00000269113	8.21074	-0.237511	1.12158	-0.211764	0.832291	0.999929	TRABD2B
ENSG00000132122	25.2175	-0.242253	0.637419	-0.380054	0.703906	0.999929	SPATA6
ENSG00000142700	2.92356	1.43399	1.71039	0.8384	0.401806	0.999929	DMRTA2
ENSG00000185104	326.981	0.0389523	0.454323	0.0857371	0.931675	0.999929	FAF1
ENSG00000123080	20.3249	0.209273	0.853885	0.245084	0.806391	0.999929	CDKN2C
ENSG00000123091	39.1057	-0.0543751	0.643988	-0.084435	0.932711	0.999929	RNF11
ENSG00000085831	17.7853	-0.230384	0.6992	-0.329497	0.74178	0.999929	TTC39A
ENSG00000085832	369.478	-0.0850477	0.387695	-0.219367	0.826364	0.999929	EPS15
ENSG00000117859	464.119	-0.148888	0.371329	-0.400961	0.688449	0.999929	OSBPL9
ENSG00000078618	1038.26	0.100666	0.506542	0.198732	0.842473	0.999929	NRDC
ENSG00000169213	227.995	-0.0479304	0.461435	-0.103873	0.91727	0.999929	RAB3B
ENSG00000117862	790.791	-0.20934	0.38735	-0.540442	0.588892	0.999929	TXNDC12
ENSG00000198841	167.011	0.249254	0.409146	0.609206	0.542388	0.999929	KTI12
ENSG00000134717	225.486	-0.131982	0.40116	-0.329001	0.742155	0.999929	BTF3L4
ENSG00000157077	105.56	-0.107713	0.468309	-0.230003	0.818089	0.999929	ZFYVE9
ENSG00000154222	149.626	0.35137	0.410861	0.855204	0.392438	0.999929	CC2D1B
ENSG00000085840	227.262	0.460345	0.497062	0.926133	0.354377	0.999929	ORC1
ENSG00000134748	209.802	-0.0508385	0.442787	-0.114815	0.908592	0.999929	PRPF38A
ENSG00000134744	233.247	0.0577048	0.532763	0.108312	0.913748	0.999929	TUT4
ENSG00000162377	256.926	0.0436182	0.402323	0.108416	0.913666	0.999929	COA7
ENSG00000162378	242.373	-0.334716	0.385242	-0.868845	0.384932	0.999929	ZYG11B
ENSG00000203995	53.1073	-0.0391299	0.533569	-0.0733362	0.941539	0.999929	ZYG11A
ENSG00000121310	28.1173	0.11608	0.677657	0.171296	0.863991	0.999929	ECHDC2
ENSG00000116171	773.671	0.0854622	0.390127	0.219062	0.826601	0.999929	SCP2
ENSG00000157184	120.93	0.210607	0.521067	0.404185	0.686077	0.999929	CPT2
ENSG00000162384	288.737	-0.070904	0.414765	-0.17095	0.864263	0.999929	CZIB
ENSG00000162385	661.053	0.114852	0.364484	0.315108	0.75268	0.999929	MAGOH
ENSG00000157193	469.916	-0.180396	0.396504	-0.454967	0.649133	0.999929	LRP8
ENSG00000174332	1.84267	0.659101	1.86373	0.353646	0.723604	0.999929	GLIS1
ENSG00000058804	886.044	-0.0889577	0.36774	-0.241904	0.808855	0.999929	NDC1
ENSG00000058799	161.636	-0.243584	0.426281	-0.571417	0.567717	0.999929	YIPF1
ENSG00000081870	484.155	-0.200244	0.380502	-0.526261	0.598707	0.999929	HSPB11
ENSG00000116212	230.386	-0.0406826	0.442464	-0.0919457	0.926741	0.999929	LRRC42
ENSG00000116209	1011.51	-0.202498	0.363083	-0.557717	0.577037	0.999929	TMEM59
ENSG00000116205	49.2379	-0.18563	0.534581	-0.347244	0.728408	0.999929	TCEANC2
ENSG00000215883	5.82613	-0.369955	1.15109	-0.321396	0.74791	0.999929	CYB5RL
ENSG00000116221	878.046	0.0451194	0.361336	0.124868	0.900628	0.999929	MRPL37
ENSG00000157216	72.5354	0.0628165	0.508445	0.123546	0.901675	0.999929	SSBP3
ENSG00000162390	25.7787	0.599614	0.688129	0.871368	0.383553	0.999929	ACOT11
ENSG00000243725	205.763	0.204522	0.456978	0.447555	0.654475	0.999929	TTC4
ENSG00000162396	34.7809	0.298358	0.568433	0.524878	0.599668	0.999929	PARS2
ENSG00000116133	611.98	-0.0966712	0.387822	-0.249267	0.803154	0.999929	DHCR24
ENSG00000169174	164.206	0.0967285	0.425018	0.227587	0.819968	0.999929	PCSK9
ENSG00000162402	416.096	0.0614793	0.553015	0.111171	0.911481	0.999929	USP24
ENSG00000162407	378.203	0.081384	0.480804	0.169266	0.865587	0.999929	PLPP3
ENSG00000162409	142.711	-0.0524908	0.501104	-0.10475	0.916574	0.999929	PRKAA2
ENSG00000162600	114.217	-0.0881096	0.500429	-0.176068	0.860241	0.999929	OMA1
ENSG00000162601	54.9248	0.0610908	0.548805	0.111316	0.911366	0.999929	MYSM1
ENSG00000177606	793.793	0.177466	0.410187	0.432646	0.665272	0.999929	JUN
ENSG00000172456	26.118	-0.0643566	0.655376	-0.0981981	0.921775	0.999929	FGGY
ENSG00000134709	3.41774	1.00265	1.62138	0.61839	0.536318	0.999929	HOOK1
ENSG00000162599	168.331	-0.0774002	0.408166	-0.189629	0.8496	0.999929	NFIA
ENSG00000162604	258.742	-0.16695	0.432798	-0.385746	0.699685	0.999929	TM2D1
ENSG00000132849	190.062	0.0153691	0.610166	0.0251884	0.979905	0.999929	PATJ
ENSG00000132854	13.9074	-0.494194	0.80101	-0.616963	0.537259	0.999929	KANK4
ENSG00000162607	428.48	-0.270968	0.467537	-0.579565	0.562208	0.999929	USP1
ENSG00000116641	349.023	0.014105	0.539992	0.0261208	0.979161	0.999929	DOCK7
ENSG00000125703	90.7598	-0.254157	0.463114	-0.548801	0.583142	0.999929	ATG4C
ENSG00000187140	22.7284	-0.375208	0.722937	-0.519005	0.603757	0.999929	FOXD3
ENSG00000088035	248.333	-0.163744	0.570305	-0.287116	0.774023	0.999929	ALG6
ENSG00000142856	314.574	-0.137572	0.463718	-0.296672	0.766717	0.999929	ITGB3BP
ENSG00000203965	60.3081	0.12324	0.567517	0.217156	0.828087	0.999929	EFCAB7
ENSG00000079739	387.116	0.296086	0.496149	0.596768	0.550662	0.999929	PGM1
ENSG00000185483	495.65	-0.169848	0.426173	-0.398543	0.69023	0.999929	ROR1
ENSG00000158966	29.2735	-0.163362	0.651216	-0.250857	0.801925	0.999929	CACHD1
ENSG00000162437	111.547	0.0821831	0.433363	0.18964	0.849591	0.999929	RAVER2
ENSG00000162434	1490.29	0.234968	0.481283	0.488212	0.6254	0.999929	JAK1
ENSG00000162433	123.715	-0.0423948	0.489668	-0.0865786	0.931006	0.999929	AK4
ENSG00000116675	68.7181	-0.154463	0.591985	-0.260923	0.794152	0.999929	DNAJC6
ENSG00000213625	433.669	-0.248634	0.44206	-0.562444	0.573813	0.999929	LEPROT
ENSG00000116678	53.6364	-0.277061	0.539801	-0.513265	0.607766	0.999929	LEPR
ENSG00000184588	222.657	0.250916	0.496757	0.505108	0.613483	0.999929	PDE4B
ENSG00000152763	8.45112	0.402273	0.957752	0.420018	0.674472	0.999929	DNAI4
ENSG00000198160	228.401	-0.0448039	0.392612	-0.114118	0.909145	0.999929	MIER1
ENSG00000116704	147.549	-0.0796594	0.424842	-0.187504	0.851266	0.999929	SLC35D1
ENSG00000142864	1198.33	0.2812	0.465162	0.604521	0.545497	0.999929	SERBP1
ENSG00000116717	284.705	0.18095	0.50745	0.356586	0.721402	0.999929	GADD45A
ENSG00000172380	1622.14	-0.013105	0.558382	-0.0234696	0.981276	0.999929	GNG12
ENSG00000162595	3.19114	-0.433489	1.58364	-0.27373	0.784292	0.999929	DIRAS3
ENSG00000116729	316.261	-0.0656697	0.558234	-0.117638	0.906354	0.999929	WLS
ENSG00000024526	249.77	-0.0507997	0.44043	-0.115341	0.908175	0.999929	DEPDC1
ENSG00000066557	260.008	-0.0669413	0.538054	-0.124414	0.900988	0.999929	LRRC40
ENSG00000116754	736.28	-0.0747995	0.402906	-0.18565	0.852719	0.999929	SRSF11
ENSG00000118454	108.96	-0.193162	0.439057	-0.439947	0.659976	0.999929	ANKRD13C
ENSG00000197568	55.6936	0.185327	0.556604	0.332961	0.739164	0.999929	HHLA3
ENSG00000116761	19.8662	0.16892	0.757754	0.222921	0.823597	0.999929	CTH
ENSG00000132485	295.944	0.140231	0.502622	0.278999	0.780245	0.999929	ZRANB2
ENSG00000162620	7.07618	-0.312248	1.04859	-0.297777	0.765873	0.999929	LRRIQ3
ENSG00000254685	107.034	0.316237	0.578105	0.547023	0.584363	0.999929	FPGT
ENSG00000116791	862.607	0.0122509	0.46406	0.0263993	0.978939	0.999929	CRYZ
ENSG00000162623	145.48	-0.0611061	0.409898	-0.149076	0.881493	0.999929	TYW3
ENSG00000162624	0.110555	-0.360762	4.99745	-0.0721891	0.942451	0.999929	LHX8
ENSG00000137968	0.119241	0.997079	4.98189	0.200141	0.841371	0.999929	SLC44A5
ENSG00000117054	295.084	0.0381874	0.503224	0.0758854	0.93951	0.999929	ACADM
ENSG00000137955	626.907	0.0403862	0.413869	0.0975821	0.922264	0.999929	RABGGTB
ENSG00000184005	9.65001	-0.267673	1.15344	-0.232064	0.816488	0.999929	ST6GALNAC3
ENSG00000142892	400.18	-0.161266	0.505796	-0.318835	0.749851	0.999929	PIGK
ENSG00000154027	41.5288	0.0505543	0.538769	0.0938331	0.925242	0.999929	AK5
ENSG00000036549	181.033	-0.224861	0.407558	-0.551727	0.581135	0.999929	ZZZ3
ENSG00000077254	304.203	0.0729406	0.567824	0.128456	0.897788	0.999929	USP33
ENSG00000180488	176.977	-0.211982	0.499191	-0.424651	0.671091	0.999929	MIGA1
ENSG00000162614	25.8311	0.0615492	0.681804	0.0902741	0.928069	0.999929	NEXN
ENSG00000162613	1771.57	0.261542	0.565719	0.462318	0.643854	0.999929	FUBP1
ENSG00000162616	463.613	0.146107	0.507361	0.287974	0.773367	0.999929	DNAJB4
ENSG00000137965	15.008	1.05168	2.13718	0.492089	0.622657	0.999929	IFI44
ENSG00000117114	2.63673	2.90261	2.2594	1.28468	0.198903	0.999929	ADGRL2
ENSG00000137941	14.8396	0.336449	0.795025	0.423193	0.672154	0.999929	TTLL7
ENSG00000142875	206.124	-0.203035	0.460279	-0.441113	0.659131	0.999929	PRKACB
ENSG00000203943	6.34716	-0.893413	1.25377	-0.71258	0.476106	0.999929	SAMD13
ENSG00000117133	335.993	0.152118	0.505054	0.301192	0.763268	0.999929	RPF1
ENSG00000174021	1561.04	-0.348104	0.661168	-0.526499	0.598541	0.999929	GNG5
ENSG00000117151	173.864	-0.21546	0.425258	-0.506658	0.612395	0.999929	CTBS
ENSG00000117155	211.073	-0.178083	0.413819	-0.430341	0.666948	0.999929	SSX2IP
ENSG00000153898	35.5708	-0.25056	0.577093	-0.434177	0.66416	0.999929	MCOLN2
ENSG00000162643	7.77276	0.0409655	1.1978	0.0342007	0.972717	0.999929	DNAI3
ENSG00000055732	26.2753	-0.355863	0.636298	-0.559271	0.575977	0.999929	MCOLN3
ENSG00000097096	36.1877	0.0692763	0.567455	0.122083	0.902834	0.999929	SYDE2
ENSG00000162642	151.028	-0.147766	0.557967	-0.264829	0.791141	0.999929	C1orf52
ENSG00000142867	221.099	-0.192589	0.396036	-0.486292	0.62676	0.999929	BCL10
ENSG00000153904	110.978	-0.352644	0.458633	-0.768903	0.441951	0.999929	DDAH1
ENSG00000142871	785.813	-0.0136581	0.368471	-0.0370669	0.970432	0.999929	CCN1
ENSG00000117174	398.838	0.0462252	0.506933	0.091186	0.927345	0.999929	ZNHIT6
ENSG00000122417	65.6845	-0.246574	0.491648	-0.501526	0.616001	0.999929	ODF2L
ENSG00000097033	519.299	-0.0502022	0.379361	-0.132333	0.894721	0.999929	SH3GLB1
ENSG00000183291	1372.99	-0.200048	0.452945	-0.441662	0.658734	0.999929	SELENOF
ENSG00000153936	105.281	-0.163274	0.442666	-0.368843	0.712245	0.999929	HS2ST1
ENSG00000143013	254.93	0.108886	0.590882	0.184277	0.853796	0.999929	LMO4
ENSG00000065243	376.115	-0.0846932	0.544986	-0.155404	0.876503	0.999929	PKN2
ENSG00000137947	215.391	0.168598	0.483392	0.348781	0.727254	0.999929	GTF2B
ENSG00000137944	137.888	-0.235145	0.498392	-0.471808	0.637064	0.999929	KYAT3
ENSG00000213516	511.979	0.200212	0.55138	0.363111	0.716522	0.999929	RBMXL1
ENSG00000117226	13.5189	-0.3105	0.895948	-0.34656	0.728922	0.999929	GBP3
ENSG00000117228	12.7092	0.378066	1.26159	0.299674	0.764426	0.999929	GBP1
ENSG00000162645	4.65675	1.81912	1.52738	1.19101	0.233652	0.999929	GBP2
ENSG00000162654	4.54763	-0.360751	2.41162	-0.149589	0.881089	0.999929	GBP4
ENSG00000197147	94.7132	-0.103572	0.469739	-0.220488	0.825491	0.999929	LRRC8B
ENSG00000171488	516.862	-0.137124	0.379027	-0.361779	0.717517	0.999929	LRRC8C
ENSG00000271949	8.40127	0.257877	0.986405	0.261431	0.79376	0.999929	ENSG00000271949
ENSG00000171492	591.042	-0.0630267	0.371118	-0.169829	0.865144	0.999929	LRRC8D
ENSG00000162664	291.46	0.112176	0.474007	0.236655	0.812924	0.999929	ZNF326
ENSG00000122482	220.668	0.398776	0.496935	0.802471	0.42228	0.999929	ZNF644
ENSG00000162669	1.82673	-1.19789	1.90124	-0.630055	0.528659	0.999929	HFM1
ENSG00000097046	131.858	0.0892605	0.551334	0.161899	0.871385	0.999929	CDC7
ENSG00000069702	64.5487	0.066756	0.544396	0.122624	0.902405	0.999929	TGFBR3
ENSG00000172031	3.37008	-0.832162	1.49695	-0.555905	0.578276	0.999929	EPHX4
ENSG00000230667	388.367	0.0444747	0.433233	0.102658	0.918235	0.999929	SETSIP
ENSG00000189195	6.67775	-0.0993287	1.13616	-0.087425	0.930334	0.999929	BTBD8
ENSG00000069712	14.8166	0.521762	0.915969	0.569629	0.56893	0.999929	ENSG00000069712
ENSG00000174842	169.925	0.0852145	0.520022	0.163867	0.869836	0.999929	GLMN
ENSG00000122484	115.885	0.241075	0.548172	0.43978	0.660096	0.999929	RPAP2
ENSG00000067208	135.869	0.194504	0.431149	0.451128	0.651897	0.999929	EVI5
ENSG00000122406	2387.39	0.184179	0.494131	0.372733	0.709347	0.999929	RPL5
ENSG00000154511	158.264	-0.233588	0.438749	-0.532395	0.594452	0.999929	DIPK1A
ENSG00000143033	128.184	0.0184311	0.460303	0.0400412	0.96806	0.999929	MTF2
ENSG00000117500	523.744	-0.0571504	0.378421	-0.151024	0.879957	0.999929	TMED5
ENSG00000122483	48.7687	-0.162769	0.643914	-0.25278	0.800438	0.999929	CCDC18
ENSG00000117505	249.247	0.0245489	0.435012	0.0564326	0.954997	0.999929	DR1
ENSG00000137942	230.622	-0.0730234	0.572582	-0.127533	0.898518	0.999929	FNBP1L
ENSG00000137936	305.403	0.213667	0.412796	0.51761	0.604731	0.999929	BCAR3
ENSG00000067334	514.504	-0.128978	0.541191	-0.238323	0.811631	0.999929	DNTTIP2
ENSG00000023909	3218.72	-0.0932345	0.36197	-0.257575	0.796735	0.999929	GCLM
ENSG00000198691	1.21077	-1.92645	2.71309	-0.710059	0.477667	0.999929	ABCA4
ENSG00000137962	271.774	-0.101135	0.400351	-0.252615	0.800566	0.999929	ARHGAP29
ENSG00000117528	782.823	-0.123828	0.492524	-0.251415	0.801493	0.999929	ABCD3
ENSG00000117525	32.5386	-0.250927	0.650574	-0.385701	0.699718	0.999929	F3
ENSG00000143036	57.5791	-0.282045	0.491449	-0.573906	0.566032	0.999929	SLC44A3
ENSG00000117519	1473.36	-0.0241435	0.431595	-0.0559403	0.955389	0.999929	CNN3
ENSG00000172339	183.994	-0.291121	0.489863	-0.594291	0.552318	0.999929	ALG14
ENSG00000152078	213.581	0.0203696	0.405727	0.0502052	0.959959	0.999929	TLCD4
ENSG00000122481	117.593	-0.327722	0.480888	-0.681493	0.495559	0.999929	RWDD3
ENSG00000117569	124.274	0.364987	0.515763	0.707664	0.479154	0.999929	PTBP2
ENSG00000188641	89.6728	0.0939512	0.522756	0.179723	0.85737	0.999929	DPYD
ENSG00000162627	289.785	-0.172325	0.393182	-0.438282	0.661182	0.999929	SNX7
ENSG00000099260	27.547	0.0194812	0.932554	0.0208902	0.983333	0.999929	PALMD
ENSG00000156869	83.7394	-0.376633	0.647354	-0.581804	0.560698	0.999929	FRRS1
ENSG00000162688	227.743	0.16824	0.623285	0.269925	0.787218	0.999929	AGL
ENSG00000117620	179.484	-0.00892201	0.424808	-0.0210025	0.983244	0.999929	SLC35A3
ENSG00000156875	426.104	-0.138142	0.395236	-0.349519	0.726699	0.999929	MFSD14A
ENSG00000156876	141.53	0.107314	0.562716	0.190707	0.848755	0.999929	SASS6
ENSG00000122435	99.0831	0.00670473	0.568113	0.0118018	0.990584	0.999929	TRMT13
ENSG00000137992	130.478	-0.015271	0.53919	-0.0283221	0.977405	0.999929	DBT
ENSG00000137996	330.58	-0.0896884	0.379937	-0.236061	0.813385	0.999929	RTCA
ENSG00000079335	18.2247	0.176726	0.860419	0.205395	0.837264	0.999929	CDC14A
ENSG00000162692	1.46581	0.737075	2.46617	0.298874	0.765036	0.999929	VCAM1
ENSG00000162694	129.051	-0.1495	0.487833	-0.306457	0.759257	0.999929	EXTL2
ENSG00000162695	342.922	-0.0706997	0.432762	-0.163369	0.870228	0.999929	SLC30A7
ENSG00000117543	247.689	0.17944	0.432938	0.414469	0.67853	0.999929	DPH5
ENSG00000060718	1.64493	1.72469	2.34074	0.736814	0.461236	0.999929	COL11A1
ENSG00000185946	38.9955	0.0780632	0.563861	0.138444	0.889889	0.999929	RNPC3
ENSG00000134215	55.3743	-0.182683	0.700387	-0.260832	0.794222	0.999929	VAV3
ENSG00000085491	526.005	0.0267289	0.459927	0.0581155	0.953657	0.999929	SLC25A24
ENSG00000162636	74.7791	0.259003	0.529385	0.489252	0.624663	0.999929	EEIG2
ENSG00000162639	29.3144	0.302258	0.605478	0.499205	0.617635	0.999929	HENMT1
ENSG00000134186	258.427	0.0300506	0.49085	0.0612215	0.951183	0.999929	PRPF38B
ENSG00000116266	288.216	0.0114854	0.534661	0.0214817	0.982861	0.999929	STXBP3
ENSG00000274068	16.8877	-0.18636	0.774269	-0.240691	0.809794	0.999929	ENSG00000274068
ENSG00000121957	212.299	-0.145275	0.408507	-0.355624	0.722122	0.999929	GPSM2
ENSG00000121940	458.869	-0.0144832	0.457257	-0.031674	0.974732	0.999929	CLCC1
ENSG00000085433	61.3211	-0.0700142	0.602009	-0.116301	0.907414	0.999929	WDR47
ENSG00000197780	194.933	0.0746679	0.435171	0.171583	0.863766	0.999929	TAF13
ENSG00000215717	82.8805	-0.169101	0.4908	-0.344541	0.73044	0.999929	TMEM167B
ENSG00000116299	12.6689	0.0168688	0.827448	0.0203866	0.983735	0.999929	ELAPOR1
ENSG00000031698	839.291	0.313032	0.489266	0.639799	0.522303	0.999929	SARS1
ENSG00000143126	227.065	0.00887574	0.399316	0.0222274	0.982267	0.999929	CELSR2
ENSG00000134222	153.878	-0.0452576	0.484081	-0.0934919	0.925513	0.999929	PSRC1
ENSG00000134243	292.856	-0.220035	0.458478	-0.479925	0.631281	0.999929	SORT1
ENSG00000143106	1825.61	0.0526007	0.361034	0.145695	0.884163	0.999929	PSMA5
ENSG00000162650	16.306	-0.10184	0.774177	-0.131546	0.895343	0.999929	ATXN7L2
ENSG00000174151	32.8191	-0.469815	0.652866	-0.719619	0.471759	0.999929	CYB561D1
ENSG00000181754	8.57516	-0.187323	0.973396	-0.192442	0.847396	0.999929	AMIGO1
ENSG00000065135	912.346	-0.0353708	0.488237	-0.0724459	0.942247	0.999929	GNAI3
ENSG00000134183	1.3674	0.156435	2.16273	0.0723321	0.942338	0.999929	GNAT2
ENSG00000116337	220.947	0.0132761	0.402082	0.0330185	0.97366	0.999929	AMPD2
ENSG00000168765	51.0274	0.0778008	0.534403	0.145585	0.884249	0.999929	GSTM4
ENSG00000213366	3.56261	-0.657524	1.37535	-0.478076	0.632596	0.999929	GSTM2
ENSG00000134184	11.1278	0.256063	0.869666	0.294438	0.768423	0.999929	GSTM1
ENSG00000134201	4.24953	-0.19784	1.30223	-0.151924	0.879247	0.999929	GSTM5
ENSG00000134202	133.131	0.200317	0.426178	0.470032	0.638332	0.999929	GSTM3
ENSG00000198758	12.0631	0.423524	0.871275	0.486097	0.626898	0.999929	EPS8L3
ENSG00000184371	671.169	0.0234759	0.373529	0.0628489	0.949887	0.999929	CSF1
ENSG00000168710	1031.67	0.180032	0.478736	0.376057	0.706875	0.999929	AHCYL1
ENSG00000143093	144.716	0.284112	0.514599	0.552104	0.580877	0.999929	STRIP1
ENSG00000197106	42.6464	0.378251	0.581074	0.650951	0.515078	0.999929	SLC6A17
ENSG00000116396	7.92278	1.31521	1.24094	1.05985	0.289214	0.999929	KCNC4
ENSG00000162775	178.65	0.123431	0.439427	0.28089	0.778794	0.999929	RBM15
ENSG00000168679	556.869	-0.179311	0.408807	-0.438619	0.660938	0.999929	SLC16A4
ENSG00000134248	1029.46	-0.15065	0.570781	-0.263937	0.791828	0.999929	LAMTOR5
ENSG00000121931	343.301	0.163269	0.407472	0.400689	0.688649	0.999929	LRIF1
ENSG00000156171	297.457	-0.159357	0.382397	-0.416733	0.676874	0.999929	DRAM2
ENSG00000134255	283.152	0.0175948	0.477754	0.0368282	0.970622	0.999929	CEPT1
ENSG00000162777	6.74701	0.199681	1.09649	0.182109	0.855497	0.999929	DENND2D
ENSG00000173947	2.45912	-1.80939	1.94526	-0.930153	0.352292	0.999929	PIFO
ENSG00000085465	1.24551	0.19951	2.44478	0.0816064	0.93496	0.999929	OVGP1
ENSG00000116455	649.788	0.125462	0.367979	0.340949	0.733142	0.999929	WDR77
ENSG00000116459	1363.87	0.0568191	0.371283	0.153034	0.878371	0.999929	ATP5PB
ENSG00000116473	309.409	-0.0765184	0.410093	-0.186588	0.851984	0.999929	RAP1A
ENSG00000197852	25.6483	-0.405824	0.690279	-0.587913	0.556591	0.999929	INKA2
ENSG00000064703	284.794	-0.00657211	0.560845	-0.0117182	0.99065	0.999929	DDX20
ENSG00000143079	133.762	0.0142979	0.437913	0.0326502	0.973954	0.999929	CTTNBP2NL
ENSG00000134245	2.71571	1.64584	1.77903	0.925134	0.354896	0.999929	WNT2B
ENSG00000007341	121.314	-0.344569	0.440188	-0.782776	0.433758	0.999929	ST7L
ENSG00000116489	1494.6	0.0544359	0.37666	0.144523	0.885088	0.999929	CAPZA1
ENSG00000155363	192.116	0.138737	0.431339	0.321643	0.747723	0.999929	MOV10
ENSG00000155366	615.387	0.127903	0.378251	0.338145	0.735254	0.999929	RHOC
ENSG00000155367	4.66171	-1.41298	1.30934	-1.07915	0.28052	0.999929	PPM1J
ENSG00000155380	1188.26	0.0929574	0.53571	0.173522	0.862241	0.999929	SLC16A1
ENSG00000198799	109.423	-0.277614	0.520499	-0.533361	0.593784	0.999929	LRIG2
ENSG00000081026	117.157	0.0665679	0.529718	0.125667	0.899996	0.999929	MAGI3
ENSG00000116793	71.1458	0.0904571	0.482821	0.187351	0.851385	0.999929	PHTF1
ENSG00000081019	63.8463	0.178453	0.543506	0.328336	0.742657	0.999929	RSBN1
ENSG00000188761	9.06346	0.318371	1.00911	0.315498	0.752384	0.999929	BCL2L15
ENSG00000134262	102.339	0.0821233	0.498789	0.164645	0.869223	0.999929	AP4B1
ENSG00000118655	100.702	-0.0748526	0.469477	-0.159438	0.873323	0.999929	DCLRE1B
ENSG00000163349	388.792	-0.176378	0.386683	-0.456131	0.648295	0.999929	HIPK1
ENSG00000116774	39.2189	0.245352	0.608624	0.403126	0.686856	0.999929	OLFML3
ENSG00000134207	4.27704	0.196136	1.39163	0.14094	0.887918	0.999929	SYT6
ENSG00000197323	302.863	0.186442	0.525576	0.354739	0.722785	0.999929	TRIM33
ENSG00000116752	358.593	-0.208849	0.407885	-0.51203	0.60863	0.999929	BCAS2
ENSG00000175984	1.53199	-1.44279	2.28753	-0.630723	0.528222	0.999929	DENND2C
ENSG00000213281	409.337	0.0578287	0.419428	0.137875	0.890339	0.999929	NRAS
ENSG00000009307	1195.36	0.280512	0.544965	0.514733	0.60674	0.999929	CSDE1
ENSG00000052723	172.566	-0.169701	0.541703	-0.313273	0.754073	0.999929	SIKE1
ENSG00000134198	22.4084	0.463659	0.788244	0.588218	0.556386	0.999929	TSPAN2
ENSG00000134259	8.1855	1.36725	1.10747	1.23456	0.216993	0.999929	NGF
ENSG00000173218	350.354	0.124192	0.374762	0.331389	0.740351	0.999929	VANGL1
ENSG00000118729	1.91384	-0.300238	1.94509	-0.154357	0.877328	0.999929	CASQ2
ENSG00000163393	2.38642	0.0674717	2.01646	0.0334604	0.973307	0.999929	SLC22A15
ENSG00000163399	2297.51	0.209121	0.568092	0.368112	0.71279	0.999929	ATP1A1
ENSG00000116815	272.024	-0.109615	0.397868	-0.275505	0.782929	0.999929	CD58
ENSG00000143061	441.76	0.0646135	0.419762	0.153929	0.877666	0.999929	IGSF3
ENSG00000134247	794.962	-0.0787724	0.39073	-0.201603	0.840227	0.999929	PTGFRN
ENSG00000134256	5.22976	-0.510035	1.18108	-0.431839	0.665858	0.999929	CD101
ENSG00000116830	194.992	0.209896	0.526537	0.398635	0.690162	0.999929	TTF2
ENSG00000134253	23.5892	-0.438882	0.700052	-0.626928	0.530706	0.999929	TRIM45
ENSG00000134258	0.636434	0.597701	3.89335	0.153518	0.87799	0.999929	VTCN1
ENSG00000198162	226.274	-0.0701183	0.423095	-0.165727	0.868372	0.999929	MAN1A2
ENSG00000183508	1.73903	2.54112	2.29809	1.10576	0.268833	0.999929	TENT5C
ENSG00000196505	147.189	0.0499278	0.425599	0.117312	0.906613	0.999929	GDAP2
ENSG00000065183	408.657	0.20706	0.609778	0.339566	0.734183	0.999929	WDR3
ENSG00000116874	98.7089	0.0534328	0.441403	0.121052	0.90365	0.999929	WARS2
ENSG00000143067	35.0764	0.373798	0.616673	0.606153	0.544413	0.999929	ZNF697
ENSG00000092621	881.844	0.241073	0.537907	0.448168	0.654032	0.999929	PHGDH
ENSG00000134250	973.893	0.0252504	0.389713	0.0647923	0.948339	0.999929	NOTCH2
ENSG00000265808	273.757	0.0514047	0.416796	0.123333	0.901843	0.999929	SEC22B
ENSG00000278882	17.9498	-0.0781642	0.721267	-0.108371	0.913702	0.999929	ENSG00000278882
ENSG00000273136	7.49918	-0.0336652	1.01889	-0.0330412	0.973642	0.999929	NBPF26
ENSG00000263353	339.345	0.107965	0.393546	0.27434	0.783823	0.999929	PPIAL4A
ENSG00000188610	39.5873	-0.210614	0.53925	-0.390569	0.696116	0.999929	FAM72B
ENSG00000171943	86.5745	0.223613	0.451742	0.495001	0.620599	0.999929	SRGAP2C
ENSG00000203818	4834.52	-0.0393383	0.499885	-0.0786947	0.937275	0.999929	ENSG00000203818
ENSG00000263513	41.6929	-0.0901448	0.538437	-0.167419	0.86704	0.999929	FAM72C
ENSG00000271567	242.252	0.152742	0.401195	0.380717	0.703413	0.999929	PPIAL4E
ENSG00000266338	6.80169	-0.0752639	1.0585	-0.0711043	0.943315	0.999929	NBPF15
ENSG00000279782	242.133	0.150784	0.401403	0.375642	0.707183	0.999929	PPIAL4F
ENSG00000196369	86.2805	0.115976	0.448838	0.258393	0.796104	0.999929	SRGAP2B
ENSG00000215784	41.1941	-0.0833211	0.53908	-0.154562	0.877167	0.999929	FAM72D
ENSG00000256374	242.388	0.150245	0.401366	0.374335	0.708155	0.999929	ENSG00000256374
ENSG00000162825	9.27	-0.108794	0.946091	-0.114994	0.90845	0.999929	NBPF20
ENSG00000117262	150.88	-0.189882	0.413681	-0.459007	0.646229	0.999929	GPR89A
ENSG00000174827	5.26653	0.470195	1.20843	0.389095	0.697206	0.999929	PDZK1
ENSG00000265491	303.955	-0.0397763	0.430206	-0.0924587	0.926334	0.999929	RNF115
ENSG00000186141	320.731	0.116829	0.424322	0.27533	0.783063	0.999929	POLR3C
ENSG00000186364	20.6162	-0.488789	0.720213	-0.678673	0.497345	0.999929	NUDT17
ENSG00000131788	193.273	0.0326593	0.407085	0.0802271	0.936057	0.999929	PIAS3
ENSG00000143127	2.04607	-0.239203	2.11411	-0.113146	0.909915	0.999929	ITGA10
ENSG00000131779	192.199	-0.0751403	0.447125	-0.168052	0.866542	0.999929	PEX11B
ENSG00000265241	888.122	0.0185504	0.371569	0.0499245	0.960183	0.999929	RBM8A
ENSG00000271601	348.753	-0.082137	0.417126	-0.196912	0.843897	0.999929	LIX1L
ENSG00000272031	2.18609	-0.770236	2.00779	-0.383624	0.701257	0.999929	ANKRD34A
ENSG00000121851	44.0355	0.127962	0.559847	0.228566	0.819207	0.999929	POLR3GL
ENSG00000265972	1.13661	0.488204	2.63218	0.185475	0.852856	0.999929	TXNIP
ENSG00000271425	13.7573	-0.0398324	0.812611	-0.0490177	0.960905	0.999929	NBPF10
ENSG00000270339	179.98	0.172239	0.427177	0.403203	0.686799	0.999929	PPIAL4H
ENSG00000268043	11.5142	0.155341	0.83558	0.185909	0.852516	0.999929	NBPF12
ENSG00000131791	69.5713	-0.17782	0.4903	-0.362676	0.716847	0.999929	PRKAB2
ENSG00000131781	3.5967	0.491158	1.70001	0.288914	0.772647	0.999929	FMO5
ENSG00000131778	419.428	-0.0761223	0.389109	-0.195632	0.844898	0.999929	CHD1L
ENSG00000116128	83.0842	0.0474606	0.46816	0.101377	0.919251	0.999929	BCL9
ENSG00000162836	92.3865	-0.337796	0.455721	-0.741234	0.458552	0.999929	ACP6
ENSG00000188092	150.329	-0.171067	0.411754	-0.41546	0.677805	0.999929	GPR89B
ENSG00000263956	8.50529	-0.387605	0.957827	-0.404672	0.685719	0.999929	NBPF11
ENSG00000236334	298.174	0.109439	0.394911	0.277124	0.781685	0.999929	PPIAL4G
ENSG00000270629	40.1521	-0.226723	0.556809	-0.407182	0.683874	0.999929	NBPF14
ENSG00000178104	58.3988	-0.190765	0.600784	-0.317527	0.750843	0.999929	PDE4DIP
ENSG00000269713	8.61309	-0.286296	0.943482	-0.303446	0.76155	0.999929	NBPF9
ENSG00000271383	34.4983	-0.136347	0.578408	-0.235729	0.813643	0.999929	NBPF19
ENSG00000263464	319.135	0.136881	0.390261	0.350744	0.725781	0.999929	ENSG00000263464
ENSG00000203814	7222.88	-0.0748646	0.492473	-0.152018	0.879173	0.999929	H2BC18
ENSG00000183598	7782.8	-0.00821663	0.485965	-0.0169079	0.98651	0.999929	H3C13
ENSG00000270882	17642.2	-0.108379	0.54965	-0.197178	0.843689	0.999929	H4C14
ENSG00000203811	13984.7	-0.096826	0.470503	-0.205793	0.836953	0.999929	H3C14
ENSG00000203812	12778.8	-0.0995713	0.516701	-0.192706	0.847189	0.999929	ENSG00000203812
ENSG00000184678	8106.95	-0.0610787	0.513682	-0.118904	0.905352	0.999929	H2BC21
ENSG00000272196	12778.6	-0.0995491	0.516739	-0.192649	0.847234	0.999929	ENSG00000272196
ENSG00000203852	13984	-0.0968063	0.470464	-0.205768	0.836972	0.999929	H3C15
ENSG00000270276	17642	-0.108405	0.549658	-0.197222	0.843654	0.999929	H4C15
ENSG00000184260	9009.85	-0.103963	0.521542	-0.199337	0.841999	0.999929	H2AC20
ENSG00000184270	6512.01	-0.113634	0.477121	-0.238166	0.811752	0.999929	H2AC21
ENSG00000178096	153.823	0.130761	0.575753	0.227113	0.820336	0.999929	BOLA1
ENSG00000143368	1086.58	0.330021	0.400665	0.823685	0.410118	0.999929	SF3B4
ENSG00000014914	78.1388	-0.0518583	0.525217	-0.0987369	0.921347	0.999929	MTMR11
ENSG00000264522	165.451	0.0706409	0.50724	0.139265	0.889241	0.999929	OTUD7B
ENSG00000136631	325.208	0.0160661	0.48607	0.033053	0.973632	0.999929	VPS45
ENSG00000023902	33.5179	0.262313	0.674063	0.389152	0.697164	0.999929	PLEKHO1
ENSG00000143401	675.615	-0.0993923	0.479143	-0.207438	0.835668	0.999929	ANP32E
ENSG00000117362	869.401	-0.13387	0.5691	-0.235232	0.814029	0.999929	APH1A
ENSG00000159208	0.907231	-3.57607	3.16153	-1.13112	0.258004	0.999929	CIART
ENSG00000266472	1072.94	-0.0233898	0.417203	-0.0560634	0.955291	0.999929	MRPS21
ENSG00000117360	480.308	0.0951713	0.468857	0.202986	0.839146	0.999929	PRPF3
ENSG00000163125	351.57	0.300862	0.469654	0.640602	0.521781	0.999929	RPRD2
ENSG00000143374	282.027	0.117955	0.455348	0.259044	0.795601	0.999929	TARS2
ENSG00000143369	13.0898	0.0468947	0.934493	0.050182	0.959977	0.999929	ECM1
ENSG00000143382	20.9245	-0.178091	0.672331	-0.264887	0.791097	0.999929	ADAMTSL4
ENSG00000143384	1394.8	0.13983	0.399389	0.350109	0.726257	0.999929	MCL1
ENSG00000143420	678.624	-0.254406	0.498638	-0.510203	0.60991	0.999929	ENSA
ENSG00000143457	188.231	0.0453332	0.457714	0.0990426	0.921104	0.999929	GOLPH3L
ENSG00000143452	83.1905	-0.273177	0.480813	-0.568156	0.569929	0.999929	HORMAD1
ENSG00000163131	137.295	-0.0619396	0.512941	-0.120754	0.903886	0.999929	CTSS
ENSG00000143387	1.95641	-1.50629	2.2852	-0.659148	0.509801	0.999929	CTSK
ENSG00000143437	234.316	0.138103	0.442264	0.312265	0.754839	0.999929	ARNT
ENSG00000143379	199.407	0.100916	0.494694	0.203997	0.838356	0.999929	SETDB1
ENSG00000143418	2083.27	-0.171896	0.358785	-0.479106	0.631863	0.999929	CERS2
ENSG00000143412	12.4064	-0.185852	0.830666	-0.223739	0.82296	0.999929	ANXA9
ENSG00000143409	32.2289	-0.232576	0.609997	-0.381274	0.703	0.999929	MINDY1
ENSG00000143363	102.583	-0.0405786	0.447357	-0.0907073	0.927725	0.999929	PRUNE1
ENSG00000143443	104.615	-0.101572	0.531374	-0.19115	0.848408	0.999929	C1orf56
ENSG00000197622	369.129	0.0453119	0.457173	0.0991133	0.921048	0.999929	CDC42SE1
ENSG00000213190	706.039	-0.18767	0.491288	-0.381996	0.702464	0.999929	MLLT11
ENSG00000143458	56.8026	-0.172849	0.537114	-0.32181	0.747597	0.999929	GABPB2
ENSG00000143434	3.54727	0.0970593	1.52681	0.0635698	0.949313	0.999929	SEMA6C
ENSG00000163156	241.157	0.12142	0.418787	0.289932	0.771868	0.999929	SCNM1
ENSG00000163155	45.9274	-0.0528661	0.559799	-0.0944375	0.924762	0.999929	LYSMD1
ENSG00000163159	325.323	-0.0200173	0.379055	-0.0528085	0.957884	0.999929	VPS72
ENSG00000143398	326.099	0.112926	0.41534	0.271887	0.785709	0.999929	PIP5K1A
ENSG00000159352	1271.13	0.0968296	0.407825	0.237429	0.812324	0.999929	PSMD4
ENSG00000143373	241.146	0.0248092	0.391437	0.0633799	0.949464	0.999929	ZNF687
ENSG00000143393	324.326	0.0337273	0.380837	0.0885611	0.929431	0.999929	PI4KB
ENSG00000143390	203.981	0.259676	0.439092	0.591394	0.554256	0.999929	RFX5
ENSG00000143416	76.8027	-0.0868781	0.496068	-0.175133	0.860975	0.999929	SELENBP1
ENSG00000159377	3295.01	0.0902615	0.360983	0.250044	0.802554	0.999929	PSMB4
ENSG00000143442	326.377	0.179853	0.499596	0.359997	0.71885	0.999929	POGZ
ENSG00000143375	10.3115	-0.367488	0.988621	-0.371718	0.710103	0.999929	CGN
ENSG00000143367	283.826	0.0959512	0.396876	0.241766	0.808962	0.999929	TUFT1
ENSG00000143376	338.607	0.0178178	0.428688	0.0415636	0.966847	0.999929	SNX27
ENSG00000159409	6.96531	0.105111	1.09807	0.0957235	0.92374	0.999929	CELF3
ENSG00000143436	526.769	-0.0188411	0.383111	-0.0491792	0.960776	0.999929	MRPL9
ENSG00000143450	3.20276	-0.903636	1.88215	-0.480108	0.63115	0.999929	OAZ3
ENSG00000182134	83.1823	0.203227	0.514371	0.395098	0.69277	0.999929	TDRKH
ENSG00000159445	128.179	0.142555	0.571623	0.249386	0.803062	0.999929	THEM4
ENSG00000197747	9508.07	-0.0573625	0.43773	-0.131045	0.895739	0.999929	S100A10
ENSG00000163191	11610.8	-0.0920338	0.522021	-0.176303	0.860056	0.999929	S100A11
ENSG00000159450	3.30088	-1.62294	1.5433	-1.0516	0.292983	0.999929	TCHH
ENSG00000197915	0.473577	-0.360783	4.99745	-0.0721933	0.942448	0.999929	HRNR
ENSG00000143631	4.83363	-0.672408	1.48371	-0.453194	0.650409	0.999929	FLG
ENSG00000169509	2.93009	-0.232816	1.61273	-0.144361	0.885215	0.999929	CRCT1
ENSG00000163202	1.73646	0.827196	1.99504	0.414626	0.678416	0.999929	LCE3D
ENSG00000163220	2.39195	-0.690721	1.91349	-0.360975	0.718118	0.999929	S100A9
ENSG00000197956	34246.5	-0.146912	0.5351	-0.27455	0.783662	0.999929	S100A6
ENSG00000196420	2.72178	-0.140104	1.558	-0.089926	0.928346	0.999929	S100A5
ENSG00000196154	7891.59	-0.174277	0.42154	-0.413429	0.679293	0.999929	S100A4
ENSG00000188015	383.729	-0.150008	0.50912	-0.294642	0.768268	0.999929	S100A3
ENSG00000196754	52.3261	0.168451	0.573491	0.29373	0.768964	0.999929	S100A2
ENSG00000188643	1731.8	-0.0506138	0.539227	-0.0938636	0.925217	0.999929	S100A16
ENSG00000189171	1065.94	-0.0468289	0.463192	-0.1011	0.919471	0.999929	S100A13
ENSG00000160678	2.54712	-1.62137	1.7629	-0.919714	0.357722	0.999929	S100A1
ENSG00000160679	656.343	0.100391	0.386038	0.260054	0.794822	0.999929	CHTOP
ENSG00000143553	418.957	-0.105787	0.524326	-0.201759	0.840105	0.999929	SNAPIN
ENSG00000143621	2064.92	0.174628	0.461466	0.37842	0.705118	0.999929	ILF2
ENSG00000169418	13.9693	-0.48763	0.905191	-0.538703	0.590091	0.999929	NPR1
ENSG00000143624	510.874	-0.0415793	0.438704	-0.0947776	0.924491	0.999929	INTS3
ENSG00000279767	0.236789	-0.360769	4.99745	-0.0721905	0.94245	0.999929	ENSG00000279767
ENSG00000143554	1.29385	-2.66889	2.65881	-1.00379	0.31548	0.999929	SLC27A3
ENSG00000143614	282.348	0.232027	0.448818	0.516972	0.605176	0.999929	GATAD2B
ENSG00000198837	171.529	0.0171258	0.519592	0.0329601	0.973706	0.999929	DENND4B
ENSG00000160741	217.57	-0.0130469	0.416885	-0.0312962	0.975033	0.999929	CRTC2
ENSG00000143570	1333.43	-0.0972195	0.461041	-0.21087	0.832989	0.999929	SLC39A1
ENSG00000143578	49.207	-0.132247	0.529187	-0.249906	0.80266	0.999929	CREB3L4
ENSG00000143543	825.817	-0.0385695	0.59941	-0.0643457	0.948695	0.999929	JTB
ENSG00000143545	514.732	-0.0110883	0.386097	-0.0287189	0.977089	0.999929	RAB13
ENSG00000177954	2011.6	-0.39374	0.521173	-0.755488	0.449956	0.999929	RPS27
ENSG00000143549	1946.5	-0.0549806	0.366085	-0.150185	0.880618	0.999929	TPM3
ENSG00000143612	823.952	-0.175902	0.487754	-0.360637	0.718371	0.999929	C1orf43
ENSG00000143569	827.057	0.291633	0.427061	0.682884	0.49468	0.999929	UBAP2L
ENSG00000143575	663.75	-0.137822	0.480049	-0.2871	0.774036	0.999929	HAX1
ENSG00000143515	123.24	-0.0232158	0.563452	-0.0412027	0.967134	0.999929	ATP8B2
ENSG00000160712	51.4327	0.0785983	0.504048	0.155934	0.876085	0.999929	IL6R
ENSG00000160714	571.846	-0.165518	0.415304	-0.398547	0.690227	0.999929	UBE2Q1
ENSG00000160716	6.1327	0.346228	1.13847	0.304116	0.761039	0.999929	CHRNB2
ENSG00000160710	1323.85	0.0858596	0.440739	0.194808	0.845543	0.999929	ADAR
ENSG00000143603	2.79586	1.15595	1.64724	0.701749	0.482835	0.999929	KCNN3
ENSG00000163344	453.318	-0.224268	0.403503	-0.555803	0.578346	0.999929	PMVK
ENSG00000163346	361.256	0.0476703	0.43197	0.110356	0.912127	0.999929	PBXIP1
ENSG00000163348	218.082	-0.108319	0.593431	-0.18253	0.855167	0.999929	PYGO2
ENSG00000160691	802.977	-0.0677578	0.416633	-0.162632	0.870808	0.999929	SHC1
ENSG00000173207	794.74	-0.219633	0.514018	-0.427286	0.669171	0.999929	CKS1B
ENSG00000160688	429.847	-0.163068	0.432985	-0.376614	0.70646	0.999929	FLAD1
ENSG00000160685	131.992	0.14967	0.433807	0.345015	0.730083	0.999929	ZBTB7B
ENSG00000163354	0.887902	2.09851	3.01227	0.696654	0.486019	0.999929	DCST2
ENSG00000163357	13.4793	-0.65004	0.846931	-0.767524	0.44277	0.999929	DCST1
ENSG00000143537	614.214	-0.0772281	0.432889	-0.178401	0.858408	0.999929	ADAM15
ENSG00000243364	49.7601	-0.0697019	0.605637	-0.115089	0.908375	0.999929	EFNA4
ENSG00000169242	317.239	-0.134696	0.509212	-0.264518	0.791381	0.999929	EFNA1
ENSG00000169241	283.948	-0.0786209	0.523508	-0.150181	0.880622	0.999929	SLC50A1
ENSG00000179085	632.175	-0.192788	0.514895	-0.374422	0.70809	0.999929	DPM3
ENSG00000163463	1741.45	-0.100207	0.474453	-0.211206	0.832726	0.999929	KRTCAP2
ENSG00000163462	8.68351	0.190453	1.0205	0.186627	0.851953	0.999929	TRIM46
ENSG00000185499	40.7592	-0.163979	0.601567	-0.272586	0.785171	0.999929	MUC1
ENSG00000279487	1.87679	0.532053	2.02929	0.262187	0.793177	0.999929	ENSG00000279487
ENSG00000169231	39.0441	-0.275327	0.575718	-0.478233	0.632484	0.999929	THBS3
ENSG00000173171	539.865	-0.02704	0.416071	-0.0649889	0.948183	0.999929	MTX1
ENSG00000177628	435.566	-0.0681814	0.389782	-0.174922	0.861141	0.999929	GBA1
ENSG00000160767	90.0277	-0.302297	0.694445	-0.435307	0.66334	0.999929	ENTREP3
ENSG00000116521	986.131	-0.0826378	0.389474	-0.212178	0.831968	0.999929	SCAMP3
ENSG00000176444	132.704	0.0205287	0.516998	0.0397075	0.968326	0.999929	CLK2
ENSG00000143630	26.1415	-0.50072	0.785006	-0.637856	0.523568	0.999929	HCN3
ENSG00000160752	958.099	0.0817355	0.395757	0.206529	0.836378	0.999929	FDPS
ENSG00000160753	287.02	-0.205439	0.571593	-0.359415	0.719285	0.999929	RUSC1
ENSG00000116539	260.406	0.177422	0.5481	0.323705	0.746162	0.999929	ASH1L
ENSG00000125459	197.563	0.0853745	0.396485	0.215329	0.829511	0.999929	MSTO1
ENSG00000163374	281.638	0.0225856	0.394566	0.0572416	0.954353	0.999929	YY1AP1
ENSG00000132676	731.173	0.0293615	0.430675	0.0681756	0.945646	0.999929	DAP3
ENSG00000116580	251.476	0.181609	0.409388	0.443611	0.657324	0.999929	GON4L
ENSG00000132718	23.0438	-0.055632	0.712341	-0.0780974	0.937751	0.999929	SYT11
ENSG00000143622	142.669	0.214179	0.488036	0.438859	0.660763	0.999929	RIT1
ENSG00000132680	296.176	-0.272255	0.466257	-0.583917	0.559276	0.999929	KHDC4
ENSG00000116584	159.23	0.289875	0.445056	0.651322	0.514838	0.999929	ARHGEF2
ENSG00000163479	2373.85	-0.136004	0.356056	-0.381972	0.702482	0.999929	SSR2
ENSG00000160803	451.894	-0.0718755	0.43405	-0.165593	0.868478	0.999929	UBQLN4
ENSG00000116586	1201.69	-0.0446511	0.612688	-0.0728773	0.941904	0.999929	LAMTOR2
ENSG00000254726	18.2706	0.082436	0.703502	0.117179	0.906718	0.999929	MEX3A
ENSG00000160789	5297.35	0.35543	0.528991	0.671902	0.501646	0.999929	LMNA
ENSG00000196189	0.635435	2.1039	3.55058	0.592551	0.553482	0.999929	SEMA4A
ENSG00000160785	209.433	-0.170298	0.488282	-0.348771	0.727261	0.999929	SLC25A44
ENSG00000160783	52.1434	0.20584	0.510758	0.403009	0.686941	0.999929	PMF1
ENSG00000160781	3.40413	-0.538106	1.83941	-0.292543	0.769871	0.999929	PAQR6
ENSG00000198952	342.842	0.0405979	0.396631	0.102357	0.918473	0.999929	SMG5
ENSG00000163472	41.8153	-0.575858	0.630014	-0.914041	0.360695	0.999929	TMEM79
ENSG00000198715	369.82	-0.0533335	0.44138	-0.120833	0.903823	0.999929	GLMP
ENSG00000163468	6141.79	0.221932	0.510164	0.435021	0.663548	0.999929	CCT3
ENSG00000163467	20.3146	0.064298	0.740914	0.086782	0.930845	0.999929	TSACC
ENSG00000125462	6.14355	-0.449408	1.11454	-0.403222	0.686785	0.999929	MIR9-1HG
ENSG00000116604	315.876	-0.040833	0.38512	-0.106027	0.915561	0.999929	MEF2D
ENSG00000183856	344.652	0.168296	0.413747	0.406762	0.684183	0.999929	IQGAP3
ENSG00000163382	1028.5	-0.133726	0.506823	-0.263852	0.791894	0.999929	NAXE
ENSG00000160818	483.073	0.163152	0.421639	0.386947	0.698795	0.999929	GPATCH4
ENSG00000132692	75.241	-0.0465027	0.697502	-0.0666703	0.946844	0.999929	BCAN
ENSG00000132688	34.3678	0.440401	0.853663	0.515895	0.605927	0.999929	NES
ENSG00000143320	34.7622	-0.21097	0.594313	-0.354982	0.722603	0.999929	CRABP2
ENSG00000143319	249.509	-0.054383	0.408049	-0.133276	0.893975	0.999929	ISG20L2
ENSG00000143303	137.675	-0.360694	0.444204	-0.812002	0.416791	0.999929	METTL25B
ENSG00000143314	1194.17	0.0901874	0.362795	0.24859	0.803678	0.999929	MRPL24
ENSG00000143321	2417.97	0.00627259	0.402113	0.0155991	0.987554	0.999929	HDGF
ENSG00000143294	571.903	-0.0518007	0.369133	-0.140331	0.888399	0.999929	PRCC
ENSG00000027869	7.42175	0.686692	1.21874	0.563445	0.573132	0.999929	SH2D2A
ENSG00000187800	71.7466	0.0543857	0.554545	0.0980727	0.921875	0.999929	PEAR1
ENSG00000160838	1.39611	0.634492	2.2998	0.27589	0.782632	0.999929	LRRC71
ENSG00000132694	291.64	-0.142	0.395468	-0.359068	0.719544	0.999929	ARHGEF11
ENSG00000253831	16.8173	0.362116	0.792424	0.456973	0.647691	0.999929	ETV3L
ENSG00000117036	181.384	-0.0770767	0.470568	-0.163795	0.869893	0.999929	ETV3
ENSG00000183853	923.118	-0.0384695	0.405817	-0.094795	0.924478	0.999929	KIRREL1
ENSG00000163565	14.4094	1.18469	1.24667	0.950287	0.341966	0.999929	IFI16
ENSG00000158716	332.832	-0.0450286	0.564749	-0.0797321	0.93645	0.999929	DUSP23
ENSG00000188004	1.86899	2.29138	2.60033	0.881188	0.378216	0.999929	SNHG28
ENSG00000213085	2.36932	2.15808	2.16518	0.99672	0.3189	0.999929	CFAP45
ENSG00000158710	8655.3	0.129532	0.346437	0.373897	0.708481	0.999929	TAGLN2
ENSG00000085552	7.96311	-0.0202352	1.13897	-0.0177662	0.985825	0.999929	IGSF9
ENSG00000162723	1.47023	-3.30447	2.56947	-1.28605	0.198426	0.999929	SLAMF9
ENSG00000143315	243.989	-0.272959	0.449262	-0.607572	0.543472	0.999929	PIGM
ENSG00000162729	143.412	0.143503	0.427484	0.335693	0.737103	0.999929	IGSF8
ENSG00000018625	1.38208	0.829114	2.29777	0.360835	0.718223	0.999929	ATP1A2
ENSG00000132681	1.51051	-1.74719	2.39905	-0.728284	0.46644	0.999929	ATP1A4
ENSG00000162734	643.278	-0.156996	0.534156	-0.293914	0.768823	0.999929	PEA15
ENSG00000132716	1.60477	1.0873	2.2072	0.492613	0.622286	0.999929	DCAF8
ENSG00000258465	2.57595	-0.0689571	1.73955	-0.0396409	0.968379	0.999929	ENSG00000258465
ENSG00000162735	159.646	-0.0684912	0.414806	-0.165116	0.868853	0.999929	PEX19
ENSG00000122218	1575.28	0.259754	0.574536	0.452111	0.651189	0.999929	COPA
ENSG00000162736	950.445	-0.0713663	0.394729	-0.180798	0.856526	0.999929	NCSTN
ENSG00000162738	18.64	-0.663817	0.830082	-0.7997	0.423885	0.999929	VANGL2
ENSG00000026751	3.09637	0.214673	1.64737	0.130313	0.896319	0.999929	SLAMF7
ENSG00000122224	6.6823	0.792883	1.08127	0.733289	0.463382	0.999929	LY9
ENSG00000158769	485.91	0.0396724	0.404543	0.0980672	0.921879	0.999929	F11R
ENSG00000158773	316.598	-0.192672	0.421164	-0.457475	0.64733	0.999929	USF1
ENSG00000143217	6.35414	-0.550664	1.07262	-0.513384	0.607683	0.999929	NECTIN4
ENSG00000162755	8.99416	-0.0213514	0.975994	-0.0218765	0.982546	0.999929	KLHDC9
ENSG00000143256	1269.52	-0.160212	0.469515	-0.341229	0.732931	0.999929	PFDN2
ENSG00000158793	264.305	0.0463834	0.411763	0.112646	0.910311	0.999929	NIT1
ENSG00000158796	148.832	0.15533	0.468894	0.33127	0.740441	0.999929	DEDD
ENSG00000143222	547.02	0.0593912	0.374204	0.158714	0.873895	0.999929	UFC1
ENSG00000143258	62.8268	0.0630749	0.693408	0.0909635	0.927522	0.999929	USP21
ENSG00000143224	116.509	0.319098	0.465384	0.685666	0.492924	0.999929	PPOX
ENSG00000158850	141.406	-0.183389	0.5796	-0.316407	0.751694	0.999929	B4GALT3
ENSG00000158864	1219.09	0.194353	0.434384	0.447421	0.654571	0.999929	NDUFS2
ENSG00000158882	36.2974	0.308779	0.611154	0.505239	0.613391	0.999929	TOMM40L
ENSG00000158887	3.62424	-0.462379	1.48135	-0.312134	0.754939	0.999929	MPZ
ENSG00000143252	1142.15	-0.0370022	0.415345	-0.089088	0.929012	0.999929	SDHC
ENSG00000173110	56.4032	0.489265	0.66723	0.733277	0.463389	0.999929	HSPA6
ENSG00000162746	18.3584	0.543635	0.735057	0.739581	0.459554	0.999929	FCRLB
ENSG00000081721	274.596	-0.0463763	0.424632	-0.109215	0.913032	0.999929	DUSP12
ENSG00000118217	432.447	0.0645054	0.525003	0.122867	0.902213	0.999929	ATF6
ENSG00000162745	10.5225	-0.0584295	0.915758	-0.0638045	0.949126	0.999929	OLFML2B
ENSG00000198929	2.69226	-0.694374	1.74763	-0.397322	0.69113	0.999929	NOS1AP
ENSG00000239887	1.34926	0.29289	2.21408	0.132285	0.894759	0.999929	C1orf226
ENSG00000152332	376.245	-0.113697	0.417164	-0.272548	0.785201	0.999929	UHMK1
ENSG00000117143	181.912	-0.0710155	0.420786	-0.168769	0.865979	0.999929	UAP1
ENSG00000132196	98.5691	0.152697	0.466979	0.32699	0.743676	0.999929	HSD17B7
ENSG00000143248	5.05393	0.289008	1.28788	0.224406	0.822441	0.999929	RGS5
ENSG00000143228	356.748	0.0555592	0.525173	0.105792	0.915747	0.999929	NUF2
ENSG00000185630	800.058	0.00166733	0.393552	0.00423662	0.99662	0.999929	PBX1
ENSG00000143198	2812.5	-0.0862794	0.39394	-0.219017	0.826637	0.999929	MGST3
ENSG00000143149	552.493	0.210557	0.536161	0.392713	0.694532	0.999929	ALDH9A1
ENSG00000143183	1592.09	-0.102328	0.359154	-0.284914	0.77571	0.999929	TMCO1
ENSG00000143179	1044.31	0.0185714	0.370554	0.0501179	0.960028	0.999929	UCK2
ENSG00000143157	425.371	0.173087	0.399688	0.433056	0.664974	0.999929	POGK
ENSG00000152382	170.126	0.0523833	0.430759	0.121607	0.90321	0.999929	TADA1
ENSG00000143190	209.696	0.0992199	0.404605	0.245227	0.806281	0.999929	POU2F1
ENSG00000143162	1081.2	-0.0768475	0.456844	-0.168214	0.866415	0.999929	CREG1
ENSG00000197965	1221.82	-0.0517678	0.397509	-0.130231	0.896384	0.999929	MPZL1
ENSG00000143158	1005.75	-0.18804	0.51158	-0.367567	0.713196	0.999929	MPC2
ENSG00000143164	436.141	-0.251888	0.391045	-0.64414	0.519485	0.999929	DCAF6
ENSG00000143147	66.1501	0.298545	0.551032	0.541792	0.587962	0.999929	GPR161
ENSG00000143155	698.529	-0.0680377	0.377498	-0.180233	0.856969	0.999929	TIPRL
ENSG00000213064	1004.76	-0.034449	0.366521	-0.0939891	0.925118	0.999929	SFT2D2
ENSG00000143178	1.66544	-0.567315	2.67401	-0.212159	0.831983	0.999929	TBX19
ENSG00000143153	4188.63	-0.0653857	0.446289	-0.14651	0.883519	0.999929	ATP1B1
ENSG00000143156	220.093	0.0207096	0.459848	0.0450358	0.964079	0.999929	NME7
ENSG00000117475	207.299	-0.00156509	0.512545	-0.00305357	0.997564	0.999929	BLZF1
ENSG00000117479	128.301	-0.0770663	0.445291	-0.173069	0.862597	0.999929	SLC19A2
ENSG00000198734	53.3313	0.256126	1.00779	0.254147	0.799382	0.999929	F5
ENSG00000188404	2.33916	-0.0610896	1.80839	-0.0337811	0.973052	0.999929	SELL
ENSG00000171806	56.7422	-0.372558	0.591733	-0.629605	0.528953	0.999929	METTL18
ENSG00000000460	290.645	0.0148763	0.448604	0.0331614	0.973546	0.999929	C1orf112
ENSG00000000457	50.3395	-0.422469	0.549297	-0.769108	0.441829	0.999929	SCYL3
ENSG00000075945	147.276	0.336268	0.650994	0.516546	0.605473	0.999929	KIFAP3
ENSG00000120370	74.9079	-0.0653714	0.464118	-0.140851	0.887988	0.999929	GORAB
ENSG00000076258	3.73454	-1.23713	1.541	-0.80281	0.422085	0.999929	FMO4
ENSG00000117523	1409.39	0.237447	0.609034	0.389874	0.696629	0.999929	PRRC2C
ENSG00000117533	47.1626	-0.500716	0.526109	-0.951733	0.341232	0.999929	VAMP4
ENSG00000010165	434.073	0.0967594	0.476395	0.203107	0.839051	0.999929	METTL13
ENSG00000197959	7.17106	0.199589	1.08278	0.18433	0.853755	0.999929	DNM3
ENSG00000135845	279.886	-0.061128	0.38471	-0.158894	0.873753	0.999929	PIGC
ENSG00000094975	313.214	-0.164515	0.382096	-0.43056	0.666789	0.999929	SUCO
ENSG00000117592	3379.52	0.0141526	0.354109	0.0399667	0.96812	0.999929	PRDX6
ENSG00000076321	105.465	0.17462	0.527239	0.331198	0.740495	0.999929	KLHL20
ENSG00000120334	123.232	0.211107	0.421303	0.501082	0.616314	0.999929	CENPL
ENSG00000117593	690.374	0.159579	0.512221	0.311544	0.755387	0.999929	DARS2
ENSG00000185278	32.2506	-0.326508	0.583069	-0.559981	0.575492	0.999929	ZBTB37
ENSG00000135870	168.033	-0.258077	0.410399	-0.628845	0.529451	0.999929	RC3H1
ENSG00000152061	137.043	-0.234585	0.61683	-0.380308	0.703717	0.999929	RABGAP1L
ENSG00000116161	1532.2	-0.0727146	0.458519	-0.158586	0.873995	0.999929	CACYBP
ENSG00000120333	459.141	-0.145123	0.460108	-0.31541	0.75245	0.999929	MRPS14
ENSG00000235750	1.96587	-1.75502	2.12695	-0.825136	0.409294	0.999929	KIAA0040
ENSG00000143207	254.396	0.0661359	0.390043	0.16956	0.865356	0.999929	COP1
ENSG00000120341	21.964	0.191367	0.740776	0.258333	0.79615	0.999929	SEC16B
ENSG00000075391	155.852	0.317832	0.509651	0.623627	0.532872	0.999929	RASAL2
ENSG00000116191	137.888	0.0846888	0.418416	0.202403	0.839602	0.999929	RALGPS2
ENSG00000116199	252.079	-0.125352	0.42041	-0.298166	0.765576	0.999929	FAM20B
ENSG00000186283	819.707	-0.130735	0.478653	-0.273132	0.784752	0.999929	TOR3A
ENSG00000143322	229.364	-0.113197	0.416177	-0.271992	0.785628	0.999929	ABL2
ENSG00000057252	635.107	-0.0541282	0.475285	-0.113886	0.909328	0.999929	SOAT1
ENSG00000162779	4.88116	-0.844171	1.27678	-0.661172	0.508502	0.999929	AXDND1
ENSG00000169905	739.652	-0.0220601	0.36835	-0.059889	0.952244	0.999929	TOR1AIP2
ENSG00000143337	536.917	-0.183018	0.465907	-0.39282	0.694452	0.999929	TOR1AIP1
ENSG00000135837	310.728	-0.0069749	0.612396	-0.0113895	0.990913	0.999929	CEP350
ENSG00000116260	1104.5	0.0520073	0.3997	0.130116	0.896475	0.999929	QSOX1
ENSG00000121454	9.42083	-0.172534	0.92298	-0.186932	0.851714	0.999929	LHX4
ENSG00000230124	565.04	-0.116493	0.388771	-0.299645	0.764448	0.999929	ACBD6
ENSG00000143324	597.923	-0.206071	0.410209	-0.502355	0.615418	0.999929	XPR1
ENSG00000135835	2.67294	0.262732	1.75848	0.149409	0.881231	0.999929	KIAA1614
ENSG00000135823	251.599	0.101102	0.396242	0.255153	0.798605	0.999929	STX6
ENSG00000153029	76.2312	-0.0669036	0.505397	-0.132378	0.894685	0.999929	MR1
ENSG00000162783	556.045	0.209716	0.388329	0.540047	0.589165	0.999929	IER5
ENSG00000135821	17.0788	0.0924428	0.858456	0.107685	0.914246	0.999929	GLUL
ENSG00000135828	25.8921	0.329203	0.626129	0.525775	0.599045	0.999929	RNASEL
ENSG00000143333	2.95629	-1.58012	1.74936	-0.903254	0.366391	0.999929	RGS16
ENSG00000135838	7.61471	0.439459	1.04088	0.4222	0.672879	0.999929	NPL
ENSG00000135829	1425.57	0.369955	0.56465	0.655193	0.512343	0.999929	DHX9
ENSG00000135862	4477.28	0.05378	0.448329	0.119957	0.904518	0.999929	LAMC1
ENSG00000058085	401.127	0.0093012	0.571597	0.0162723	0.987017	0.999929	LAMC2
ENSG00000157064	7.73963	-0.436785	1.0229	-0.427005	0.669376	0.999929	NMNAT2
ENSG00000116698	413.606	-0.220997	0.374315	-0.590404	0.55492	0.999929	SMG7
ENSG00000116701	56.0466	0.165125	0.499305	0.330711	0.740863	0.999929	NCF2
ENSG00000162704	1738.19	-0.0446077	0.399451	-0.111672	0.911083	0.999929	ARPC5
ENSG00000143344	12.1456	-0.402529	0.848563	-0.474365	0.63524	0.999929	RGL1
ENSG00000198756	1.92206	0.401433	2.12969	0.188494	0.85049	0.999929	COLGALT2
ENSG00000198860	464.937	-0.129219	0.493969	-0.261594	0.793635	0.999929	TSEN15
ENSG00000116667	36.5277	-0.123891	0.580733	-0.213336	0.831065	0.999929	C1orf21
ENSG00000116406	473.287	-0.102348	0.418592	-0.244506	0.806839	0.999929	EDEM3
ENSG00000135842	20.6933	0.230288	0.720965	0.319416	0.749411	0.999929	NIBAN1
[truncated: 12,940 more rows]

## Sheet: RNASEL KO +polyIC vs -polyIC
ENSMBL ID	baseMean	log2FoldChange	lfcSE	stat	pvalue	padj	Gene_name
[truncated: 14,069 more rows]
